# Supplementary material for: MARS: leveraging allelic heterogeneity to increase power of association testing
Source: Genome Biol. 2021 Apr 30;22:128. doi: 10.1186/s13059-021-02353-8 (PMC8086090; doi:10.1186/s13059-021-02353-8)
Supplement: Supplementary file 2 — Additional file 2 Extra eGenes identified by MARS but not by GTEx v6. have been reported by other studies. We used the Whole Blood data of GTEx v6 and identified 2,043 extra eGenes that were not reported by the GTEx consortium (GTEx v6). We compared those extra eGenes with a newer version of data recently published by the GTEx consortium, GTEx v7, as the newer version of the data is expected to contain more eGenes with a bigger sample size. In addition, we compared those extra eGenes with the eGenes reported by Framingham Heart Study (FHS) data that has a large number of samples, 5257 samples, using the Whole Blood data. In each column, ‘0’ indicates the gene is not identified as an eGene and ‘1’ indicates the gene is identified as an eGene. [file 13059_2021_2353_MOESM2_ESM.xlsx]

## Sheet: SI3_.txt
gene	MARS	GTEXv7	FHS
ENSG00000001630.11	1	0	0
ENSG00000002834.13	1	0	1
ENSG00000004700.11	1	0	1
ENSG00000004838.9	1	1	0
ENSG00000004866.14	1	0	0
ENSG00000005189.15	1	1	0
ENSG00000005381.6	1	1	1
ENSG00000005486.12	1	0	1
ENSG00000006025.7	1	0	1
ENSG00000006459.6	1	0	0
ENSG00000006534.11	1	0	0
ENSG00000006652.9	1	1	1
ENSG00000007520.3	1	1	0
ENSG00000008256.11	1	1	1
ENSG00000008282.3	1	0	0
ENSG00000008324.6	1	1	0
ENSG00000009724.12	1	0	1
ENSG00000009765.10	1	0	0
ENSG00000009780.11	1	0	0
ENSG00000010282.10	1	0	0
ENSG00000010379.11	1	0	0
ENSG00000011376.5	1	1	1
ENSG00000011454.12	1	1	1
ENSG00000012061.11	1	0	0
ENSG00000012983.7	1	0	1
ENSG00000013441.11	1	0	0
ENSG00000014257.11	1	1	1
ENSG00000015475.14	1	1	1
ENSG00000016391.6	1	0	0
ENSG00000018408.10	1	0	0
ENSG00000020426.6	1	0	0
ENSG00000021300.9	1	0	1
ENSG00000023041.7	1	0	1
ENSG00000023287.8	1	0	1
ENSG00000023909.5	1	0	1
ENSG00000025434.14	1	1	1
ENSG00000026025.9	1	0	1
ENSG00000026508.12	1	1	1
ENSG00000026652.9	1	1	1
ENSG00000026950.12	1	1	1
ENSG00000033100.10	1	1	0
ENSG00000033170.12	1	0	1
ENSG00000035403.12	1	1	1
ENSG00000035862.8	1	1	0
ENSG00000037637.6	1	0	1
ENSG00000039560.9	1	0	1
ENSG00000041880.10	1	0	0
ENSG00000042753.7	1	0	1
ENSG00000047249.12	1	0	0
ENSG00000048052.17	1	1	1
ENSG00000048140.13	1	0	0
ENSG00000049246.10	1	1	1
ENSG00000050165.13	1	1	1
ENSG00000050405.9	1	1	0
ENSG00000052841.10	1	0	1
ENSG00000053524.7	1	1	1
ENSG00000053918.11	1	0	1
ENSG00000054967.8	1	1	1
ENSG00000055483.15	1	0	1
ENSG00000055917.11	1	1	1
ENSG00000057757.5	1	1	0
ENSG00000058262.5	1	0	0
ENSG00000058272.11	1	0	1
ENSG00000058799.9	1	0	1
ENSG00000059377.11	1	1	0
ENSG00000059588.5	1	1	1
ENSG00000060138.8	1	1	0
ENSG00000060688.8	1	0	1
ENSG00000060749.10	1	1	1
ENSG00000060971.13	1	0	0
ENSG00000063854.8	1	1	1
ENSG00000064999.12	1	1	1
ENSG00000065320.4	1	0	0
ENSG00000066185.8	1	0	1
ENSG00000066697.10	1	0	0
ENSG00000067596.6	1	0	1
ENSG00000069248.9	1	0	1
ENSG00000069966.14	1	1	1
ENSG00000070010.14	1	0	1
ENSG00000070047.7	1	1	0
ENSG00000070087.9	1	0	1
ENSG00000070159.9	1	0	0
ENSG00000070269.9	1	0	1
ENSG00000070367.11	1	0	0
ENSG00000070756.9	1	0	0
ENSG00000071282.7	1	0	0
ENSG00000072682.14	1	0	0
ENSG00000072786.8	1	0	1
ENSG00000072858.6	1	1	1
ENSG00000072952.14	1	1	1
ENSG00000073008.10	1	1	1
ENSG00000073111.9	1	1	0
ENSG00000073754.5	1	0	0
ENSG00000073910.15	1	1	1
ENSG00000074219.9	1	1	1
ENSG00000074416.9	1	1	0
ENSG00000074590.9	1	0	1
ENSG00000075073.10	1	1	0
ENSG00000075151.15	1	0	1
ENSG00000075239.9	1	1	1
ENSG00000075275.12	1	1	1
ENSG00000075651.11	1	0	1
ENSG00000075785.8	1	0	1
ENSG00000075914.8	1	1	1
ENSG00000076108.7	1	0	1
ENSG00000077063.6	1	0	0
ENSG00000077232.12	1	1	1
ENSG00000077312.4	1	0	1
ENSG00000077380.11	1	0	0
ENSG00000077809.8	1	1	0
ENSG00000078043.11	1	1	0
ENSG00000078140.9	1	1	1
ENSG00000078246.11	1	0	0
ENSG00000078687.12	1	0	1
ENSG00000079215.9	1	1	1
ENSG00000079246.11	1	0	0
ENSG00000079257.3	1	1	1
ENSG00000079263.14	1	0	0
ENSG00000079435.5	1	0	0
ENSG00000079739.11	1	1	1
ENSG00000080345.13	1	1	1
ENSG00000080493.9	1	0	1
ENSG00000081026.14	1	0	0
ENSG00000081177.14	1	0	1
ENSG00000081803.11	1	0	0
ENSG00000081913.9	1	0	1
ENSG00000082516.8	1	0	1
ENSG00000083168.5	1	1	1
ENSG00000084110.6	1	1	1
ENSG00000084112.10	1	1	1
ENSG00000084207.11	1	1	1
ENSG00000084674.9	1	0	0
ENSG00000084774.9	1	1	1
ENSG00000085415.11	1	0	1
ENSG00000085662.9	1	1	0
ENSG00000085721.8	1	1	0
ENSG00000085998.9	1	1	1
ENSG00000086548.8	1	0	1
ENSG00000087074.7	1	0	1
ENSG00000087085.9	1	1	0
ENSG00000087338.4	1	1	0
ENSG00000088826.13	1	0	1
ENSG00000088926.9	1	0	0
ENSG00000089053.8	1	1	1
ENSG00000089060.7	1	1	1
ENSG00000089091.12	1	0	1
ENSG00000089157.11	1	1	0
ENSG00000090006.13	1	1	1
ENSG00000090487.6	1	0	0
ENSG00000090581.5	1	1	1
ENSG00000091140.8	1	0	1
ENSG00000091409.10	1	1	1
ENSG00000091844.3	1	1	1
ENSG00000091947.5	1	1	1
ENSG00000092200.8	1	0	1
ENSG00000092330.11	1	0	0
ENSG00000095139.9	1	1	1
ENSG00000095787.17	1	1	1
ENSG00000096060.10	1	1	0
ENSG00000097007.13	1	0	1
ENSG00000099282.5	1	1	1
ENSG00000099364.12	1	0	0
ENSG00000099769.5	1	1	0
ENSG00000099810.14	1	0	0
ENSG00000100060.13	1	1	0
ENSG00000100207.14	1	1	1
ENSG00000100218.7	1	0	0
ENSG00000100226.11	1	0	1
ENSG00000100280.12	1	0	0
ENSG00000100290.2	1	0	0
ENSG00000100294.8	1	0	1
ENSG00000100320.18	1	0	1
ENSG00000100325.10	1	1	1
ENSG00000100348.5	1	1	1
ENSG00000100353.13	1	1	1
ENSG00000100401.15	1	0	0
ENSG00000100410.3	1	1	1
ENSG00000100416.8	1	1	1
ENSG00000100425.14	1	0	1
ENSG00000100450.8	1	1	1
ENSG00000100483.9	1	1	1
ENSG00000100519.7	1	1	0
ENSG00000100526.15	1	1	1
ENSG00000100647.7	1	1	0
ENSG00000100721.6	1	0	0
ENSG00000100815.8	1	0	1
ENSG00000100842.8	1	0	0
ENSG00000100983.5	1	0	0
ENSG00000100997.14	1	0	1
ENSG00000101079.16	1	1	1
ENSG00000101109.7	1	0	1
ENSG00000101126.11	1	0	1
ENSG00000101138.7	1	0	1
ENSG00000101166.11	1	0	0
ENSG00000101236.12	1	1	1
ENSG00000101266.12	1	1	0
ENSG00000101336.8	1	0	1
ENSG00000101353.10	1	0	1
ENSG00000101405.3	1	0	0
ENSG00000101412.9	1	0	0
ENSG00000101413.7	1	1	0
ENSG00000101638.9	1	1	0
ENSG00000102543.10	1	0	1
ENSG00000102554.9	1	1	1
ENSG00000102910.9	1	1	1
ENSG00000102978.8	1	0	1
ENSG00000103091.10	1	0	1
ENSG00000103150.4	1	0	0
ENSG00000103174.7	1	1	1
ENSG00000103266.6	1	0	0
ENSG00000103496.10	1	1	1
ENSG00000103502.9	1	0	1
ENSG00000103534.12	1	1	1
ENSG00000103544.10	1	0	1
ENSG00000103995.9	1	1	0
ENSG00000104043.10	1	1	1
ENSG00000104320.9	1	1	1
ENSG00000104332.7	1	0	1
ENSG00000104343.15	1	0	0
ENSG00000104412.3	1	1	1
ENSG00000104442.5	1	1	1
ENSG00000104517.8	1	0	1
ENSG00000104826.7	1	0	0
ENSG00000104859.10	1	0	1
ENSG00000104879.4	1	1	0
ENSG00000104946.6	1	1	0
ENSG00000104973.10	1	0	1
ENSG00000104979.4	1	0	0
ENSG00000105072.4	1	0	0
ENSG00000105122.8	1	1	1
ENSG00000105171.5	1	0	0
ENSG00000105202.3	1	1	1
ENSG00000105223.14	1	1	1
ENSG00000105325.9	1	0	0
ENSG00000105393.11	1	0	1
ENSG00000105426.10	1	1	1
ENSG00000105447.8	1	1	0
ENSG00000105514.3	1	0	0
ENSG00000105576.11	1	0	0
ENSG00000105617.3	1	0	0
ENSG00000105669.8	1	1	1
ENSG00000105698.11	1	0	1
ENSG00000105708.8	1	1	1
ENSG00000105722.5	1	0	1
ENSG00000105771.9	1	1	1
ENSG00000105819.9	1	0	0
ENSG00000105851.6	1	0	1
ENSG00000106003.8	1	0	1
ENSG00000106018.9	1	0	0
ENSG00000106070.13	1	1	1
ENSG00000106100.6	1	1	1
ENSG00000106178.2	1	1	0
ENSG00000106211.8	1	0	0
ENSG00000106245.5	1	0	1
ENSG00000106299.7	1	0	1
ENSG00000106344.4	1	1	0
ENSG00000106346.7	1	0	0
ENSG00000106459.10	1	0	1
ENSG00000106560.6	1	1	1
ENSG00000106635.3	1	0	0
ENSG00000106714.13	1	1	0
ENSG00000106823.8	1	0	1
ENSG00000106952.3	1	1	1
ENSG00000106991.9	1	1	1
ENSG00000107018.6	1	0	1
ENSG00000107077.13	1	0	1
ENSG00000107223.8	1	0	0
ENSG00000107249.17	1	0	1
ENSG00000107282.5	1	0	0
ENSG00000107290.9	1	1	1
ENSG00000107438.4	1	0	1
ENSG00000107537.9	1	1	1
ENSG00000107566.9	1	0	1
ENSG00000107745.12	1	1	1
ENSG00000107821.10	1	0	0
ENSG00000107882.7	1	0	1
ENSG00000107951.8	1	0	0
ENSG00000107957.12	1	1	1
ENSG00000107960.6	1	0	1
ENSG00000108001.9	1	0	0
ENSG00000108239.8	1	0	0
ENSG00000108349.10	1	0	0
ENSG00000108506.7	1	0	1
ENSG00000108528.9	1	1	1
ENSG00000108561.4	1	1	1
ENSG00000108587.10	1	1	1
ENSG00000108622.6	1	1	1
ENSG00000108774.10	1	0	1
ENSG00000108785.7	1	0	0
ENSG00000108829.9	1	0	0
ENSG00000108953.12	1	1	0
ENSG00000109016.13	1	0	1
ENSG00000109320.7	1	0	1
ENSG00000109475.12	1	0	0
ENSG00000109736.10	1	0	0
ENSG00000109771.11	1	0	1
ENSG00000109920.8	1	1	0
ENSG00000110031.8	1	1	1
ENSG00000110079.12	1	1	1
ENSG00000110651.7	1	1	1
ENSG00000110848.4	1	1	1
ENSG00000110852.4	1	0	1
ENSG00000110958.11	1	0	0
ENSG00000110987.4	1	1	0
ENSG00000111046.3	1	0	0
ENSG00000111199.6	1	0	1
ENSG00000111261.9	1	1	1
ENSG00000111424.6	1	1	1
ENSG00000111615.8	1	1	1
ENSG00000111676.10	1	0	0
ENSG00000111711.5	1	0	1
ENSG00000111737.7	1	0	1
ENSG00000111801.11	1	0	0
ENSG00000111832.8	1	0	1
ENSG00000111834.8	1	1	0
ENSG00000111859.12	1	0	0
ENSG00000111875.7	1	1	1
ENSG00000111911.5	1	1	0
ENSG00000111913.11	1	0	0
ENSG00000112031.11	1	1	1
ENSG00000112033.9	1	1	0
ENSG00000112081.12	1	0	0
ENSG00000112149.5	1	0	0
ENSG00000112200.12	1	0	0
ENSG00000112210.7	1	1	1
ENSG00000112218.7	1	0	1
ENSG00000112242.10	1	0	1
ENSG00000112290.8	1	1	1
ENSG00000112293.10	1	1	1
ENSG00000112304.6	1	0	0
ENSG00000112306.7	1	1	0
ENSG00000112486.10	1	0	1
ENSG00000112695.7	1	0	1
ENSG00000112715.16	1	0	1
ENSG00000113360.12	1	0	1
ENSG00000113361.8	1	0	1
ENSG00000113391.12	1	0	1
ENSG00000113441.11	1	1	1
ENSG00000113520.6	1	0	0
ENSG00000113558.14	1	0	1
ENSG00000113597.13	1	0	1
ENSG00000113742.8	1	1	1
ENSG00000113758.9	1	1	1
ENSG00000114030.8	1	1	1
ENSG00000114127.6	1	0	1
ENSG00000114455.9	1	0	0
ENSG00000114520.6	1	1	0
ENSG00000114554.7	1	1	0
ENSG00000114735.5	1	1	1
ENSG00000114812.8	1	1	1
ENSG00000114902.9	1	1	0
ENSG00000114956.15	1	1	0
ENSG00000115008.5	1	0	0
ENSG00000115053.11	1	1	0
ENSG00000115145.5	1	0	1
ENSG00000115170.9	1	0	1
ENSG00000115234.6	1	1	0
ENSG00000115266.7	1	0	0
ENSG00000115290.5	1	1	1
ENSG00000115318.7	1	1	1
ENSG00000115368.5	1	0	1
ENSG00000115446.7	1	0	0
ENSG00000115525.12	1	0	0
ENSG00000115548.12	1	0	1
ENSG00000115594.7	1	0	1
ENSG00000115649.11	1	1	1
ENSG00000115652.10	1	1	1
ENSG00000115840.9	1	0	1
ENSG00000115970.14	1	1	1
ENSG00000115993.7	1	0	0
ENSG00000116014.5	1	0	0
ENSG00000116096.5	1	1	0
ENSG00000116106.7	1	1	1
ENSG00000116285.8	1	0	0
ENSG00000116396.9	1	1	0
ENSG00000116489.8	1	0	1
ENSG00000116514.12	1	0	1
ENSG00000116574.4	1	0	1
ENSG00000116701.10	1	0	1
ENSG00000116731.18	1	0	0
ENSG00000116752.5	1	1	0
ENSG00000116809.7	1	1	0
ENSG00000116863.10	1	0	0
ENSG00000116918.9	1	1	0
ENSG00000116962.10	1	0	0
ENSG00000117009.7	1	0	1
ENSG00000117151.8	1	1	1
ENSG00000117153.11	1	0	1
ENSG00000117385.11	1	1	1
ENSG00000117461.10	1	1	1
ENSG00000117500.8	1	1	1
ENSG00000117586.6	1	1	0
ENSG00000118004.13	1	0	1
ENSG00000118363.7	1	0	0
ENSG00000118513.14	1	1	0
ENSG00000118729.10	1	0	0
ENSG00000118785.9	1	1	1
ENSG00000118898.11	1	0	1
ENSG00000119203.9	1	1	1
ENSG00000119242.4	1	1	1
ENSG00000119446.9	1	1	1
ENSG00000119471.10	1	1	1
ENSG00000119535.13	1	0	1
ENSG00000119616.7	1	0	0
ENSG00000119673.10	1	1	0
ENSG00000119684.11	1	1	1
ENSG00000119714.6	1	1	1
ENSG00000119778.10	1	1	1
ENSG00000119906.7	1	0	1
ENSG00000119950.16	1	0	1
ENSG00000120053.9	1	0	0
ENSG00000120162.9	1	1	1
ENSG00000120256.5	1	0	1
ENSG00000120685.15	1	0	1
ENSG00000120690.9	1	0	1
ENSG00000120729.5	1	1	1
ENSG00000120875.4	1	1	0
ENSG00000120899.13	1	1	1
ENSG00000120913.19	1	0	1
ENSG00000121289.13	1	0	1
ENSG00000121297.6	1	1	1
ENSG00000121406.4	1	0	0
ENSG00000121858.6	1	0	1
ENSG00000121895.7	1	1	1
ENSG00000121989.10	1	1	1
ENSG00000122223.8	1	1	1
ENSG00000122359.13	1	1	1
ENSG00000122432.12	1	0	1
ENSG00000122497.13	1	1	0
ENSG00000122550.13	1	1	1
ENSG00000122591.7	1	1	1
ENSG00000122643.14	1	0	1
ENSG00000122694.11	1	0	1
ENSG00000122696.8	1	1	1
ENSG00000122861.11	1	0	1
ENSG00000123119.7	1	0	0
ENSG00000123144.6	1	0	0
ENSG00000123200.12	1	0	1
ENSG00000123342.11	1	0	0
ENSG00000123416.11	1	0	0
ENSG00000123843.8	1	0	1
ENSG00000123975.4	1	1	1
ENSG00000124006.10	1	0	0
ENSG00000124134.4	1	0	0
ENSG00000124226.7	1	1	1
ENSG00000124243.13	1	1	1
ENSG00000124406.12	1	1	1
ENSG00000124491.11	1	1	1
ENSG00000124575.5	1	0	1
ENSG00000124596.12	1	1	0
ENSG00000124602.5	1	0	1
ENSG00000124615.13	1	1	0
ENSG00000124635.7	1	0	1
ENSG00000125089.12	1	1	0
ENSG00000125430.4	1	1	0
ENSG00000125498.15	1	1	0
ENSG00000125648.10	1	0	0
ENSG00000125652.3	1	0	0
ENSG00000125657.3	1	1	0
ENSG00000125740.9	1	0	0
ENSG00000125755.14	1	1	1
ENSG00000125772.8	1	1	1
ENSG00000125812.11	1	0	0
ENSG00000125814.13	1	0	1
ENSG00000125845.6	1	0	0
ENSG00000125971.12	1	0	0
ENSG00000126067.7	1	1	0
ENSG00000126243.4	1	1	0
ENSG00000126246.5	1	1	1
ENSG00000126934.9	1	1	0
ENSG00000127125.7	1	1	1
ENSG00000127412.2	1	1	0
ENSG00000127774.6	1	0	0
ENSG00000127831.6	1	1	1
ENSG00000127903.12	1	1	0
ENSG00000127955.11	1	1	1
ENSG00000128159.7	1	1	0
ENSG00000128268.11	1	0	0
ENSG00000128272.10	1	1	0
ENSG00000128311.9	1	1	1
ENSG00000128340.10	1	1	1
ENSG00000128394.12	1	0	0
ENSG00000128463.8	1	0	1
ENSG00000128709.10	1	0	0
ENSG00000128918.10	1	1	0
ENSG00000129007.10	1	0	1
ENSG00000129204.12	1	1	0
ENSG00000129250.7	1	1	0
ENSG00000129484.9	1	1	1
ENSG00000129538.9	1	1	1
ENSG00000129657.10	1	1	0
ENSG00000129667.8	1	1	1
ENSG00000129749.3	1	0	1
ENSG00000129932.3	1	1	1
ENSG00000129933.16	1	1	1
ENSG00000130024.10	1	1	1
ENSG00000130147.11	1	0	0
ENSG00000130203.5	1	0	0
ENSG00000130511.11	1	0	0
ENSG00000130529.11	1	1	0
ENSG00000130640.9	1	0	1
ENSG00000130702.9	1	1	0
ENSG00000130717.8	1	0	1
ENSG00000130726.7	1	1	0
ENSG00000130787.9	1	1	0
ENSG00000131013.3	1	1	0
ENSG00000131051.16	1	0	1
ENSG00000131126.14	1	0	1
ENSG00000131196.13	1	1	0
ENSG00000131203.8	1	0	1
ENSG00000131368.3	1	0	1
ENSG00000131375.5	1	1	1
ENSG00000131381.8	1	0	0
ENSG00000131386.13	1	1	0
ENSG00000131389.12	1	1	1
ENSG00000131711.10	1	0	1
ENSG00000131848.5	1	0	0
ENSG00000132004.8	1	0	0
ENSG00000132383.7	1	0	1
ENSG00000132406.7	1	0	0
ENSG00000132429.5	1	0	0
ENSG00000132434.5	1	1	0
ENSG00000132478.5	1	0	0
ENSG00000132518.6	1	0	0
ENSG00000132549.14	1	0	1
ENSG00000132646.6	1	0	1
ENSG00000132661.3	1	0	0
ENSG00000132744.3	1	1	1
ENSG00000132781.13	1	1	0
ENSG00000132792.14	1	0	0
ENSG00000133027.13	1	1	0
ENSG00000133030.15	1	1	1
ENSG00000133105.3	1	1	1
ENSG00000133315.6	1	0	0
ENSG00000133398.3	1	0	1
ENSG00000133422.8	1	0	1
ENSG00000133454.11	1	0	0
ENSG00000133661.11	1	0	0
ENSG00000133789.10	1	0	1
ENSG00000134001.8	1	0	0
ENSG00000134107.4	1	0	1
ENSG00000134121.5	1	0	1
ENSG00000134146.7	1	1	1
ENSG00000134183.7	1	0	0
ENSG00000134283.13	1	1	1
ENSG00000134294.9	1	0	1
ENSG00000134323.10	1	0	0
ENSG00000134363.7	1	1	1
ENSG00000134444.9	1	1	1
ENSG00000134686.12	1	1	1
ENSG00000134762.12	1	0	0
ENSG00000134815.14	1	1	1
ENSG00000134851.8	1	1	0
ENSG00000134987.7	1	1	1
ENSG00000135018.9	1	1	1
ENSG00000135127.7	1	0	1
ENSG00000135213.8	1	1	0
ENSG00000135372.4	1	0	0
ENSG00000135452.5	1	1	1
ENSG00000135476.7	1	0	0
ENSG00000135549.10	1	0	1
ENSG00000135736.5	1	1	0
ENSG00000135747.7	1	0	0
ENSG00000135775.9	1	0	1
ENSG00000135913.6	1	1	1
ENSG00000135956.4	1	0	1
ENSG00000135999.7	1	1	1
ENSG00000136002.12	1	1	0
ENSG00000136141.10	1	0	1
ENSG00000136146.10	1	0	1
ENSG00000136274.8	1	0	0
ENSG00000136279.14	1	0	1
ENSG00000136444.5	1	0	1
ENSG00000136457.5	1	1	1
ENSG00000136490.4	1	1	1
ENSG00000136560.9	1	0	1
ENSG00000136709.7	1	1	1
ENSG00000136718.5	1	1	1
ENSG00000136732.10	1	1	1
ENSG00000136758.14	1	1	1
ENSG00000136813.10	1	1	1
ENSG00000136960.8	1	0	1
ENSG00000137198.5	1	0	1
ENSG00000137221.10	1	0	1
ENSG00000137337.10	1	1	1
ENSG00000137414.5	1	1	1
ENSG00000137757.6	1	1	1
ENSG00000137802.9	1	0	0
ENSG00000137815.10	1	1	1
ENSG00000137817.12	1	0	0
ENSG00000137876.5	1	0	0
ENSG00000138018.13	1	1	1
ENSG00000138193.10	1	0	0
ENSG00000138231.8	1	0	1
ENSG00000138311.11	1	0	1
ENSG00000138449.6	1	0	1
ENSG00000138658.11	1	1	1
ENSG00000138669.5	1	0	1
ENSG00000138722.5	1	0	0
ENSG00000138760.4	1	0	1
ENSG00000138777.15	1	1	0
ENSG00000138778.7	1	0	1
ENSG00000138867.12	1	0	1
ENSG00000139083.6	1	1	1
ENSG00000139112.6	1	0	0
ENSG00000139117.9	1	0	1
ENSG00000139180.6	1	1	1
ENSG00000139193.3	1	0	1
ENSG00000139211.5	1	0	1
ENSG00000139508.10	1	0	1
ENSG00000139675.10	1	0	0
ENSG00000139970.12	1	1	1
ENSG00000140022.5	1	0	0
ENSG00000140090.13	1	1	0
ENSG00000140263.9	1	1	0
ENSG00000140416.15	1	0	1
ENSG00000140451.8	1	0	0
ENSG00000140470.9	1	0	1
ENSG00000140505.6	1	0	0
ENSG00000140525.13	1	0	1
ENSG00000140632.12	1	0	1
ENSG00000140948.7	1	1	1
ENSG00000140990.10	1	1	1
ENSG00000140995.12	1	0	1
ENSG00000141086.13	1	1	1
ENSG00000141293.11	1	1	1
ENSG00000141337.8	1	1	0
ENSG00000141385.5	1	0	1
ENSG00000141391.9	1	0	0
ENSG00000141401.7	1	1	1
ENSG00000141458.8	1	0	1
ENSG00000141469.12	1	0	0
ENSG00000141504.7	1	1	0
ENSG00000141526.10	1	1	1
ENSG00000141551.10	1	1	1
ENSG00000141576.10	1	1	0
ENSG00000141682.11	1	1	1
ENSG00000141736.9	1	0	1
ENSG00000141753.5	1	0	1
ENSG00000141905.13	1	1	0
ENSG00000141977.5	1	0	1
ENSG00000142347.12	1	1	1
ENSG00000142583.13	1	1	1
ENSG00000142910.11	1	0	0
ENSG00000143013.8	1	0	0
ENSG00000143093.10	1	1	1
ENSG00000143107.4	1	0	0
ENSG00000143149.8	1	1	1
ENSG00000143195.8	1	1	1
ENSG00000143303.7	1	0	0
ENSG00000143321.14	1	1	1
ENSG00000143344.11	1	1	1
ENSG00000143409.11	1	0	1
ENSG00000143429.5	1	0	0
ENSG00000143452.11	1	1	1
ENSG00000143479.11	1	0	0
ENSG00000143498.13	1	1	0
ENSG00000143801.12	1	0	1
ENSG00000143870.8	1	1	0
ENSG00000143919.10	1	1	1
ENSG00000144043.7	1	1	0
ENSG00000144118.9	1	1	1
ENSG00000144228.4	1	0	0
ENSG00000144354.9	1	0	1
ENSG00000144357.12	1	0	1
ENSG00000144560.9	1	1	0
ENSG00000144579.3	1	0	0
ENSG00000144596.7	1	0	0
ENSG00000144645.9	1	0	1
ENSG00000144746.6	1	0	1
ENSG00000144802.7	1	0	0
ENSG00000144834.8	1	0	0
ENSG00000145014.13	1	1	1
ENSG00000145050.11	1	1	1
ENSG00000145293.10	1	0	0
ENSG00000145335.11	1	1	1
ENSG00000145734.14	1	1	1
ENSG00000145824.8	1	0	0
ENSG00000145833.11	1	0	1
ENSG00000145908.8	1	0	0
ENSG00000146007.6	1	1	1
ENSG00000146067.11	1	0	0
ENSG00000146070.12	1	1	1
ENSG00000146112.7	1	1	0
ENSG00000146192.10	1	1	1
ENSG00000146197.7	1	0	1
ENSG00000146416.12	1	1	1
ENSG00000146674.10	1	1	1
ENSG00000146701.7	1	0	1
ENSG00000146955.6	1	0	0
ENSG00000147316.8	1	1	1
ENSG00000147364.12	1	0	0
ENSG00000147443.8	1	1	1
ENSG00000147465.7	1	0	0
ENSG00000147533.12	1	0	1
ENSG00000147601.9	1	0	1
ENSG00000147697.4	1	0	0
ENSG00000147853.12	1	1	0
ENSG00000148053.11	1	0	0
ENSG00000148090.7	1	0	0
ENSG00000148225.11	1	1	0
ENSG00000148300.7	1	1	0
ENSG00000148341.13	1	1	1
ENSG00000148343.14	1	1	0
ENSG00000148346.7	1	0	1
ENSG00000148400.9	1	0	1
ENSG00000148672.7	1	1	0
ENSG00000148835.9	1	0	1
ENSG00000148840.6	1	0	0
ENSG00000148848.10	1	1	1
ENSG00000149196.11	1	0	1
ENSG00000149294.12	1	1	1
ENSG00000149346.10	1	0	0
ENSG00000149480.2	1	1	0
ENSG00000149554.8	1	0	1
ENSG00000149782.7	1	1	1
ENSG00000150045.7	1	0	0
ENSG00000150048.6	1	0	1
ENSG00000150459.8	1	0	1
ENSG00000150681.5	1	0	1
ENSG00000150687.7	1	0	1
ENSG00000150756.9	1	0	1
ENSG00000150760.8	1	1	1
ENSG00000150782.7	1	1	1
ENSG00000150938.5	1	0	1
ENSG00000150977.9	1	1	0
ENSG00000151006.7	1	1	0
ENSG00000151065.9	1	0	1
ENSG00000151136.10	1	1	1
ENSG00000151292.13	1	0	1
ENSG00000151468.9	1	1	1
ENSG00000151490.9	1	0	1
ENSG00000151500.10	1	1	1
ENSG00000151655.13	1	0	1
ENSG00000151689.8	1	0	1
ENSG00000151692.10	1	1	1
ENSG00000152127.4	1	1	1
ENSG00000152137.2	1	0	0
ENSG00000152154.6	1	1	0
ENSG00000152193.7	1	0	1
ENSG00000152253.4	1	0	0
ENSG00000152332.11	1	0	1
ENSG00000152433.10	1	0	0
ENSG00000152520.9	1	0	1
ENSG00000152795.13	1	0	1
ENSG00000153064.7	1	0	1
ENSG00000153066.8	1	0	1
ENSG00000153291.11	1	0	0
ENSG00000153391.11	1	1	1
ENSG00000153395.5	1	0	1
ENSG00000153561.8	1	0	0
ENSG00000153714.5	1	1	1
ENSG00000153814.7	1	1	1
ENSG00000153823.14	1	1	1
ENSG00000153885.10	1	1	0
ENSG00000153989.7	1	0	0
ENSG00000154001.9	1	0	0
ENSG00000154016.9	1	0	0
ENSG00000154065.12	1	0	0
ENSG00000154174.7	1	0	0
ENSG00000154175.12	1	0	1
ENSG00000154263.13	1	0	0
ENSG00000154380.12	1	0	0
ENSG00000154930.10	1	0	1
ENSG00000155111.10	1	0	1
ENSG00000155307.13	1	0	1
ENSG00000155366.12	1	0	1
ENSG00000155367.11	1	0	0
ENSG00000155465.14	1	1	1
ENSG00000155508.9	1	1	1
ENSG00000155849.11	1	0	1
ENSG00000156011.12	1	0	1
ENSG00000156194.13	1	0	1
ENSG00000156453.9	1	0	0
ENSG00000156509.9	1	1	0
ENSG00000156515.17	1	1	1
ENSG00000156574.5	1	1	0
ENSG00000156642.12	1	0	0
ENSG00000156711.12	1	1	1
ENSG00000156831.3	1	0	1
ENSG00000156853.7	1	0	1
ENSG00000156876.8	1	1	1
ENSG00000156966.6	1	1	0
ENSG00000156983.11	1	1	0
ENSG00000157017.11	1	0	1
ENSG00000157036.8	1	0	1
ENSG00000157111.8	1	0	1
ENSG00000157259.6	1	0	1
ENSG00000157303.6	1	0	1
ENSG00000157483.4	1	1	1
ENSG00000157856.6	1	1	0
ENSG00000158406.2	1	1	0
ENSG00000158545.11	1	1	1
ENSG00000158764.6	1	1	1
ENSG00000159069.9	1	1	0
ENSG00000159147.13	1	0	0
ENSG00000159339.9	1	1	1
ENSG00000159592.6	1	0	0
ENSG00000159650.4	1	0	0
ENSG00000159685.6	1	0	0
ENSG00000159784.13	1	1	0
ENSG00000159792.5	1	0	0
ENSG00000159958.3	1	1	1
ENSG00000160097.11	1	0	1
ENSG00000160145.11	1	0	1
ENSG00000160221.12	1	0	0
ENSG00000160229.7	1	1	0
ENSG00000160318.2	1	0	1
ENSG00000160325.10	1	1	0
ENSG00000160352.11	1	1	0
ENSG00000160593.13	1	0	1
ENSG00000160753.11	1	0	0
ENSG00000160791.12	1	1	0
ENSG00000160796.12	1	1	1
ENSG00000160844.6	1	0	0
ENSG00000161149.7	1	1	1
ENSG00000161267.7	1	1	1
ENSG00000161277.9	1	0	0
ENSG00000161544.5	1	1	0
ENSG00000161896.6	1	0	0
ENSG00000161904.7	1	0	0
ENSG00000161956.8	1	0	0
ENSG00000161973.6	1	0	0
ENSG00000162063.8	1	1	0
ENSG00000162231.9	1	1	1
ENSG00000162365.7	1	0	0
ENSG00000162368.9	1	1	1
ENSG00000162438.7	1	1	0
ENSG00000162517.8	1	0	0
ENSG00000162542.9	1	1	0
ENSG00000162591.11	1	1	0
ENSG00000162601.5	1	0	1
ENSG00000162650.11	1	0	0
ENSG00000162723.5	1	1	0
ENSG00000162733.12	1	0	0
ENSG00000162735.14	1	0	0
ENSG00000162804.9	1	1	0
ENSG00000162817.6	1	1	0
ENSG00000162949.12	1	1	1
ENSG00000162976.8	1	1	1
ENSG00000163110.10	1	1	1
ENSG00000163131.6	1	1	1
ENSG00000163156.7	1	0	0
ENSG00000163159.7	1	0	0
ENSG00000163191.5	1	1	0
ENSG00000163216.6	1	0	0
ENSG00000163320.6	1	1	1
ENSG00000163382.7	1	1	1
ENSG00000163406.6	1	0	1
ENSG00000163430.5	1	1	0
ENSG00000163444.7	1	0	0
ENSG00000163468.10	1	1	1
ENSG00000163512.9	1	0	1
ENSG00000163513.13	1	0	1
ENSG00000163516.9	1	1	1
ENSG00000163519.9	1	0	1
ENSG00000163527.5	1	0	1
ENSG00000163541.7	1	1	1
ENSG00000163564.10	1	0	1
ENSG00000163586.5	1	1	0
ENSG00000163596.12	1	0	1
ENSG00000163607.10	1	1	1
ENSG00000163625.11	1	0	1
ENSG00000163646.6	1	0	1
ENSG00000163714.13	1	0	0
ENSG00000163737.3	1	0	1
ENSG00000163738.14	1	0	1
ENSG00000163785.8	1	1	1
ENSG00000163827.8	1	1	1
ENSG00000163913.7	1	1	0
ENSG00000163932.9	1	0	1
ENSG00000163959.5	1	0	1
ENSG00000164008.9	1	1	0
ENSG00000164011.13	1	0	0
ENSG00000164068.11	1	0	1
ENSG00000164074.10	1	0	1
ENSG00000164112.8	1	0	1
ENSG00000164168.3	1	0	1
ENSG00000164181.9	1	1	0
ENSG00000164309.10	1	0	0
ENSG00000164402.9	1	0	1
ENSG00000164430.11	1	1	1
ENSG00000164442.8	1	0	1
ENSG00000164466.8	1	1	1
ENSG00000164509.9	1	1	1
ENSG00000164654.11	1	1	1
ENSG00000164669.8	1	0	0
ENSG00000164674.11	1	0	0
ENSG00000164695.4	1	0	0
ENSG00000164746.9	1	0	0
ENSG00000164929.12	1	1	0
ENSG00000164941.9	1	0	1
ENSG00000164944.7	1	0	1
ENSG00000164975.11	1	1	1
ENSG00000165029.11	1	0	1
ENSG00000165071.10	1	0	1
ENSG00000165115.10	1	1	0
ENSG00000165119.14	1	0	0
ENSG00000165140.5	1	0	1
ENSG00000165219.17	1	1	0
ENSG00000165272.10	1	1	1
ENSG00000165282.9	1	0	1
ENSG00000165304.3	1	1	0
ENSG00000165383.6	1	0	0
ENSG00000165416.10	1	1	1
ENSG00000165487.9	1	1	1
ENSG00000165490.8	1	1	0
ENSG00000165494.6	1	0	1
ENSG00000165533.14	1	0	0
ENSG00000165572.6	1	0	1
ENSG00000165644.6	1	0	1
ENSG00000165672.5	1	0	1
ENSG00000165733.7	1	0	0
ENSG00000165802.15	1	1	0
ENSG00000165813.12	1	0	0
ENSG00000165861.9	1	0	0
ENSG00000165929.8	1	1	1
ENSG00000166012.10	1	0	0
ENSG00000166068.8	1	0	1
ENSG00000166166.8	1	1	0
ENSG00000166173.9	1	0	0
ENSG00000166199.8	1	1	0
ENSG00000166224.12	1	1	1
ENSG00000166260.6	1	1	1
ENSG00000166263.9	1	0	1
ENSG00000166278.10	1	1	1
ENSG00000166295.4	1	0	1
ENSG00000166359.6	1	1	0
ENSG00000166401.9	1	1	1
ENSG00000166477.8	1	1	1
ENSG00000166479.5	1	1	1
ENSG00000166689.10	1	1	1
ENSG00000166710.13	1	1	1
ENSG00000166716.5	1	0	1
ENSG00000166803.6	1	0	1
ENSG00000166845.9	1	1	0
ENSG00000166923.6	1	1	0
ENSG00000166927.8	1	1	0
ENSG00000166949.11	1	0	1
ENSG00000166997.3	1	0	1
ENSG00000167083.2	1	1	1
ENSG00000167088.6	1	1	0
ENSG00000167113.6	1	0	0
ENSG00000167202.7	1	1	0
ENSG00000167244.13	1	0	0
ENSG00000167291.11	1	1	1
ENSG00000167377.13	1	0	1
ENSG00000167384.6	1	1	1
ENSG00000167434.5	1	1	1
ENSG00000167460.10	1	1	0
ENSG00000167461.7	1	1	1
ENSG00000167526.9	1	1	0
ENSG00000167612.8	1	0	1
ENSG00000167614.9	1	0	0
ENSG00000167634.8	1	0	0
ENSG00000167658.11	1	0	0
ENSG00000167699.9	1	1	1
ENSG00000167702.7	1	1	0
ENSG00000167747.9	1	1	0
ENSG00000167754.8	1	0	0
ENSG00000167775.6	1	0	0
ENSG00000167969.8	1	0	0
ENSG00000168003.12	1	0	1
ENSG00000168004.5	1	0	0
ENSG00000168036.12	1	1	1
ENSG00000168056.10	1	1	1
ENSG00000168060.10	1	0	0
ENSG00000168175.10	1	0	1
ENSG00000168282.4	1	0	1
ENSG00000168283.9	1	0	0
ENSG00000168386.14	1	1	0
ENSG00000168394.9	1	1	1
ENSG00000168395.10	1	0	1
ENSG00000168454.10	1	0	0
ENSG00000168566.11	1	0	0
ENSG00000168646.8	1	1	1
ENSG00000168724.10	1	0	1
ENSG00000168827.10	1	0	1
ENSG00000168952.11	1	0	0
ENSG00000169019.9	1	0	1
ENSG00000169047.5	1	1	1
ENSG00000169116.7	1	1	0
ENSG00000169155.5	1	0	1
ENSG00000169217.4	1	0	0
ENSG00000169224.8	1	0	0
ENSG00000169255.9	1	0	1
ENSG00000169291.5	1	0	0
ENSG00000169410.5	1	1	1
ENSG00000169429.6	1	1	1
ENSG00000169435.9	1	0	1
ENSG00000169621.5	1	0	1
ENSG00000169762.12	1	0	1
ENSG00000169860.4	1	1	0
ENSG00000169884.9	1	1	0
ENSG00000169905.8	1	0	1
ENSG00000169962.4	1	1	0
ENSG00000169972.7	1	1	0
ENSG00000170004.12	1	1	0
ENSG00000170027.5	1	1	1
ENSG00000170037.9	1	1	0
ENSG00000170043.7	1	0	1
ENSG00000170091.6	1	0	0
ENSG00000170099.5	1	0	0
ENSG00000170214.3	1	0	0
ENSG00000170323.4	1	0	0
ENSG00000170325.10	1	0	0
ENSG00000170458.9	1	1	1
ENSG00000170627.5	1	1	1
ENSG00000170779.10	1	0	1
ENSG00000170876.7	1	1	1
ENSG00000170915.8	1	1	1
ENSG00000171103.6	1	1	0
ENSG00000171150.7	1	0	0
ENSG00000171160.13	1	1	1
ENSG00000171206.9	1	1	1
ENSG00000171224.7	1	0	1
ENSG00000171282.9	1	0	0
ENSG00000171302.12	1	0	1
ENSG00000171314.8	1	1	0
ENSG00000171466.5	1	0	0
ENSG00000171490.8	1	1	1
ENSG00000171503.7	1	1	1
ENSG00000171530.9	1	1	0
ENSG00000171649.7	1	0	0
ENSG00000171681.8	1	0	1
ENSG00000171813.10	1	1	0
ENSG00000171819.4	1	0	0
ENSG00000171954.8	1	0	1
ENSG00000171960.6	1	0	1
ENSG00000172086.7	1	0	0
ENSG00000172164.9	1	0	0
ENSG00000172216.4	1	0	1
ENSG00000172269.12	1	1	1
ENSG00000172340.10	1	1	1
ENSG00000172409.5	1	1	0
ENSG00000172426.11	1	0	0
ENSG00000172456.12	1	1	1
ENSG00000172500.8	1	0	0
ENSG00000172531.10	1	1	1
ENSG00000172613.3	1	1	0
ENSG00000172660.7	1	0	0
ENSG00000172757.8	1	1	1
ENSG00000172927.3	1	1	0
ENSG00000172965.10	1	1	0
ENSG00000173208.3	1	0	1
ENSG00000173212.4	1	0	1
ENSG00000173409.9	1	1	1
ENSG00000173511.5	1	0	0
ENSG00000173530.5	1	1	0
ENSG00000173786.12	1	1	0
ENSG00000173862.3	1	0	0
ENSG00000174038.8	1	1	1
ENSG00000174132.8	1	1	1
ENSG00000174175.12	1	0	1
ENSG00000174292.8	1	1	1
ENSG00000174307.5	1	1	0
ENSG00000174348.9	1	1	1
ENSG00000174358.11	1	1	0
ENSG00000174405.9	1	1	1
ENSG00000174944.4	1	0	1
ENSG00000174996.7	1	0	1
ENSG00000175061.13	1	1	0
ENSG00000175170.10	1	1	0
ENSG00000175198.10	1	1	1
ENSG00000175216.10	1	1	0
ENSG00000175265.13	1	1	0
ENSG00000175274.14	1	1	1
ENSG00000175309.10	1	1	1
ENSG00000175550.3	1	0	0
ENSG00000175564.8	1	0	1
ENSG00000175591.7	1	0	0
ENSG00000175634.10	1	0	1
ENSG00000175764.10	1	0	0
ENSG00000175768.8	1	0	0
ENSG00000175787.12	1	1	1
ENSG00000175827.2	1	0	0
ENSG00000175866.11	1	1	0
ENSG00000176046.7	1	1	0
ENSG00000176092.9	1	1	0
ENSG00000176401.5	1	0	0
ENSG00000176597.7	1	1	1
ENSG00000176933.4	1	0	0
ENSG00000177045.6	1	0	0
ENSG00000177098.4	1	0	1
ENSG00000177191.2	1	0	1
ENSG00000177294.6	1	0	1
ENSG00000177426.16	1	1	0
ENSG00000177464.4	1	1	0
ENSG00000177575.8	1	0	1
ENSG00000177706.8	1	1	0
ENSG00000177721.3	1	0	1
ENSG00000177733.4	1	0	0
ENSG00000177738.3	1	0	0
ENSG00000177807.6	1	0	0
ENSG00000177885.9	1	1	1
ENSG00000177947.9	1	0	1
ENSG00000178015.4	1	0	0
ENSG00000178115.10	1	0	0
ENSG00000178163.3	1	0	0
ENSG00000178177.10	1	0	1
ENSG00000178234.8	1	1	0
ENSG00000178295.10	1	1	1
ENSG00000178385.9	1	1	0
ENSG00000178386.8	1	0	1
ENSG00000178445.8	1	0	1
ENSG00000178460.13	1	0	0
ENSG00000178537.5	1	1	0
ENSG00000178538.5	1	1	1
ENSG00000178723.7	1	0	0
ENSG00000178750.2	1	0	0
ENSG00000178764.6	1	0	1
ENSG00000178789.4	1	1	1
ENSG00000178814.11	1	0	0
ENSG00000178921.9	1	1	1
ENSG00000178950.12	1	1	1
ENSG00000178974.5	1	1	1
ENSG00000179029.10	1	0	0
ENSG00000179104.4	1	0	1
ENSG00000179168.10	1	0	0
ENSG00000179195.11	1	1	0
ENSG00000179253.3	1	1	0
ENSG00000179364.9	1	0	0
ENSG00000179456.9	1	0	1
ENSG00000179476.3	1	1	0
ENSG00000179477.5	1	1	0
ENSG00000179562.2	1	0	0
ENSG00000179593.11	1	1	0
ENSG00000179598.5	1	1	1
ENSG00000179743.2	1	1	0
ENSG00000179833.4	1	1	1
ENSG00000180221.6	1	0	0
ENSG00000180354.11	1	0	1
ENSG00000180370.6	1	1	0
ENSG00000180730.4	1	0	0
ENSG00000180739.12	1	1	0
ENSG00000180881.15	1	1	1
ENSG00000180901.6	1	1	1
ENSG00000180957.13	1	0	1
ENSG00000181019.8	1	0	1
ENSG00000181039.7	1	0	0
ENSG00000181513.10	1	1	1
ENSG00000181555.15	1	1	1
ENSG00000181773.6	1	1	0
ENSG00000181788.3	1	1	1
ENSG00000181826.5	1	0	1
ENSG00000181852.13	1	0	0
ENSG00000181894.10	1	0	1
ENSG00000181908.4	1	1	0
ENSG00000181938.9	1	0	0
ENSG00000182048.7	1	0	0
ENSG00000182057.4	1	1	0
ENSG00000182175.9	1	1	0
ENSG00000182183.10	1	0	1
ENSG00000182185.14	1	0	1
ENSG00000182224.7	1	1	1
ENSG00000182400.10	1	0	0
ENSG00000182568.12	1	0	1
ENSG00000182722.5	1	0	0
ENSG00000182732.12	1	0	1
ENSG00000182742.5	1	1	0
ENSG00000182795.12	1	0	0
ENSG00000182809.6	1	0	1
ENSG00000183032.6	1	1	1
ENSG00000183091.15	1	0	1
ENSG00000183308.6	1	0	0
ENSG00000183401.7	1	1	0
ENSG00000183621.11	1	1	0
ENSG00000183735.5	1	1	1
ENSG00000183801.3	1	0	1
ENSG00000183814.11	1	0	1
ENSG00000183828.10	1	1	1
ENSG00000184068.2	1	1	0
ENSG00000184203.3	1	1	0
ENSG00000184357.3	1	0	0
ENSG00000184378.2	1	1	0
ENSG00000184384.9	1	0	1
ENSG00000184465.11	1	0	1
ENSG00000184470.15	1	1	0
ENSG00000184500.10	1	1	1
ENSG00000184566.2	1	0	0
ENSG00000184584.8	1	1	1
ENSG00000184708.13	1	1	1
ENSG00000184786.4	1	0	0
ENSG00000185015.3	1	1	1
ENSG00000185041.4	1	0	0
ENSG00000185168.5	1	1	0
ENSG00000185187.8	1	1	1
ENSG00000185198.7	1	1	0
ENSG00000185219.11	1	0	1
ENSG00000185272.9	1	0	1
ENSG00000185345.14	1	0	0
ENSG00000185359.8	1	1	1
ENSG00000185585.15	1	0	0
ENSG00000185594.4	1	0	0
ENSG00000185621.7	1	0	1
ENSG00000185630.14	1	0	0
ENSG00000185664.10	1	0	1
ENSG00000185728.12	1	0	1
ENSG00000185800.7	1	1	1
ENSG00000185920.11	1	1	0
ENSG00000186081.7	1	0	0
ENSG00000186130.4	1	0	1
ENSG00000186141.4	1	1	0
ENSG00000186162.6	1	0	0
ENSG00000186187.7	1	1	1
ENSG00000186197.8	1	0	1
ENSG00000186230.6	1	1	0
ENSG00000186231.12	1	0	1
ENSG00000186654.16	1	0	0
ENSG00000186815.8	1	0	0
ENSG00000186827.6	1	1	0
ENSG00000186832.4	1	0	0
ENSG00000186862.13	1	1	0
ENSG00000187037.4	1	1	1
ENSG00000187097.8	1	1	1
ENSG00000187210.8	1	1	1
ENSG00000187244.6	1	0	1
ENSG00000187595.10	1	0	0
ENSG00000187605.11	1	0	1
ENSG00000187726.4	1	0	1
ENSG00000187800.9	1	0	0
ENSG00000187902.7	1	0	0
ENSG00000187980.6	1	0	0
ENSG00000187984.8	1	1	0
ENSG00000188004.5	1	0	0
ENSG00000188282.8	1	1	1
ENSG00000188315.3	1	0	1
ENSG00000188389.6	1	0	0
ENSG00000188483.6	1	0	0
ENSG00000188581.8	1	0	0
ENSG00000188783.5	1	0	1
ENSG00000188785.7	1	1	1
ENSG00000188818.8	1	1	0
ENSG00000188822.6	1	0	1
ENSG00000188886.3	1	0	0
ENSG00000188931.3	1	1	0
ENSG00000189050.10	1	1	0
ENSG00000189067.8	1	0	1
ENSG00000189238.4	1	0	0
ENSG00000189241.6	1	1	1
ENSG00000189280.3	1	0	0
ENSG00000189316.3	1	0	0
ENSG00000196110.3	1	1	0
ENSG00000196139.7	1	0	0
ENSG00000196141.8	1	1	1
ENSG00000196169.10	1	1	1
ENSG00000196172.8	1	0	1
ENSG00000196183.4	1	1	0
ENSG00000196187.7	1	1	1
ENSG00000196305.13	1	0	1
ENSG00000196313.7	1	1	0
ENSG00000196363.5	1	1	0
ENSG00000196369.6	1	0	0
ENSG00000196422.6	1	0	0
ENSG00000196465.6	1	0	1
ENSG00000196549.6	1	0	1
ENSG00000196584.2	1	1	1
ENSG00000196591.7	1	0	1
ENSG00000196597.7	1	0	0
ENSG00000196636.7	1	0	1
ENSG00000196639.6	1	0	0
ENSG00000196652.7	1	1	1
ENSG00000196914.4	1	0	0
ENSG00000196927.4	1	1	0
ENSG00000196967.6	1	1	0
ENSG00000196968.6	1	1	0
ENSG00000197044.6	1	0	0
ENSG00000197054.7	1	1	0
ENSG00000197062.7	1	0	1
ENSG00000197121.10	1	0	1
ENSG00000197208.5	1	1	1
ENSG00000197249.8	1	1	0
ENSG00000197253.9	1	1	0
ENSG00000197258.5	1	0	0
ENSG00000197272.2	1	1	0
ENSG00000197302.6	1	0	0
ENSG00000197358.8	1	0	0
ENSG00000197535.10	1	1	1
ENSG00000197561.2	1	0	0
ENSG00000197619.9	1	0	1
ENSG00000197712.7	1	0	1
ENSG00000197763.8	1	0	0
ENSG00000197776.3	1	0	1
ENSG00000197857.9	1	1	0
ENSG00000197880.4	1	0	1
ENSG00000197928.6	1	1	1
ENSG00000197956.5	1	0	0
ENSG00000197989.9	1	1	0
ENSG00000198001.9	1	1	1
ENSG00000198003.7	1	0	0
ENSG00000198035.9	1	0	0
ENSG00000198040.6	1	0	1
ENSG00000198053.7	1	1	0
ENSG00000198099.4	1	0	0
ENSG00000198237.7	1	0	0
ENSG00000198246.7	1	1	1
ENSG00000198366.5	1	0	0
ENSG00000198420.5	1	1	0
ENSG00000198482.6	1	0	1
ENSG00000198517.5	1	0	0
ENSG00000198520.6	1	0	1
ENSG00000198554.7	1	1	0
ENSG00000198598.2	1	1	0
ENSG00000198612.6	1	0	1
ENSG00000198618.4	1	0	0
ENSG00000198648.6	1	0	1
ENSG00000198707.10	1	0	1
ENSG00000198719.7	1	1	0
ENSG00000198721.8	1	0	1
ENSG00000198740.4	1	0	1
ENSG00000198785.4	1	0	0
ENSG00000198792.8	1	1	0
ENSG00000198796.6	1	0	0
ENSG00000198833.6	1	1	1
ENSG00000198843.8	1	1	1
ENSG00000198854.4	1	0	0
ENSG00000198860.7	1	1	0
ENSG00000198873.10	1	1	1
ENSG00000199053.1	1	0	0
ENSG00000199477.1	1	0	0
ENSG00000199546.1	1	0	0
ENSG00000199933.1	1	0	0
ENSG00000200084.1	1	0	0
ENSG00000201129.1	1	0	0
ENSG00000201544.1	1	0	0
ENSG00000202532.1	1	0	0
ENSG00000202533.1	1	0	0
ENSG00000203691.2	1	0	0
ENSG00000203697.7	1	0	0
ENSG00000203709.5	1	0	0
ENSG00000203721.1	1	0	0
ENSG00000203739.3	1	1	0
ENSG00000203747.5	1	1	0
ENSG00000203801.4	1	0	0
ENSG00000203804.3	1	0	0
ENSG00000204010.3	1	0	0
ENSG00000204060.4	1	0	0
ENSG00000204070.5	1	1	0
ENSG00000204228.3	1	1	1
ENSG00000204257.10	1	1	1
ENSG00000204262.7	1	0	1
ENSG00000204277.1	1	1	0
ENSG00000204316.8	1	0	1
ENSG00000204381.7	1	0	0
ENSG00000204388.5	1	1	0
ENSG00000204390.8	1	0	1
ENSG00000204421.2	1	0	0
ENSG00000204424.8	1	0	0
ENSG00000204435.9	1	1	0
ENSG00000204463.8	1	1	1
ENSG00000204475.5	1	1	1
ENSG00000204529.3	1	0	0
ENSG00000204623.4	1	1	1
ENSG00000204634.8	1	0	1
ENSG00000204655.7	1	1	1
ENSG00000204681.6	1	1	1
ENSG00000204775.4	1	0	0
ENSG00000204789.3	1	1	0
ENSG00000204815.4	1	0	1
ENSG00000204872.2	1	1	1
ENSG00000204983.8	1	0	0
ENSG00000205045.4	1	0	0
ENSG00000205056.8	1	1	0
ENSG00000205126.2	1	0	0
ENSG00000205220.7	1	0	1
ENSG00000205221.8	1	1	1
ENSG00000205352.6	1	0	1
ENSG00000205426.6	1	1	0
ENSG00000205482.7	1	0	0
ENSG00000205595.3	1	0	0
ENSG00000205853.6	1	1	0
ENSG00000206077.6	1	1	0
ENSG00000206549.8	1	1	0
ENSG00000206562.7	1	1	1
ENSG00000207034.1	1	0	0
ENSG00000211619.2	1	0	0
ENSG00000211694.2	1	1	0
ENSG00000211716.2	1	1	0
ENSG00000211721.2	1	0	0
ENSG00000211734.3	1	1	0
ENSG00000211782.2	1	0	0
ENSG00000211785.1	1	0	0
ENSG00000211935.2	1	1	0
ENSG00000211939.2	1	1	0
ENSG00000211964.2	1	1	0
ENSG00000212124.2	1	0	1
ENSG00000212125.2	1	0	0
ENSG00000212371.1	1	0	0
ENSG00000212734.4	1	0	0
ENSG00000212901.2	1	0	0
ENSG00000213003.2	1	0	0
ENSG00000213025.2	1	0	0
ENSG00000213047.7	1	0	1
ENSG00000213049.3	1	0	0
ENSG00000213096.5	1	0	1
ENSG00000213160.5	1	0	0
ENSG00000213178.3	1	0	0
ENSG00000213231.8	1	1	0
ENSG00000213326.4	1	0	0
ENSG00000213341.6	1	0	0
ENSG00000213639.5	1	1	1
ENSG00000213694.3	1	0	0
ENSG00000213722.4	1	1	1
ENSG00000213799.6	1	0	0
ENSG00000213976.3	1	0	0
ENSG00000214046.4	1	1	1
ENSG00000214279.8	1	1	0
ENSG00000214331.4	1	1	0
ENSG00000214354.3	1	0	0
ENSG00000214389.2	1	0	0
ENSG00000214725.3	1	1	0
ENSG00000214773.1	1	0	0
ENSG00000215009.5	1	0	0
ENSG00000215012.4	1	1	0
ENSG00000215196.4	1	0	1
ENSG00000215704.5	1	0	0
ENSG00000215795.2	1	1	0
ENSG00000215841.3	1	1	0
ENSG00000216316.1	1	1	0
ENSG00000217801.5	1	1	0
ENSG00000218186.2	1	1	0
ENSG00000218739.5	1	1	0
ENSG00000218991.1	1	0	0
ENSG00000219085.1	1	0	0
ENSG00000219451.3	1	0	0
ENSG00000219529.2	1	0	0
ENSG00000219891.2	1	1	0
ENSG00000219928.2	1	0	0
ENSG00000220161.4	1	0	0
ENSG00000221643.1	1	0	0
ENSG00000221909.2	1	0	0
ENSG00000221946.3	1	1	0
ENSG00000221968.4	1	1	0
ENSG00000221983.3	1	1	0
ENSG00000222004.3	1	0	0
ENSG00000222046.2	1	0	0
ENSG00000222267.1	1	0	0
ENSG00000222414.1	1	0	0
ENSG00000223343.1	1	0	0
ENSG00000223573.2	1	1	0
ENSG00000223599.1	1	0	0
ENSG00000223629.1	1	1	0
ENSG00000223692.1	1	0	0
ENSG00000223695.1	1	0	0
ENSG00000223759.2	1	0	0
ENSG00000223886.3	1	0	0
ENSG00000223899.1	1	0	0
ENSG00000223984.1	1	0	0
ENSG00000224003.1	1	1	0
ENSG00000224020.1	1	0	0
ENSG00000224040.1	1	0	0
ENSG00000224041.2	1	0	0
ENSG00000224043.3	1	1	0
ENSG00000224049.1	1	0	0
ENSG00000224081.3	1	1	0
ENSG00000224083.1	1	1	0
ENSG00000224113.2	1	0	0
ENSG00000224124.2	1	0	0
ENSG00000224172.1	1	0	0
ENSG00000224287.2	1	1	0
ENSG00000224321.1	1	0	0
ENSG00000224383.3	1	1	0
ENSG00000224397.1	1	1	0
ENSG00000224424.7	1	0	0
ENSG00000224470.3	1	0	0
ENSG00000224578.3	1	0	0
ENSG00000224818.1	1	0	0
ENSG00000224837.1	1	0	0
ENSG00000224934.2	1	0	0
ENSG00000225331.1	1	1	0
ENSG00000225377.1	1	0	0
ENSG00000225411.2	1	1	0
ENSG00000225531.1	1	0	0
ENSG00000225573.3	1	0	0
ENSG00000225693.1	1	0	0
ENSG00000225808.1	1	1	0
ENSG00000225873.1	1	1	0
ENSG00000225931.3	1	0	0
ENSG00000225981.1	1	0	0
ENSG00000226094.1	1	0	0
ENSG00000226212.2	1	0	0
ENSG00000226375.1	1	0	0
ENSG00000226564.1	1	0	0
ENSG00000226576.1	1	0	0
ENSG00000226658.1	1	0	0
ENSG00000226701.1	1	0	0
ENSG00000226772.1	1	0	0
ENSG00000226791.3	1	1	0
ENSG00000226904.1	1	0	0
ENSG00000227050.1	1	0	0
ENSG00000227066.1	1	0	0
ENSG00000227213.1	1	0	0
ENSG00000227295.2	1	0	0
ENSG00000227345.4	1	0	0
ENSG00000227376.1	1	1	0
ENSG00000227540.1	1	0	0
ENSG00000227615.1	1	0	0
ENSG00000227776.1	1	0	0
ENSG00000227811.2	1	0	0
ENSG00000227905.1	1	0	0
ENSG00000227934.1	1	0	0
ENSG00000227939.1	1	0	0
ENSG00000228106.1	1	0	0
ENSG00000228172.1	1	0	0
ENSG00000228237.1	1	0	0
ENSG00000228261.1	1	1	0
ENSG00000228395.1	1	0	0
ENSG00000228436.2	1	0	0
ENSG00000228474.1	1	0	0
ENSG00000228477.1	1	0	0
ENSG00000228589.2	1	0	0
ENSG00000228634.1	1	0	0
ENSG00000228650.2	1	0	0
ENSG00000228754.1	1	0	0
ENSG00000228784.3	1	0	0
ENSG00000228797.2	1	0	0
ENSG00000228838.1	1	0	0
ENSG00000228857.2	1	1	0
ENSG00000228962.1	1	0	0
ENSG00000229000.1	1	0	0
ENSG00000229017.2	1	1	0
ENSG00000229023.1	1	0	0
ENSG00000229093.1	1	0	0
ENSG00000229119.3	1	0	0
ENSG00000229344.1	1	0	0
ENSG00000229539.1	1	0	0
ENSG00000229645.4	1	1	0
ENSG00000229715.4	1	0	0
ENSG00000229728.1	1	0	0
ENSG00000229732.1	1	0	0
ENSG00000229848.1	1	0	0
ENSG00000229852.2	1	0	0
ENSG00000229862.1	1	0	0
ENSG00000229893.1	1	0	0
ENSG00000229980.4	1	0	0
ENSG00000230002.2	1	0	0
ENSG00000230055.2	1	0	0
ENSG00000230099.2	1	0	0
ENSG00000230149.2	1	0	0
ENSG00000230641.1	1	1	0
ENSG00000230701.1	1	1	0
ENSG00000230989.2	1	0	0
ENSG00000231133.2	1	0	0
ENSG00000231169.3	1	0	0
ENSG00000231351.2	1	0	0
ENSG00000231434.1	1	0	0
ENSG00000231449.1	1	0	0
ENSG00000231453.1	1	0	0
ENSG00000231503.3	1	0	0
ENSG00000231611.1	1	0	0
ENSG00000231645.2	1	0	0
ENSG00000231769.2	1	1	0
ENSG00000231940.1	1	0	0
ENSG00000231964.1	1	0	0
ENSG00000232022.2	1	0	0
ENSG00000232024.2	1	0	0
ENSG00000232065.1	1	0	0
ENSG00000232073.1	1	0	0
ENSG00000232125.2	1	1	0
ENSG00000232133.1	1	0	0
ENSG00000232374.4	1	0	0
ENSG00000232533.1	1	1	0
ENSG00000232573.1	1	1	0
ENSG00000232671.2	1	0	0
ENSG00000232757.1	1	0	0
ENSG00000232838.3	1	0	0
ENSG00000232912.1	1	0	0
ENSG00000232995.3	1	1	1
ENSG00000233072.1	1	0	0
ENSG00000233084.2	1	0	0
ENSG00000233306.2	1	1	0
ENSG00000233308.1	1	0	0
ENSG00000233337.1	1	1	0
ENSG00000233369.3	1	1	0
ENSG00000233396.3	1	0	0
ENSG00000233461.1	1	1	0
ENSG00000233476.2	1	0	0
ENSG00000233728.1	1	0	0
ENSG00000233892.1	1	0	0
ENSG00000233893.1	1	0	0
ENSG00000233916.1	1	1	0
ENSG00000234076.1	1	0	0
ENSG00000234142.1	1	0	0
ENSG00000234174.1	1	0	0
ENSG00000234193.1	1	1	0
ENSG00000234222.2	1	1	0
ENSG00000234284.2	1	0	0
ENSG00000234482.1	1	0	0
ENSG00000234546.2	1	0	0
ENSG00000234699.1	1	1	0
ENSG00000234711.1	1	0	0
ENSG00000234883.2	1	0	0
ENSG00000235016.1	1	0	0
ENSG00000235033.3	1	0	0
ENSG00000235076.2	1	0	0
ENSG00000235092.1	1	0	0
ENSG00000235106.4	1	1	0
ENSG00000235128.1	1	0	0
ENSG00000235151.1	1	1	0
ENSG00000235272.1	1	0	0
ENSG00000235387.1	1	0	0
ENSG00000235398.4	1	0	0
ENSG00000235453.3	1	0	0
ENSG00000235475.1	1	1	0
ENSG00000235478.1	1	0	0
ENSG00000235560.3	1	0	0
ENSG00000235641.3	1	1	0
ENSG00000235673.1	1	0	0
ENSG00000235677.1	1	0	0
ENSG00000235908.1	1	1	0
ENSG00000235945.1	1	0	0
ENSG00000235958.1	1	0	0
ENSG00000236021.1	1	0	0
ENSG00000236104.2	1	0	0
ENSG00000236136.1	1	0	0
ENSG00000236233.3	1	0	0
ENSG00000236269.1	1	0	0
ENSG00000236278.2	1	0	0
ENSG00000236287.3	1	1	0
ENSG00000236438.2	1	1	0
ENSG00000236444.2	1	0	0
ENSG00000236675.1	1	1	0
ENSG00000236708.1	1	0	0
ENSG00000236713.1	1	0	0
ENSG00000236790.1	1	0	1
ENSG00000236846.1	1	0	0
ENSG00000236869.1	1	0	0
ENSG00000237065.2	1	0	0
ENSG00000237118.2	1	0	0
ENSG00000237126.4	1	0	0
ENSG00000237152.2	1	0	0
ENSG00000237169.1	1	0	0
ENSG00000237278.2	1	0	0
ENSG00000237281.1	1	0	0
ENSG00000237512.2	1	0	0
ENSG00000237594.2	1	0	0
ENSG00000237624.1	1	0	0
ENSG00000237637.1	1	0	0
ENSG00000237668.1	1	0	0
ENSG00000237686.2	1	0	0
ENSG00000237702.2	1	0	0
ENSG00000237781.2	1	1	0
ENSG00000237852.1	1	0	0
ENSG00000237883.1	1	0	0
ENSG00000237989.1	1	1	0
ENSG00000238072.1	1	0	0
ENSG00000238109.1	1	0	0
ENSG00000238152.2	1	1	0
ENSG00000238186.1	1	0	0
ENSG00000238465.1	1	0	0
ENSG00000239445.1	1	0	0
ENSG00000239636.1	1	1	0
ENSG00000239911.1	1	0	0
ENSG00000240023.1	1	0	0
ENSG00000240038.2	1	1	0
ENSG00000240045.1	1	0	0
ENSG00000240137.1	1	1	0
ENSG00000240350.1	1	0	0
ENSG00000240498.2	1	0	0
ENSG00000240509.1	1	0	0
ENSG00000240890.2	1	1	0
ENSG00000240934.2	1	0	0
ENSG00000240963.1	1	0	0
ENSG00000241155.1	1	0	0
ENSG00000241316.2	1	0	0
ENSG00000241353.2	1	0	0
ENSG00000241464.3	1	0	0
ENSG00000241657.1	1	1	0
ENSG00000241661.1	1	0	0
ENSG00000241685.4	1	0	0
ENSG00000241782.1	1	0	0
ENSG00000241973.6	1	1	0
ENSG00000242052.1	1	0	0
ENSG00000242083.2	1	0	0
ENSG00000242100.2	1	0	0
ENSG00000242252.1	1	0	0
ENSG00000242259.4	1	0	0
ENSG00000242473.1	1	1	0
ENSG00000242609.1	1	0	0
ENSG00000242615.1	1	0	0
ENSG00000242663.1	1	0	0
ENSG00000242802.2	1	0	1
ENSG00000242852.2	1	0	0
ENSG00000242882.1	1	0	0
ENSG00000243000.1	1	0	0
ENSG00000243144.2	1	1	0
ENSG00000243150.1	1	0	0
ENSG00000243284.1	1	0	0
ENSG00000243364.3	1	0	0
ENSG00000243431.1	1	0	0
ENSG00000243477.1	1	1	0
ENSG00000243627.4	1	1	0
ENSG00000243646.4	1	1	1
ENSG00000243659.1	1	0	0
ENSG00000243725.2	1	1	0
ENSG00000243742.1	1	0	0
ENSG00000243749.1	1	0	0
ENSG00000243904.1	1	0	0
ENSG00000243964.1	1	0	0
ENSG00000244219.2	1	0	0
ENSG00000244242.1	1	1	0
ENSG00000244256.2	1	0	0
ENSG00000244295.2	1	0	0
ENSG00000244393.3	1	0	0
ENSG00000244457.2	1	0	0
ENSG00000244490.1	1	0	0
ENSG00000244668.1	1	0	0
ENSG00000244945.1	1	0	0
ENSG00000245067.2	1	0	0
ENSG00000245164.2	1	0	0
ENSG00000245293.2	1	0	0
ENSG00000245468.3	1	0	0
ENSG00000245598.2	1	0	0
ENSG00000245614.2	1	0	0
ENSG00000245719.1	1	1	0
ENSG00000246273.2	1	0	0
ENSG00000246627.2	1	0	0
ENSG00000246731.2	1	0	0
ENSG00000247134.2	1	0	0
ENSG00000247774.2	1	1	0
ENSG00000248243.1	1	0	0
ENSG00000248283.2	1	0	0
ENSG00000248416.1	1	0	0
ENSG00000248429.1	1	1	0
ENSG00000248569.1	1	0	0
ENSG00000248626.1	1	1	0
ENSG00000248712.3	1	0	0
ENSG00000248727.1	1	1	0
ENSG00000248774.1	1	0	0
ENSG00000248835.2	1	0	0
ENSG00000249007.1	1	0	0
ENSG00000249092.1	1	0	0
ENSG00000249109.1	1	0	0
ENSG00000249115.4	1	0	0
ENSG00000249207.1	1	0	0
ENSG00000249309.1	1	0	0
ENSG00000249353.2	1	0	0
ENSG00000249565.2	1	0	0
ENSG00000249825.1	1	0	0
ENSG00000249850.1	1	0	0
ENSG00000249863.2	1	1	0
ENSG00000249947.2	1	0	0
ENSG00000250011.1	1	0	0
ENSG00000250031.1	1	0	0
ENSG00000250274.1	1	0	0
ENSG00000250348.1	1	1	0
ENSG00000250365.2	1	0	0
ENSG00000250508.1	1	0	0
ENSG00000250539.1	1	0	0
ENSG00000250548.2	1	0	0
ENSG00000250771.2	1	0	0
ENSG00000251013.1	1	0	0
ENSG00000251095.2	1	0	0
ENSG00000251288.2	1	1	0
ENSG00000251330.3	1	0	0
ENSG00000251405.2	1	1	0
ENSG00000251468.2	1	0	0
ENSG00000251994.1	1	0	0
ENSG00000252558.1	1	0	0
ENSG00000252809.2	1	0	0
ENSG00000253143.2	1	0	0
ENSG00000253182.1	1	1	0
ENSG00000253269.1	1	1	0
ENSG00000253293.3	1	1	0
ENSG00000253333.1	1	0	0
ENSG00000253368.3	1	1	0
ENSG00000253399.1	1	0	0
ENSG00000253406.1	1	0	0
ENSG00000253705.1	1	0	0
ENSG00000253710.1	1	0	0
ENSG00000253755.1	1	1	0
ENSG00000253957.1	1	1	0
ENSG00000254030.1	1	0	0
ENSG00000254087.3	1	0	1
ENSG00000254133.1	1	0	0
ENSG00000254206.1	1	1	0
ENSG00000254208.1	1	0	0
ENSG00000254224.1	1	0	0
ENSG00000254266.1	1	1	0
ENSG00000254295.1	1	0	0
ENSG00000254362.1	1	0	0
ENSG00000254387.1	1	0	0
ENSG00000254400.1	1	0	0
ENSG00000254420.1	1	0	0
ENSG00000254527.1	1	0	0
ENSG00000254593.1	1	0	0
ENSG00000254641.1	1	0	0
ENSG00000254667.1	1	1	0
ENSG00000254741.1	1	0	0
ENSG00000254858.5	1	1	0
ENSG00000254894.1	1	0	0
ENSG00000255045.1	1	0	0
ENSG00000255046.1	1	0	0
ENSG00000255071.1	1	0	0
ENSG00000255158.1	1	0	0
ENSG00000255182.1	1	0	0
ENSG00000255354.1	1	1	0
ENSG00000255362.1	1	0	0
ENSG00000255585.2	1	1	0
ENSG00000255701.1	1	0	0
ENSG00000255824.1	1	0	0
ENSG00000256073.2	1	0	0
ENSG00000256220.1	1	0	0
ENSG00000256358.1	1	0	0
ENSG00000256569.1	1	0	0
ENSG00000256589.1	1	0	0
ENSG00000256590.2	1	0	0
ENSG00000256661.1	1	0	0
ENSG00000256682.1	1	0	0
ENSG00000256786.1	1	0	0
ENSG00000256806.1	1	0	0
ENSG00000256817.1	1	0	0
ENSG00000256873.1	1	0	0
ENSG00000257335.4	1	1	0
ENSG00000257359.1	1	0	0
ENSG00000257376.1	1	0	0
ENSG00000257446.2	1	0	0
ENSG00000257605.1	1	0	0
ENSG00000257727.1	1	0	0
ENSG00000257742.1	1	1	0
ENSG00000257831.1	1	0	0
ENSG00000257880.1	1	0	0
ENSG00000258017.1	1	0	0
ENSG00000258199.1	1	0	0
ENSG00000258232.2	1	0	0
ENSG00000258352.1	1	1	0
ENSG00000258365.1	1	0	0
ENSG00000258377.1	1	0	0
ENSG00000258384.1	1	0	0
ENSG00000258546.1	1	1	0
ENSG00000258559.2	1	1	0
ENSG00000258561.1	1	0	0
ENSG00000258646.1	1	0	0
ENSG00000258647.1	1	0	0
ENSG00000258745.1	1	1	0
ENSG00000258811.1	1	1	0
ENSG00000258999.1	1	0	0
ENSG00000259015.1	1	1	0
ENSG00000259032.2	1	0	0
ENSG00000259070.1	1	1	0
ENSG00000259084.2	1	0	0
ENSG00000259088.1	1	0	0
ENSG00000259116.1	1	0	0
ENSG00000259163.1	1	0	0
ENSG00000259212.1	1	0	0
ENSG00000259330.1	1	1	0
ENSG00000259343.1	1	0	0
ENSG00000259372.1	1	0	0
ENSG00000259375.1	1	0	0
ENSG00000259387.2	1	0	0
ENSG00000259424.1	1	0	0
ENSG00000259496.2	1	1	0
ENSG00000259618.1	1	0	0
ENSG00000259627.1	1	0	0
ENSG00000259792.1	1	0	0
ENSG00000259884.1	1	0	0
ENSG00000259945.1	1	0	0
ENSG00000260051.1	1	1	0
ENSG00000260128.2	1	0	0
ENSG00000260136.1	1	0	0
ENSG00000260228.1	1	1	0
ENSG00000260261.1	1	1	0
ENSG00000260282.1	1	0	0
ENSG00000260361.1	1	0	0
ENSG00000260401.1	1	0	0
ENSG00000260456.2	1	0	0
ENSG00000260482.1	1	0	0
ENSG00000260519.1	1	0	0
ENSG00000260521.2	1	0	0
ENSG00000260571.1	1	0	0
ENSG00000260698.1	1	0	0
ENSG00000260793.2	1	0	0
ENSG00000260872.1	1	1	0
ENSG00000260886.1	1	0	0
ENSG00000261002.1	1	0	0
ENSG00000261093.1	1	0	0
ENSG00000261097.1	1	1	0
ENSG00000261267.1	1	0	0
ENSG00000261329.1	1	0	0
ENSG00000261396.1	1	0	0
ENSG00000261487.1	1	0	0
ENSG00000261512.2	1	1	0
ENSG00000261528.2	1	0	0
ENSG00000261604.1	1	0	0
ENSG00000261744.1	1	1	0
ENSG00000261779.1	1	0	0
ENSG00000261827.1	1	0	0
ENSG00000261857.2	1	0	0
ENSG00000261864.1	1	0	0
ENSG00000262039.1	1	1	0
ENSG00000262115.1	1	0	0
ENSG00000262211.1	1	0	0
ENSG00000262251.1	1	0	0
ENSG00000262408.1	1	0	0
ENSG00000262528.1	1	0	0
ENSG00000262791.1	1	0	0
ENSG00000263342.1	1	0	0
ENSG00000263345.1	1	0	0
ENSG00000263574.1	1	0	0
ENSG00000263683.1	1	0	0
ENSG00000263766.1	1	0	0
ENSG00000263883.1	1	1	0
ENSG00000263968.1	1	0	0
ENSG00000264176.1	1	0	0
ENSG00000264553.1	1	0	0
ENSG00000264964.1	1	0	0
ENSG00000264991.1	1	0	0
ENSG00000265474.1	1	0	0
ENSG00000265678.1	1	1	0
ENSG00000265752.2	1	0	0
ENSG00000265787.1	1	0	0
ENSG00000265945.1	1	0	0
ENSG00000265982.1	1	0	0
ENSG00000266002.1	1	0	0
ENSG00000266256.1	1	0	0
ENSG00000266708.1	1	0	0
ENSG00000266824.1	1	0	0
ENSG00000266930.2	1	1	0
ENSG00000266941.1	1	0	0
ENSG00000267023.1	1	0	0
ENSG00000267160.1	1	0	0
ENSG00000267169.1	1	1	0
ENSG00000267213.3	1	0	0
ENSG00000267251.1	1	0	0
ENSG00000267279.1	1	0	0
ENSG00000267342.1	1	1	0
ENSG00000267369.1	1	1	0
ENSG00000267439.1	1	0	0
ENSG00000267461.1	1	0	0
ENSG00000267510.1	1	0	0
ENSG00000267542.1	1	0	0
ENSG00000267543.1	1	0	0
ENSG00000267551.3	1	0	0
ENSG00000267589.1	1	0	0
ENSG00000267632.1	1	0	0
ENSG00000267653.1	1	0	0
ENSG00000267670.1	1	0	0
ENSG00000267707.1	1	0	0
ENSG00000267765.1	1	0	0
ENSG00000267827.1	1	0	0
ENSG00000267892.1	1	0	0
ENSG00000268000.1	1	0	0
ENSG00000268175.1	1	0	0
ENSG00000268201.1	1	0	0
ENSG00000268510.1	1	0	0
ENSG00000268518.1	1	0	0
ENSG00000268525.1	1	0	0
ENSG00000268581.1	1	1	0
ENSG00000268583.1	1	0	0
ENSG00000268785.1	1	1	0
ENSG00000269001.1	1	1	0
ENSG00000269051.1	1	1	0
ENSG00000269125.1	1	0	0
ENSG00000269131.1	1	0	0
ENSG00000269427.1	1	0	0
ENSG00000269609.1	1	1	0
ENSG00000269792.1	1	0	0
ENSG00000269821.1	1	0	0
ENSG00000269893.2	1	1	0
ENSG00000269906.1	1	0	0
ENSG00000269952.1	1	0	0
ENSG00000269961.1	1	1	0
ENSG00000269984.1	1	0	0
ENSG00000269999.1	1	0	0
ENSG00000270041.1	1	0	0
ENSG00000270101.1	1	1	0
ENSG00000270107.1	1	1	0
ENSG00000270170.1	1	1	0
ENSG00000270175.1	1	0	0
ENSG00000270270.1	1	0	0
ENSG00000270419.1	1	0	0
ENSG00000270504.1	1	0	0
ENSG00000270605.1	1	1	0
ENSG00000270751.1	1	0	0
ENSG00000270755.1	1	0	0
ENSG00000270761.1	1	0	0
ENSG00000270948.1	1	1	0
ENSG00000271043.1	1	0	0
ENSG00000271105.1	1	0	0
ENSG00000271155.1	1	0	0
ENSG00000271164.1	1	0	0
ENSG00000271327.1	1	0	0
ENSG00000271344.1	1	1	0
ENSG00000271387.1	1	0	0
ENSG00000271537.1	1	0	0
ENSG00000271721.1	1	0	0
ENSG00000271858.1	1	0	0
ENSG00000271913.1	1	0	0
ENSG00000271914.1	1	0	0
ENSG00000271926.1	1	0	0
ENSG00000271927.1	1	0	0
ENSG00000271943.1	1	0	0
ENSG00000271970.1	1	0	0
ENSG00000271980.1	1	0	0
ENSG00000272034.1	1	0	0
ENSG00000272047.1	1	1	1
ENSG00000272097.1	1	0	0
ENSG00000272128.1	1	0	0
ENSG00000272129.1	1	0	0
[truncated: 44 more rows]
