# Supplementary material for: MARS: leveraging allelic heterogeneity to increase power of association testing
Source: Genome Biol. 2021 Apr 30;22:128. doi: 10.1186/s13059-021-02353-8 (PMC8086090; doi:10.1186/s13059-021-02353-8)
Supplement: Supplementary file 3 — Additional file 3 List of eGenes identified by MARS, the univariate test, and GTEx 23,163 genes from the Whole Blood data were used for the analysis, which contain at least 50 SNPs in their +/- 1Mb of TSS. We generate null distribution of LRTstats using the Whole Blood data as which contains the maximum number of samples,338. The number of genes is different between tissues due to the sample size differences and etc, thus, for the eGene detection in 44 tissues, we use genes common in each tissue and the Whole Blood data. The first column shows the gene ID, the second column shows eGenes identified by MARS, the third column shows eGenes identified by the univariate test and last column shows the eGenes reported by GTEx consortium. In each column ‘0 ‘indicates the gene is not identified as an eGene and ‘1’ indicates the gene is identified as an eGene. [file 13059_2021_2353_MOESM3_ESM.xlsx]

## Sheet: Adipose_Subcutaneous
total eGene count	9322	7598	7370
gene	MARS	UNIV	GTEx
ENSG00000000419.8	0	0	0
ENSG00000000457.9	0	0	0
ENSG00000000460.12	0	0	0
ENSG00000000938.8	0	0	0
ENSG00000000971.11	1	1	1
ENSG00000001036.9	1	1	1
ENSG00000001084.6	1	0	0
ENSG00000001167.10	1	1	1
ENSG00000001460.13	1	1	1
ENSG00000001461.12	1	1	1
ENSG00000001561.6	1	1	1
ENSG00000001617.7	1	0	0
ENSG00000001629.5	0	0	0
ENSG00000001630.11	0	0	0
ENSG00000001631.10	0	0	0
ENSG00000002016.12	1	1	1
ENSG00000002330.9	0	0	0
ENSG00000002549.8	0	0	0
ENSG00000002587.5	1	1	1
ENSG00000002726.15	1	1	1
ENSG00000002745.8	1	1	1
ENSG00000002822.11	1	0	0
ENSG00000002834.13	0	0	0
ENSG00000002919.10	1	1	1
ENSG00000002933.3	1	1	1
ENSG00000003056.3	1	1	1
ENSG00000003137.4	1	1	1
ENSG00000003147.13	0	0	0
ENSG00000003249.9	1	1	1
ENSG00000003393.10	1	1	1
ENSG00000003400.10	0	0	0
ENSG00000003402.15	0	0	0
ENSG00000003436.10	0	0	0
ENSG00000003509.11	0	0	0
ENSG00000003756.12	0	0	0
ENSG00000003989.12	1	0	0
ENSG00000004059.6	0	0	0
ENSG00000004139.9	0	0	0
ENSG00000004142.7	1	1	1
ENSG00000004399.8	0	0	0
ENSG00000004455.12	0	0	0
ENSG00000004468.8	1	1	1
ENSG00000004478.5	0	0	0
ENSG00000004487.11	0	0	0
ENSG00000004534.10	1	1	1
ENSG00000004660.10	0	0	0
ENSG00000004700.11	1	1	1
ENSG00000004766.11	1	1	1
ENSG00000004776.7	1	0	0
ENSG00000004777.14	1	1	1
ENSG00000004779.5	0	0	0
ENSG00000004799.7	1	1	1
ENSG00000004809.9	1	1	1
ENSG00000004838.9	0	0	0
ENSG00000004864.9	0	0	0
ENSG00000004866.14	0	0	0
ENSG00000004897.7	1	1	1
ENSG00000004939.9	0	0	0
ENSG00000004975.7	0	0	0
ENSG00000005001.5	0	0	0
ENSG00000005007.8	0	0	0
ENSG00000005020.8	1	1	1
ENSG00000005059.11	1	0	0
ENSG00000005075.11	1	1	1
ENSG00000005100.8	1	1	1
ENSG00000005102.8	1	1	1
ENSG00000005156.7	1	1	1
ENSG00000005175.5	0	0	0
ENSG00000005187.7	0	0	0
ENSG00000005189.15	1	1	1
ENSG00000005194.10	1	1	1
ENSG00000005206.12	1	1	0
ENSG00000005238.15	1	1	1
ENSG00000005243.5	1	0	0
ENSG00000005249.8	0	0	0
ENSG00000005339.8	0	0	0
ENSG00000005379.11	1	1	1
ENSG00000005381.6	0	0	0
ENSG00000005421.4	1	0	0
ENSG00000005436.9	1	0	0
ENSG00000005448.12	0	0	0
ENSG00000005469.7	0	0	0
ENSG00000005471.11	1	1	1
ENSG00000005483.15	0	0	0
ENSG00000005486.12	0	0	0
ENSG00000005513.9	0	0	0
ENSG00000005700.10	0	0	0
ENSG00000005801.12	1	1	1
ENSG00000005810.13	0	0	0
ENSG00000005812.6	1	1	1
ENSG00000005844.13	0	0	0
ENSG00000005882.7	1	1	1
ENSG00000005884.13	0	0	0
ENSG00000005955.8	1	1	1
ENSG00000005961.13	0	0	0
ENSG00000006007.7	0	0	0
ENSG00000006015.13	1	0	0
ENSG00000006016.6	0	0	0
ENSG00000006025.7	0	0	0
ENSG00000006042.7	1	1	1
ENSG00000006047.8	0	0	0
ENSG00000006062.9	0	0	0
ENSG00000006074.4	0	0	0
ENSG00000006075.11	0	0	0
ENSG00000006114.11	1	1	1
ENSG00000006118.10	1	0	0
ENSG00000006125.12	0	0	0
ENSG00000006128.7	1	1	1
ENSG00000006194.6	1	1	1
ENSG00000006210.6	0	0	0
ENSG00000006282.15	1	1	1
ENSG00000006327.9	0	0	0
ENSG00000006432.11	1	1	1
ENSG00000006451.3	0	0	0
ENSG00000006453.9	1	1	1
ENSG00000006459.6	0	0	0
ENSG00000006530.11	1	1	1
ENSG00000006534.11	1	0	0
ENSG00000006555.6	0	0	0
ENSG00000006576.12	0	0	0
ENSG00000006606.4	0	0	0
ENSG00000006607.9	1	1	1
ENSG00000006625.13	1	1	0
ENSG00000006634.3	0	0	0
ENSG00000006638.7	0	0	0
ENSG00000006652.9	1	1	1
ENSG00000006695.6	0	0	0
ENSG00000006704.6	0	0	0
ENSG00000006712.10	1	1	0
ENSG00000006715.11	1	1	1
ENSG00000006740.12	1	0	0
ENSG00000006744.14	1	1	1
ENSG00000006831.9	0	0	0
ENSG00000006837.7	0	0	0
ENSG00000007038.6	0	0	0
ENSG00000007047.10	0	0	0
ENSG00000007080.6	1	1	1
ENSG00000007129.13	1	1	1
ENSG00000007168.8	1	0	0
ENSG00000007202.10	1	0	0
ENSG00000007237.14	0	0	0
ENSG00000007255.6	0	0	0
ENSG00000007264.9	0	0	0
ENSG00000007306.10	0	0	0
ENSG00000007312.8	1	1	1
ENSG00000007314.7	0	0	0
ENSG00000007341.14	1	1	1
ENSG00000007376.3	1	0	0
ENSG00000007384.11	0	0	0
ENSG00000007392.12	1	0	0
ENSG00000007402.7	0	0	0
ENSG00000007516.9	1	0	0
ENSG00000007520.3	1	1	1
ENSG00000007541.10	0	0	0
ENSG00000007545.11	0	0	0
ENSG00000007866.14	0	0	0
ENSG00000007908.11	0	0	0
ENSG00000007923.11	1	0	0
ENSG00000007933.8	1	0	0
ENSG00000007944.10	1	1	1
ENSG00000007968.6	0	0	0
ENSG00000008018.8	1	1	1
ENSG00000008083.9	0	0	0
ENSG00000008118.5	0	0	0
ENSG00000008128.18	1	1	1
ENSG00000008130.11	1	1	1
ENSG00000008226.15	1	1	1
ENSG00000008256.11	0	0	0
ENSG00000008277.10	0	0	0
ENSG00000008282.3	1	0	0
ENSG00000008283.11	0	0	0
ENSG00000008294.16	0	0	0
ENSG00000008300.10	1	1	1
ENSG00000008311.10	0	0	0
ENSG00000008323.11	1	1	1
ENSG00000008324.6	1	0	0
ENSG00000008382.11	0	0	0
ENSG00000008394.8	1	1	1
ENSG00000008405.7	0	0	0
ENSG00000008438.4	0	0	0
ENSG00000008441.12	0	0	0
ENSG00000008513.10	1	1	1
ENSG00000008516.12	1	1	1
ENSG00000008517.12	1	1	1
ENSG00000008710.13	1	1	1
ENSG00000008735.10	1	1	1
ENSG00000008838.13	1	1	1
ENSG00000008853.12	0	0	0
ENSG00000008869.7	0	0	0
ENSG00000008952.12	0	1	1
ENSG00000008988.5	1	1	0
ENSG00000009307.11	0	0	0
ENSG00000009335.13	1	0	0
ENSG00000009413.11	0	0	0
ENSG00000009724.12	1	0	1
ENSG00000009765.10	0	0	0
ENSG00000009780.11	0	0	0
ENSG00000009790.10	1	1	1
ENSG00000009830.7	0	0	0
ENSG00000009844.11	1	0	0
ENSG00000009950.11	1	1	1
ENSG00000009954.6	1	1	0
ENSG00000010017.9	0	0	0
ENSG00000010030.9	1	1	1
ENSG00000010072.11	1	1	1
ENSG00000010165.15	0	1	0
ENSG00000010219.9	1	1	1
ENSG00000010244.12	0	0	0
ENSG00000010256.6	0	0	0
ENSG00000010270.9	0	0	0
ENSG00000010278.7	0	0	0
ENSG00000010282.10	1	0	0
ENSG00000010292.8	1	1	1
ENSG00000010295.15	1	0	0
ENSG00000010310.4	0	0	0
ENSG00000010318.15	0	0	0
ENSG00000010319.2	1	0	0
ENSG00000010322.11	1	1	1
ENSG00000010327.6	0	0	0
ENSG00000010361.9	0	0	0
ENSG00000010379.11	0	0	0
ENSG00000010438.12	0	0	0
ENSG00000010539.7	1	1	1
ENSG00000010610.5	1	1	1
ENSG00000010626.10	1	1	1
ENSG00000010704.14	1	1	1
ENSG00000010803.12	1	1	1
ENSG00000010810.13	0	0	0
ENSG00000010818.4	0	0	0
ENSG00000011007.8	0	0	0
ENSG00000011009.6	0	0	0
ENSG00000011021.17	1	1	1
ENSG00000011028.9	0	0	0
ENSG00000011105.7	1	1	1
ENSG00000011114.10	0	0	0
ENSG00000011132.7	0	0	0
ENSG00000011143.12	0	0	0
ENSG00000011198.3	0	0	0
ENSG00000011243.13	0	0	0
ENSG00000011258.11	0	0	0
ENSG00000011260.9	1	1	1
ENSG00000011275.14	0	0	0
ENSG00000011295.11	1	1	1
ENSG00000011304.12	0	0	0
ENSG00000011347.5	0	0	0
ENSG00000011376.5	1	1	1
ENSG00000011405.9	0	0	0
ENSG00000011422.7	0	0	0
ENSG00000011426.6	0	0	0
ENSG00000011451.13	0	0	0
ENSG00000011454.12	0	0	0
ENSG00000011465.12	0	0	0
ENSG00000011478.7	0	0	0
ENSG00000011485.10	1	1	1
ENSG00000011523.9	1	1	1
ENSG00000011566.10	0	0	0
ENSG00000011590.9	1	1	1
ENSG00000011600.7	0	0	0
ENSG00000011638.6	0	0	0
ENSG00000012048.15	0	0	0
ENSG00000012061.11	1	1	1
ENSG00000012124.10	0	0	0
ENSG00000012171.13	0	0	0
ENSG00000012223.8	1	1	1
ENSG00000012232.4	0	0	0
ENSG00000012660.9	0	0	0
ENSG00000012779.6	1	1	1
ENSG00000012822.11	1	0	0
ENSG00000012963.9	1	1	1
ENSG00000012983.7	0	0	0
ENSG00000013016.10	0	0	0
ENSG00000013275.3	0	0	0
ENSG00000013288.4	1	1	1
ENSG00000013297.6	1	1	1
ENSG00000013306.11	1	1	1
ENSG00000013364.14	0	1	0
ENSG00000013374.11	1	1	1
ENSG00000013375.11	0	0	0
ENSG00000013392.6	1	0	0
ENSG00000013441.11	0	0	0
ENSG00000013503.5	1	0	0
ENSG00000013523.5	0	0	0
ENSG00000013561.13	1	1	1
ENSG00000013573.12	1	1	1
ENSG00000013583.4	0	0	0
ENSG00000013588.5	0	0	0
ENSG00000013725.10	0	0	0
ENSG00000013810.14	1	1	1
ENSG00000014123.9	1	0	0
ENSG00000014138.4	0	0	0
ENSG00000014164.6	1	1	1
ENSG00000014216.11	0	0	0
ENSG00000014257.11	1	0	0
ENSG00000014641.13	1	1	1
ENSG00000014824.9	1	1	1
ENSG00000014914.15	1	1	1
ENSG00000014919.8	1	1	1
ENSG00000015133.14	1	0	0
ENSG00000015153.10	0	0	0
ENSG00000015171.14	0	0	0
ENSG00000015413.5	0	0	0
ENSG00000015475.14	1	1	1
ENSG00000015479.13	0	0	0
ENSG00000015532.5	0	0	0
ENSG00000015592.12	0	0	0
ENSG00000015676.13	1	1	1
ENSG00000016391.6	1	1	1
ENSG00000016602.8	0	0	0
ENSG00000016864.12	0	0	0
ENSG00000017260.15	0	0	0
ENSG00000017427.11	0	0	0
ENSG00000017797.7	0	0	0
ENSG00000018189.8	1	1	1
ENSG00000018280.12	0	0	0
ENSG00000018408.10	1	0	0
ENSG00000018510.8	1	0	0
ENSG00000018625.10	1	1	1
ENSG00000018699.7	1	1	1
ENSG00000018869.12	0	0	0
ENSG00000019102.7	1	1	1
ENSG00000019144.12	1	0	0
ENSG00000019169.9	1	1	1
ENSG00000019485.8	0	0	0
ENSG00000019549.4	0	0	0
ENSG00000019582.10	0	0	0
ENSG00000019991.11	1	0	0
ENSG00000019995.6	0	0	0
ENSG00000020129.11	0	0	0
ENSG00000020181.13	0	0	0
ENSG00000020256.15	0	0	0
ENSG00000020426.6	1	0	0
ENSG00000020577.9	0	0	0
ENSG00000020633.14	0	0	0
ENSG00000020922.8	1	1	1
ENSG00000021300.9	0	0	0
ENSG00000021355.8	0	0	0
ENSG00000021488.8	1	1	1
ENSG00000021574.7	0	0	0
ENSG00000021762.15	1	1	1
ENSG00000021776.6	1	0	0
ENSG00000021826.10	1	1	1
ENSG00000022277.8	0	0	0
ENSG00000022556.11	1	1	1
ENSG00000022567.5	0	0	0
ENSG00000022840.11	1	0	0
ENSG00000022976.11	1	0	0
ENSG00000023041.7	1	1	1
ENSG00000023171.10	0	0	0
ENSG00000023191.12	1	1	1
ENSG00000023228.9	1	1	1
ENSG00000023287.8	1	1	1
ENSG00000023318.7	0	0	0
ENSG00000023330.10	1	1	1
ENSG00000023445.9	1	1	1
ENSG00000023516.7	1	1	1
ENSG00000023572.4	0	0	0
ENSG00000023608.4	1	1	1
ENSG00000023697.8	0	0	0
ENSG00000023734.6	1	1	1
ENSG00000023839.6	0	0	0
ENSG00000023892.9	1	1	1
ENSG00000023902.9	0	0	0
ENSG00000023909.5	1	1	1
ENSG00000024048.6	1	1	1
ENSG00000024422.7	0	0	0
ENSG00000024526.12	0	0	0
ENSG00000024862.12	0	0	0
ENSG00000025039.10	0	0	0
ENSG00000025156.8	1	1	1
ENSG00000025293.11	0	0	0
ENSG00000025423.7	0	0	0
ENSG00000025434.14	1	0	0
ENSG00000025708.8	1	1	1
ENSG00000025770.14	0	0	0
ENSG00000025772.7	1	1	1
ENSG00000025796.9	0	0	0
ENSG00000025800.9	0	0	0
ENSG00000026025.9	1	0	0
ENSG00000026103.15	1	1	1
ENSG00000026297.11	1	1	1
ENSG00000026508.12	0	0	0
ENSG00000026559.9	0	0	0
ENSG00000026652.9	0	0	0
ENSG00000026751.12	0	0	0
ENSG00000026950.12	1	1	1
ENSG00000027001.7	1	1	0
ENSG00000027075.9	0	0	0
ENSG00000027644.4	0	0	0
ENSG00000027697.8	0	0	0
ENSG00000027847.9	1	1	1
ENSG00000027869.7	0	0	0
ENSG00000028116.12	1	1	1
ENSG00000028137.12	0	0	0
ENSG00000028203.13	1	1	1
ENSG00000028277.16	0	0	0
ENSG00000028310.13	1	1	1
ENSG00000028528.10	1	0	0
ENSG00000028839.5	0	0	0
ENSG00000029153.10	1	0	0
ENSG00000029363.11	0	0	0
ENSG00000029364.7	1	1	1
ENSG00000029534.15	1	1	1
ENSG00000029559.5	1	1	1
ENSG00000029639.6	1	1	1
ENSG00000029725.12	0	0	0
ENSG00000030066.9	0	0	0
ENSG00000030110.8	1	1	1
ENSG00000030419.12	0	0	0
ENSG00000030582.12	1	1	1
ENSG00000031003.6	1	0	0
ENSG00000031081.6	1	0	0
ENSG00000031691.6	1	1	1
ENSG00000031698.8	0	0	0
ENSG00000031823.10	0	0	0
ENSG00000032219.14	1	1	0
ENSG00000032389.8	0	0	0
ENSG00000032444.11	0	0	0
ENSG00000032742.13	1	1	1
ENSG00000033011.7	0	0	0
ENSG00000033030.9	1	1	1
ENSG00000033050.3	1	1	1
ENSG00000033100.10	0	0	0
ENSG00000033170.12	0	0	0
ENSG00000033178.8	1	1	1
ENSG00000033327.8	0	0	0
ENSG00000033627.10	0	0	0
ENSG00000033800.9	1	1	1
ENSG00000033867.12	0	0	0
ENSG00000034053.10	0	0	0
ENSG00000034063.9	0	0	0
ENSG00000034152.14	0	0	0
ENSG00000034510.4	1	0	0
ENSG00000034533.7	1	1	1
ENSG00000034677.7	1	1	1
ENSG00000034693.10	1	0	0
ENSG00000034713.3	0	0	0
ENSG00000034971.10	1	1	1
ENSG00000035115.17	1	1	1
ENSG00000035141.3	1	1	1
ENSG00000035403.12	1	1	1
ENSG00000035499.8	0	0	0
ENSG00000035664.7	0	0	0
ENSG00000035681.3	0	0	0
ENSG00000035687.9	0	0	0
ENSG00000035720.3	1	1	1
ENSG00000035862.8	0	0	0
ENSG00000035928.10	0	0	0
ENSG00000036054.8	0	0	0
ENSG00000036257.8	1	0	0
ENSG00000036448.5	1	1	1
ENSG00000036549.8	0	0	0
ENSG00000036672.11	0	0	0
ENSG00000037042.8	1	1	1
ENSG00000037241.3	0	0	0
ENSG00000037280.11	0	0	0
ENSG00000037474.10	1	1	1
ENSG00000037637.6	1	1	1
ENSG00000037749.7	1	1	1
ENSG00000037757.9	1	1	1
ENSG00000037897.12	0	0	0
ENSG00000038002.4	1	1	1
ENSG00000038210.9	0	0	0
ENSG00000038219.8	0	1	1
ENSG00000038274.12	0	0	0
ENSG00000038358.10	0	0	0
ENSG00000038382.13	0	1	1
ENSG00000038427.11	0	0	0
ENSG00000038532.10	1	0	0
ENSG00000038945.10	1	1	1
ENSG00000039068.14	0	0	0
ENSG00000039123.11	0	0	0
ENSG00000039319.12	0	0	0
ENSG00000039523.13	1	1	1
ENSG00000039537.9	0	0	0
ENSG00000039560.9	0	0	0
ENSG00000039650.5	1	1	1
ENSG00000040199.14	1	1	1
ENSG00000040275.12	1	1	1
ENSG00000040341.13	1	1	1
ENSG00000040487.8	0	0	0
ENSG00000040531.10	1	1	1
ENSG00000040608.9	0	0	0
ENSG00000040633.8	0	0	0
ENSG00000040933.11	1	1	1
ENSG00000041353.5	0	1	1
ENSG00000041357.11	1	1	1
ENSG00000041802.6	1	1	1
ENSG00000041880.10	1	1	1
ENSG00000041982.10	0	0	0
ENSG00000041988.11	1	1	1
ENSG00000042062.7	1	1	1
ENSG00000042088.9	1	1	1
ENSG00000042286.10	0	0	0
ENSG00000042317.12	1	1	1
ENSG00000042429.6	1	0	0
ENSG00000042445.9	1	1	1
ENSG00000042493.11	1	1	1
ENSG00000042753.7	1	0	0
ENSG00000042832.7	0	0	0
ENSG00000042980.8	0	0	0
ENSG00000043093.9	0	0	0
ENSG00000043143.16	0	0	0
ENSG00000043462.7	1	1	1
ENSG00000043514.11	1	1	1
ENSG00000043591.4	0	0	0
ENSG00000044090.4	1	1	1
ENSG00000044115.16	1	1	1
ENSG00000044459.10	1	1	1
ENSG00000044574.7	0	0	0
ENSG00000046604.8	0	0	0
ENSG00000047056.10	1	1	1
ENSG00000047188.11	1	1	1
ENSG00000047249.12	0	0	0
ENSG00000047315.10	0	0	0
ENSG00000047346.8	0	0	0
ENSG00000047365.7	1	0	0
ENSG00000047410.9	0	0	0
ENSG00000047457.9	0	0	0
ENSG00000047578.8	1	1	0
ENSG00000047579.15	1	1	1
ENSG00000047617.10	1	1	1
ENSG00000047621.7	0	0	0
ENSG00000047849.17	0	0	0
ENSG00000047932.9	1	1	0
ENSG00000048028.7	0	1	1
ENSG00000048052.17	0	0	0
ENSG00000048140.13	1	1	1
ENSG00000048162.15	0	0	0
ENSG00000048342.11	0	0	0
ENSG00000048392.7	1	1	1
ENSG00000048405.5	1	1	1
ENSG00000048462.6	0	0	0
ENSG00000048471.9	1	1	1
ENSG00000048540.10	1	1	1
ENSG00000048544.5	1	1	1
ENSG00000048649.9	1	1	1
ENSG00000048707.9	0	0	0
ENSG00000048740.13	0	0	0
ENSG00000048828.12	0	0	0
ENSG00000048991.12	0	0	0
ENSG00000049089.9	0	0	0
ENSG00000049130.9	0	0	0
ENSG00000049167.9	1	1	1
ENSG00000049192.10	1	1	1
ENSG00000049239.8	1	1	1
ENSG00000049245.8	0	0	0
ENSG00000049246.10	0	0	0
ENSG00000049247.9	1	1	1
ENSG00000049249.4	0	0	0
ENSG00000049319.2	0	0	0
ENSG00000049323.11	0	0	0
ENSG00000049449.4	1	1	1
ENSG00000049540.12	0	0	0
ENSG00000049541.6	0	0	0
ENSG00000049618.17	0	0	0
ENSG00000049656.9	0	0	0
ENSG00000049759.12	0	0	0
ENSG00000049860.9	0	0	0
ENSG00000049883.10	0	0	0
ENSG00000050130.13	0	0	0
ENSG00000050165.13	1	1	1
ENSG00000050327.10	1	1	1
ENSG00000050344.8	1	1	1
ENSG00000050393.7	1	1	1
ENSG00000050405.9	1	1	1
ENSG00000050426.11	0	0	0
ENSG00000050438.12	0	0	0
ENSG00000050555.13	0	0	0
ENSG00000050628.16	0	0	0
ENSG00000050730.11	0	0	0
ENSG00000050748.13	1	1	1
ENSG00000050767.11	1	0	0
ENSG00000050820.12	0	0	0
ENSG00000051009.6	1	1	1
ENSG00000051108.10	1	1	1
ENSG00000051128.14	1	1	1
ENSG00000051180.12	0	0	0
ENSG00000051341.9	0	0	0
ENSG00000051382.4	1	1	1
ENSG00000051523.6	1	1	1
ENSG00000051596.5	0	0	0
ENSG00000051620.6	0	0	0
ENSG00000051825.10	0	0	0
ENSG00000052126.10	0	0	0
ENSG00000052344.11	0	0	0
ENSG00000052723.7	1	0	0
ENSG00000052749.9	1	1	1
ENSG00000052795.8	0	0	0
ENSG00000052802.8	0	0	0
ENSG00000052841.10	0	0	0
ENSG00000053108.12	0	0	0
ENSG00000053254.11	1	1	1
ENSG00000053371.8	1	1	1
ENSG00000053372.4	1	1	1
ENSG00000053438.7	1	0	0
ENSG00000053501.8	0	1	1
ENSG00000053524.7	1	1	1
ENSG00000053702.10	0	0	0
ENSG00000053747.11	1	0	0
ENSG00000053770.7	1	0	0
ENSG00000053900.6	1	1	1
ENSG00000053918.11	1	0	0
ENSG00000054116.7	1	1	0
ENSG00000054118.9	0	0	0
ENSG00000054148.13	0	0	0
ENSG00000054179.7	0	0	0
ENSG00000054219.9	1	1	1
ENSG00000054267.16	0	0	0
ENSG00000054277.8	1	1	1
ENSG00000054282.11	1	1	1
ENSG00000054356.9	0	0	0
ENSG00000054392.8	0	0	0
ENSG00000054523.12	1	0	0
ENSG00000054598.5	1	0	0
ENSG00000054611.9	1	1	1
ENSG00000054654.11	0	0	0
ENSG00000054690.9	0	0	0
ENSG00000054793.9	0	0	0
ENSG00000054965.6	0	0	0
ENSG00000054967.8	0	0	0
ENSG00000054983.12	1	1	1
ENSG00000055044.6	0	0	0
ENSG00000055070.12	0	0	0
ENSG00000055118.10	0	0	0
ENSG00000055130.11	0	0	0
ENSG00000055147.13	1	0	0
ENSG00000055163.14	0	0	0
ENSG00000055208.13	1	0	0
ENSG00000055211.8	1	1	1
ENSG00000055332.12	1	0	0
ENSG00000055483.15	0	0	0
ENSG00000055609.13	0	0	0
ENSG00000055732.8	0	0	0
ENSG00000055813.5	0	0	0
ENSG00000055917.11	0	0	0
ENSG00000055950.12	0	0	0
ENSG00000055957.6	1	0	0
ENSG00000056050.6	0	0	0
ENSG00000056097.11	0	0	0
ENSG00000056558.6	1	1	1
ENSG00000056586.11	0	0	0
ENSG00000056661.9	1	1	1
ENSG00000056736.5	1	1	1
ENSG00000056972.14	0	0	0
ENSG00000057019.11	1	1	1
ENSG00000057149.10	0	0	0
ENSG00000057252.8	0	0	0
ENSG00000057294.9	0	0	0
ENSG00000057468.6	1	1	1
ENSG00000057593.9	1	1	1
ENSG00000057608.12	1	1	1
ENSG00000057657.10	0	0	0
ENSG00000057663.8	0	0	0
ENSG00000057704.6	1	1	1
ENSG00000057757.5	1	1	1
ENSG00000057935.9	0	0	0
ENSG00000058056.4	0	0	0
ENSG00000058063.11	1	1	1
ENSG00000058091.12	1	0	0
ENSG00000058262.5	1	0	0
ENSG00000058272.11	1	0	0
ENSG00000058335.11	0	0	0
ENSG00000058404.15	0	0	0
ENSG00000058453.12	1	1	1
ENSG00000058600.11	0	0	0
ENSG00000058668.10	0	0	0
ENSG00000058673.11	0	0	0
ENSG00000058729.6	1	1	1
ENSG00000058799.9	0	0	0
ENSG00000058804.10	0	0	0
ENSG00000058866.10	0	0	0
ENSG00000059122.12	1	1	1
ENSG00000059145.14	0	0	0
ENSG00000059377.11	0	0	0
ENSG00000059378.8	0	0	0
ENSG00000059573.4	1	0	0
ENSG00000059588.5	1	0	0
ENSG00000059691.7	1	1	1
ENSG00000059728.6	0	0	0
ENSG00000059758.3	1	1	1
ENSG00000059769.15	1	1	1
ENSG00000059804.11	0	0	0
ENSG00000059915.12	0	0	0
ENSG00000060069.12	0	0	0
ENSG00000060138.8	1	1	1
ENSG00000060140.4	0	0	0
ENSG00000060237.12	0	0	0
ENSG00000060339.9	1	0	0
ENSG00000060491.12	1	1	1
ENSG00000060558.3	1	1	1
ENSG00000060642.6	1	1	1
ENSG00000060656.15	1	1	1
ENSG00000060688.8	1	1	1
ENSG00000060749.10	0	0	0
ENSG00000060762.14	0	0	0
ENSG00000060971.13	1	1	1
ENSG00000060982.10	1	0	0
ENSG00000061273.13	1	0	0
ENSG00000061337.11	0	0	0
ENSG00000061656.5	0	0	0
ENSG00000061676.10	0	0	0
ENSG00000061794.8	0	0	0
ENSG00000061918.8	0	0	0
ENSG00000061936.5	1	1	1
ENSG00000061938.12	0	1	1
ENSG00000061987.10	0	0	0
ENSG00000062194.11	0	0	0
ENSG00000062282.10	0	0	0
ENSG00000062485.14	0	0	0
ENSG00000062524.11	1	0	0
ENSG00000062598.13	0	0	0
ENSG00000062650.13	0	0	0
ENSG00000062716.6	1	1	0
ENSG00000062725.5	0	0	0
ENSG00000062822.8	0	0	0
ENSG00000063046.13	1	1	1
ENSG00000063127.11	1	1	1
ENSG00000063169.6	1	1	1
ENSG00000063176.11	0	0	0
ENSG00000063177.8	0	0	0
ENSG00000063180.4	0	0	0
ENSG00000063241.3	0	0	0
ENSG00000063244.8	0	0	0
ENSG00000063245.10	0	0	0
ENSG00000063322.9	1	1	0
ENSG00000063438.12	1	0	0
ENSG00000063660.4	0	0	0
ENSG00000063761.11	1	0	0
ENSG00000063854.8	1	1	1
ENSG00000063978.11	1	1	1
ENSG00000064012.17	1	1	1
ENSG00000064042.13	1	0	0
ENSG00000064102.10	0	0	0
ENSG00000064115.6	1	1	1
ENSG00000064199.2	0	0	0
ENSG00000064201.11	0	0	0
ENSG00000064205.6	0	0	0
ENSG00000064225.8	1	1	1
ENSG00000064270.8	0	0	0
ENSG00000064300.4	0	0	0
ENSG00000064309.10	1	1	1
ENSG00000064313.7	1	1	1
ENSG00000064393.11	0	0	0
ENSG00000064419.9	0	0	0
ENSG00000064490.9	0	0	0
ENSG00000064545.10	1	1	1
ENSG00000064547.9	1	1	1
ENSG00000064601.12	0	0	0
ENSG00000064607.12	0	0	0
ENSG00000064651.9	0	0	0
ENSG00000064652.6	0	0	0
ENSG00000064655.14	1	1	1
ENSG00000064666.10	1	1	1
ENSG00000064687.8	1	1	1
ENSG00000064692.14	0	0	0
ENSG00000064703.7	1	1	1
ENSG00000064726.5	1	1	1
ENSG00000064763.6	1	1	1
ENSG00000064787.8	0	0	0
ENSG00000064886.9	1	1	1
ENSG00000064932.11	1	1	1
ENSG00000064933.12	1	1	1
ENSG00000064961.14	0	0	0
ENSG00000064989.8	1	0	0
ENSG00000064995.12	1	1	1
ENSG00000064999.12	0	0	0
ENSG00000065000.11	1	1	1
ENSG00000065029.10	1	0	0
ENSG00000065054.9	0	0	0
ENSG00000065057.3	1	0	0
ENSG00000065060.12	1	1	1
ENSG00000065135.7	0	0	0
ENSG00000065150.14	1	0	0
ENSG00000065154.7	0	0	0
ENSG00000065183.11	0	0	0
ENSG00000065243.14	0	0	0
ENSG00000065268.6	1	1	1
ENSG00000065308.4	0	0	0
ENSG00000065320.4	0	0	0
ENSG00000065328.12	1	1	1
ENSG00000065357.15	0	0	0
ENSG00000065361.10	0	0	0
ENSG00000065413.12	1	1	1
ENSG00000065427.10	0	0	0
ENSG00000065457.6	1	1	1
ENSG00000065485.13	0	0	0
ENSG00000065491.8	1	1	1
ENSG00000065518.7	0	0	0
ENSG00000065526.6	0	0	0
ENSG00000065534.14	0	0	0
ENSG00000065548.13	0	0	0
ENSG00000065559.10	1	1	1
ENSG00000065600.8	1	1	1
ENSG00000065613.9	0	0	0
ENSG00000065615.9	0	0	0
ENSG00000065618.12	0	0	0
ENSG00000065621.10	0	0	0
ENSG00000065665.16	0	0	0
ENSG00000065675.10	0	0	0
ENSG00000065717.10	0	0	0
ENSG00000065802.7	0	0	0
ENSG00000065809.9	0	0	0
ENSG00000065833.7	0	0	0
ENSG00000065882.11	0	0	0
ENSG00000065883.10	0	0	0
ENSG00000065911.7	0	0	0
ENSG00000065970.4	1	1	0
ENSG00000065978.13	0	0	0
ENSG00000065989.11	1	1	1
ENSG00000066027.7	0	0	0
ENSG00000066044.9	0	0	0
ENSG00000066056.9	1	1	1
ENSG00000066084.8	0	0	0
ENSG00000066117.10	0	0	0
ENSG00000066135.8	0	0	0
ENSG00000066136.15	1	1	1
ENSG00000066185.8	1	1	1
ENSG00000066230.6	1	1	1
ENSG00000066248.10	1	1	1
ENSG00000066279.12	0	0	0
ENSG00000066294.10	1	0	0
ENSG00000066322.8	0	0	0
ENSG00000066336.7	0	0	0
ENSG00000066379.10	1	1	1
ENSG00000066405.8	0	0	0
ENSG00000066422.4	0	0	0
ENSG00000066427.17	1	1	1
ENSG00000066455.8	0	0	0
ENSG00000066468.16	1	0	0
ENSG00000066557.5	0	0	0
ENSG00000066583.7	0	0	0
ENSG00000066629.12	1	1	1
ENSG00000066651.13	0	0	0
ENSG00000066654.8	0	0	0
ENSG00000066697.10	0	0	0
ENSG00000066735.10	0	0	0
ENSG00000066739.7	0	0	0
ENSG00000066777.4	1	0	0
ENSG00000066813.10	0	0	0
ENSG00000066827.11	1	1	1
ENSG00000066855.11	1	1	1
ENSG00000066923.13	1	1	1
ENSG00000066926.6	0	0	0
ENSG00000066933.11	1	1	1
ENSG00000067057.12	0	0	0
ENSG00000067064.6	1	1	1
ENSG00000067066.12	0	0	0
ENSG00000067082.10	0	0	0
ENSG00000067113.12	1	0	0
ENSG00000067141.12	1	1	1
ENSG00000067167.3	0	0	0
ENSG00000067182.3	0	0	0
ENSG00000067191.11	0	0	0
ENSG00000067208.10	1	1	1
ENSG00000067221.9	1	1	1
ENSG00000067225.13	0	0	0
ENSG00000067248.5	0	0	0
ENSG00000067334.9	0	0	0
ENSG00000067365.10	0	0	0
ENSG00000067369.9	1	1	1
ENSG00000067533.5	1	1	1
ENSG00000067560.6	0	0	0
ENSG00000067596.6	1	1	1
ENSG00000067601.6	1	1	1
ENSG00000067606.11	0	0	0
ENSG00000067704.8	0	0	0
ENSG00000067715.9	1	1	1
ENSG00000067798.9	0	0	0
ENSG00000067836.8	1	1	1
ENSG00000067900.6	0	0	0
ENSG00000067955.9	1	0	0
ENSG00000068001.9	0	0	0
ENSG00000068024.12	0	0	0
ENSG00000068028.13	1	1	1
ENSG00000068078.13	1	1	1
ENSG00000068079.3	1	1	1
ENSG00000068097.10	1	1	1
ENSG00000068120.10	0	0	0
ENSG00000068137.10	0	0	0
ENSG00000068305.13	1	0	0
ENSG00000068383.14	0	0	0
ENSG00000068489.8	1	1	1
ENSG00000068615.12	1	1	1
ENSG00000068650.14	0	0	0
ENSG00000068654.11	1	1	1
ENSG00000068697.6	0	0	0
ENSG00000068724.11	0	0	0
ENSG00000068745.10	1	1	1
ENSG00000068784.8	1	1	1
ENSG00000068793.13	1	1	0
ENSG00000068796.12	0	0	0
ENSG00000068831.14	1	1	1
ENSG00000068878.10	1	0	0
ENSG00000068885.10	0	0	0
ENSG00000068903.15	0	0	0
ENSG00000068912.9	1	0	0
ENSG00000068971.9	1	0	0
ENSG00000068976.9	0	0	0
ENSG00000069011.11	1	1	1
ENSG00000069020.14	0	0	0
ENSG00000069122.14	0	0	0
ENSG00000069188.12	1	1	1
ENSG00000069248.9	1	0	0
ENSG00000069275.12	1	1	1
ENSG00000069329.11	0	0	0
ENSG00000069345.7	0	0	0
ENSG00000069399.8	0	0	0
ENSG00000069424.10	0	0	0
ENSG00000069482.6	1	1	1
ENSG00000069493.10	1	1	1
ENSG00000069667.11	0	0	0
ENSG00000069696.6	0	0	0
ENSG00000069702.6	0	0	0
ENSG00000069712.9	0	0	0
ENSG00000069764.5	1	1	1
ENSG00000069849.6	0	0	0
ENSG00000069869.11	1	1	1
ENSG00000069943.5	1	1	1
ENSG00000069956.7	1	1	1
ENSG00000069966.14	1	1	1
ENSG00000069974.11	0	0	0
ENSG00000069998.8	1	1	1
ENSG00000070010.14	0	0	0
ENSG00000070018.4	0	0	0
ENSG00000070019.3	0	0	0
ENSG00000070047.7	0	0	0
ENSG00000070061.10	1	1	1
ENSG00000070081.11	1	0	0
ENSG00000070087.9	1	1	1
ENSG00000070159.9	0	0	0
ENSG00000070182.13	0	0	0
ENSG00000070190.8	1	1	1
ENSG00000070214.11	0	0	0
ENSG00000070269.9	1	1	0
ENSG00000070366.9	0	0	0
ENSG00000070367.11	0	0	0
ENSG00000070371.11	1	1	1
ENSG00000070404.5	0	0	0
ENSG00000070413.14	0	0	0
ENSG00000070423.13	0	0	0
ENSG00000070444.10	1	1	1
ENSG00000070476.10	1	1	1
ENSG00000070495.10	0	0	0
ENSG00000070501.7	1	1	1
ENSG00000070526.10	0	0	0
ENSG00000070540.8	1	1	1
ENSG00000070610.10	0	0	0
ENSG00000070614.10	1	0	0
ENSG00000070669.12	1	1	1
ENSG00000070718.7	1	1	1
ENSG00000070731.5	1	1	1
ENSG00000070756.9	0	0	0
ENSG00000070759.12	0	0	0
ENSG00000070761.3	0	0	0
ENSG00000070770.4	0	0	0
ENSG00000070778.8	0	0	0
ENSG00000070785.12	1	1	1
ENSG00000070808.11	0	0	0
ENSG00000070814.13	0	0	0
ENSG00000070831.11	0	0	0
ENSG00000070882.8	1	1	1
ENSG00000070950.5	1	1	1
ENSG00000070961.10	0	0	0
ENSG00000071051.9	0	0	0
ENSG00000071054.11	0	0	0
ENSG00000071073.8	1	0	0
ENSG00000071082.6	0	0	0
ENSG00000071127.12	0	0	0
ENSG00000071189.17	1	1	1
ENSG00000071205.7	0	0	0
ENSG00000071242.7	0	0	0
ENSG00000071243.11	1	1	1
ENSG00000071246.6	1	1	1
ENSG00000071282.7	0	0	0
ENSG00000071462.7	1	0	0
ENSG00000071537.9	0	0	0
ENSG00000071539.9	0	0	0
ENSG00000071564.10	1	1	1
ENSG00000071575.7	1	1	1
ENSG00000071626.12	0	0	0
ENSG00000071655.13	0	0	0
ENSG00000071794.11	1	1	1
ENSG00000071894.10	1	1	1
ENSG00000071909.14	0	0	0
ENSG00000071967.7	1	1	1
ENSG00000071994.6	1	0	0
ENSG00000072042.8	0	0	0
ENSG00000072062.9	0	0	0
ENSG00000072071.12	0	0	0
ENSG00000072110.9	1	1	1
ENSG00000072121.11	0	0	0
ENSG00000072134.11	1	1	1
ENSG00000072135.8	1	1	1
ENSG00000072163.14	0	0	0
ENSG00000072195.10	1	0	0
ENSG00000072201.9	1	1	1
ENSG00000072210.14	0	0	0
ENSG00000072274.8	0	0	0
ENSG00000072310.12	1	1	1
ENSG00000072364.8	1	1	1
ENSG00000072401.10	0	0	0
ENSG00000072415.4	0	0	0
ENSG00000072422.12	1	1	1
ENSG00000072518.16	0	0	0
ENSG00000072571.15	0	0	0
ENSG00000072609.13	1	0	0
ENSG00000072682.14	0	0	0
ENSG00000072694.14	0	0	0
ENSG00000072736.14	1	1	1
ENSG00000072756.12	1	1	1
ENSG00000072778.15	1	1	1
ENSG00000072786.8	0	0	0
ENSG00000072803.13	0	0	0
ENSG00000072818.7	0	0	0
ENSG00000072832.10	1	1	1
ENSG00000072840.8	1	1	1
ENSG00000072849.6	0	0	0
ENSG00000072858.6	0	0	0
ENSG00000072864.8	0	0	0
ENSG00000072952.14	0	0	0
ENSG00000072954.2	0	0	0
ENSG00000072958.4	1	1	1
ENSG00000073008.10	1	1	1
ENSG00000073050.7	0	0	0
ENSG00000073060.11	0	0	0
ENSG00000073111.9	0	0	0
ENSG00000073150.9	0	0	0
ENSG00000073169.9	1	0	0
ENSG00000073282.8	1	1	1
ENSG00000073331.13	1	1	1
ENSG00000073350.9	1	1	1
ENSG00000073417.10	1	1	1
ENSG00000073536.13	0	0	0
ENSG00000073578.12	1	1	1
ENSG00000073584.14	0	0	0
ENSG00000073605.14	1	0	0
ENSG00000073614.7	0	0	0
ENSG00000073670.9	1	1	1
ENSG00000073711.6	0	0	0
ENSG00000073712.9	1	0	0
ENSG00000073737.12	0	0	0
ENSG00000073754.5	0	0	0
ENSG00000073756.7	0	0	0
ENSG00000073792.11	0	0	0
ENSG00000073803.9	0	0	0
ENSG00000073849.10	0	0	0
ENSG00000073861.2	0	0	0
ENSG00000073910.15	0	0	0
ENSG00000073921.13	1	1	1
ENSG00000073969.14	0	0	0
ENSG00000074054.13	0	0	0
ENSG00000074071.9	1	1	1
ENSG00000074181.4	0	0	0
ENSG00000074201.4	1	1	1
ENSG00000074211.9	0	0	0
ENSG00000074219.9	0	0	0
ENSG00000074266.13	0	0	0
ENSG00000074317.6	0	0	0
ENSG00000074319.8	0	0	0
ENSG00000074356.12	0	0	0
ENSG00000074370.13	0	0	0
ENSG00000074410.9	1	1	1
ENSG00000074416.9	1	0	0
ENSG00000074527.7	1	0	0
ENSG00000074582.8	1	0	0
ENSG00000074590.9	1	0	0
ENSG00000074603.14	0	0	0
ENSG00000074621.9	0	0	0
ENSG00000074657.9	1	0	0
ENSG00000074660.11	0	0	0
ENSG00000074695.5	1	1	1
ENSG00000074696.8	0	0	0
ENSG00000074706.9	0	0	0
ENSG00000074755.10	1	0	0
ENSG00000074800.9	1	1	1
ENSG00000074842.3	1	0	0
ENSG00000074855.6	0	0	0
ENSG00000074935.9	0	0	0
ENSG00000074964.12	1	1	0
ENSG00000074966.6	0	0	0
ENSG00000075073.10	1	0	0
ENSG00000075089.5	1	1	1
ENSG00000075131.5	1	1	1
ENSG00000075142.9	1	1	1
ENSG00000075151.15	0	0	0
ENSG00000075188.4	0	0	0
ENSG00000075218.14	0	0	0
ENSG00000075223.9	0	0	0
ENSG00000075234.12	1	1	1
ENSG00000075239.9	0	0	0
ENSG00000075240.12	1	1	1
ENSG00000075275.12	1	1	1
ENSG00000075290.7	0	0	0
ENSG00000075292.14	1	1	0
ENSG00000075303.8	0	0	0
ENSG00000075336.7	1	1	1
ENSG00000075340.18	1	1	1
ENSG00000075391.12	0	0	0
ENSG00000075399.8	1	1	1
ENSG00000075407.13	0	0	0
ENSG00000075413.13	1	1	1
ENSG00000075415.8	1	1	1
ENSG00000075420.8	1	0	0
ENSG00000075426.7	0	0	0
ENSG00000075539.9	0	0	0
ENSG00000075568.12	0	0	0
ENSG00000075618.13	1	0	0
ENSG00000075624.9	0	0	0
ENSG00000075651.11	1	1	1
ENSG00000075702.12	0	0	0
ENSG00000075711.16	0	0	0
ENSG00000075785.8	1	1	1
ENSG00000075790.6	0	0	0
ENSG00000075826.12	1	1	1
ENSG00000075856.7	0	0	0
ENSG00000075884.8	1	0	0
ENSG00000075886.10	0	0	0
ENSG00000075914.8	0	0	0
ENSG00000075945.8	1	1	1
ENSG00000075975.11	1	1	1
ENSG00000076003.4	1	1	1
ENSG00000076043.5	1	0	0
ENSG00000076067.7	1	0	0
ENSG00000076108.7	0	0	0
ENSG00000076201.10	0	0	0
ENSG00000076242.10	1	1	1
ENSG00000076248.6	0	0	0
ENSG00000076258.5	1	1	1
ENSG00000076321.6	0	0	0
ENSG00000076344.11	1	1	1
ENSG00000076351.8	0	0	0
ENSG00000076356.6	0	0	0
ENSG00000076382.12	0	0	0
ENSG00000076513.12	0	0	0
ENSG00000076554.11	1	1	1
ENSG00000076555.11	0	0	0
ENSG00000076604.10	0	1	1
ENSG00000076641.4	0	0	0
ENSG00000076650.2	0	0	0
ENSG00000076662.5	1	1	1
ENSG00000076685.14	1	1	1
ENSG00000076706.10	1	0	0
ENSG00000076826.5	0	0	0
ENSG00000076864.15	0	0	0
ENSG00000076924.7	1	1	1
ENSG00000076928.13	0	0	0
ENSG00000076944.10	0	0	0
ENSG00000076984.13	0	0	0
ENSG00000077009.9	0	0	0
ENSG00000077044.5	1	1	1
ENSG00000077063.6	1	1	1
ENSG00000077092.14	0	0	0
ENSG00000077097.9	1	0	0
ENSG00000077147.10	1	0	0
ENSG00000077150.13	0	0	0
ENSG00000077152.5	0	0	0
ENSG00000077157.16	0	0	0
ENSG00000077232.12	0	0	0
ENSG00000077235.13	0	0	0
ENSG00000077238.9	0	0	0
ENSG00000077254.10	1	0	0
ENSG00000077312.4	0	0	0
ENSG00000077327.11	0	0	0
ENSG00000077348.4	0	0	0
ENSG00000077380.11	1	1	1
ENSG00000077420.11	1	1	1
ENSG00000077454.11	1	1	1
ENSG00000077458.8	0	0	0
ENSG00000077463.10	1	1	1
ENSG00000077514.4	0	0	0
ENSG00000077522.8	0	0	0
ENSG00000077549.13	1	0	0
ENSG00000077585.9	1	1	1
ENSG00000077616.6	1	1	1
ENSG00000077684.11	1	0	0
ENSG00000077782.15	0	0	0
ENSG00000077800.7	1	1	1
ENSG00000077809.8	0	0	0
ENSG00000077942.13	0	0	0
ENSG00000077943.7	0	0	0
ENSG00000077984.4	0	0	0
ENSG00000078018.15	1	1	1
ENSG00000078043.11	1	1	1
ENSG00000078053.12	1	1	1
ENSG00000078070.7	1	1	1
ENSG00000078081.3	0	1	1
ENSG00000078098.9	1	0	0
ENSG00000078114.14	0	0	0
ENSG00000078124.7	1	1	1
ENSG00000078140.9	0	0	0
ENSG00000078142.7	1	0	0
ENSG00000078177.9	0	0	0
ENSG00000078237.4	1	1	1
ENSG00000078246.11	1	0	0
ENSG00000078269.9	1	1	1
ENSG00000078295.11	0	0	0
ENSG00000078304.15	0	0	0
ENSG00000078319.7	0	0	0
ENSG00000078369.13	0	0	0
ENSG00000078401.6	0	0	0
ENSG00000078403.12	0	0	0
ENSG00000078487.13	1	1	1
ENSG00000078618.15	1	1	1
ENSG00000078668.9	0	0	0
ENSG00000078674.13	1	1	1
ENSG00000078687.12	0	0	0
ENSG00000078699.17	1	1	1
ENSG00000078747.8	1	1	0
ENSG00000078795.12	0	0	0
ENSG00000078804.8	0	0	0
ENSG00000078808.12	1	1	1
ENSG00000078814.11	1	1	1
ENSG00000078898.6	0	0	0
ENSG00000078900.10	0	0	0
ENSG00000078902.11	1	1	1
ENSG00000078967.8	0	0	0
ENSG00000079134.7	0	0	0
ENSG00000079150.13	1	1	1
ENSG00000079156.12	1	1	1
ENSG00000079215.9	0	0	0
ENSG00000079246.11	1	1	1
ENSG00000079257.3	1	1	1
ENSG00000079263.14	0	0	0
ENSG00000079277.15	0	0	0
ENSG00000079308.12	0	0	0
ENSG00000079313.7	1	1	1
ENSG00000079332.10	1	1	1
ENSG00000079335.13	1	1	1
ENSG00000079337.11	1	1	1
ENSG00000079385.17	0	0	0
ENSG00000079387.9	0	0	0
ENSG00000079393.16	0	0	0
ENSG00000079432.3	0	0	0
ENSG00000079435.5	0	0	0
ENSG00000079459.8	1	1	1
ENSG00000079462.3	0	0	0
ENSG00000079616.8	0	0	0
ENSG00000079689.9	1	1	1
ENSG00000079691.15	1	1	1
ENSG00000079739.11	1	1	1
ENSG00000079785.10	1	1	1
ENSG00000079805.12	1	1	1
ENSG00000079819.12	0	0	0
ENSG00000079931.10	1	0	0
ENSG00000079950.9	1	1	1
ENSG00000079974.13	1	1	1
ENSG00000079999.9	0	0	0
ENSG00000080007.6	1	1	1
ENSG00000080031.5	0	0	0
ENSG00000080189.10	1	1	1
ENSG00000080200.5	0	0	0
ENSG00000080298.11	1	0	0
ENSG00000080345.13	1	1	1
ENSG00000080371.4	0	0	0
ENSG00000080493.9	0	0	0
ENSG00000080503.15	1	0	0
ENSG00000080546.9	0	0	0
ENSG00000080573.6	0	0	0
ENSG00000080603.12	0	0	0
ENSG00000080608.9	0	0	0
ENSG00000080802.14	0	0	0
ENSG00000080815.14	1	1	1
ENSG00000080819.2	0	0	0
ENSG00000080822.12	0	0	0
ENSG00000080823.17	0	0	0
ENSG00000080824.14	0	0	0
ENSG00000080839.7	0	0	0
ENSG00000080845.13	0	0	0
ENSG00000080854.10	0	0	0
ENSG00000080947.10	0	0	0
ENSG00000080986.8	0	0	0
ENSG00000081014.6	0	0	0
ENSG00000081019.9	0	0	0
ENSG00000081026.14	0	0	0
ENSG00000081041.8	0	0	0
ENSG00000081052.10	1	1	1
ENSG00000081059.15	0	0	0
ENSG00000081087.10	0	0	0
ENSG00000081148.11	0	0	0
ENSG00000081154.7	1	1	1
ENSG00000081177.14	0	0	0
ENSG00000081181.3	0	0	0
ENSG00000081189.9	0	0	0
ENSG00000081237.14	0	0	0
ENSG00000081248.6	0	0	0
ENSG00000081277.7	0	0	0
ENSG00000081307.8	1	0	0
ENSG00000081320.6	1	1	1
ENSG00000081377.12	0	0	0
ENSG00000081386.8	0	0	0
ENSG00000081665.9	0	0	0
ENSG00000081692.8	0	0	0
ENSG00000081721.7	0	0	0
ENSG00000081760.12	1	1	1
ENSG00000081791.4	0	0	0
ENSG00000081803.11	0	0	0
ENSG00000081870.7	0	0	0
ENSG00000081913.9	0	0	0
ENSG00000081923.6	0	0	0
ENSG00000081985.6	0	0	0
ENSG00000082014.12	0	0	0
ENSG00000082068.4	1	1	1
ENSG00000082074.11	0	0	0
ENSG00000082146.8	0	0	0
ENSG00000082153.13	0	0	0
ENSG00000082196.16	0	0	0
ENSG00000082212.7	1	0	0
ENSG00000082213.13	1	1	1
ENSG00000082258.8	0	0	0
ENSG00000082269.12	0	0	0
ENSG00000082397.11	0	0	0
ENSG00000082438.11	1	1	1
ENSG00000082512.10	1	0	0
ENSG00000082515.12	0	0	0
ENSG00000082516.8	1	1	1
ENSG00000082641.11	0	0	0
ENSG00000082701.10	1	1	1
ENSG00000082781.7	0	0	0
ENSG00000082805.15	0	0	0
ENSG00000082898.12	0	0	0
ENSG00000082996.15	0	0	0
ENSG00000083093.5	1	1	0
ENSG00000083097.10	1	1	1
ENSG00000083099.6	0	0	0
ENSG00000083123.10	1	1	1
ENSG00000083168.5	0	0	0
ENSG00000083223.13	1	1	0
ENSG00000083290.15	1	1	1
ENSG00000083312.13	0	0	0
ENSG00000083444.12	1	0	0
ENSG00000083454.17	0	0	0
ENSG00000083457.7	0	0	0
ENSG00000083520.10	0	0	0
ENSG00000083535.11	0	0	0
ENSG00000083544.9	1	1	1
ENSG00000083635.7	0	0	0
ENSG00000083642.14	1	0	0
ENSG00000083720.8	1	0	0
ENSG00000083799.13	1	0	0
ENSG00000083807.5	0	0	0
ENSG00000083812.7	1	0	0
ENSG00000083814.8	0	0	0
ENSG00000083817.8	0	0	0
ENSG00000083828.11	1	1	1
ENSG00000083838.11	0	0	0
ENSG00000083844.6	1	1	1
ENSG00000083845.4	1	1	1
ENSG00000083896.8	0	0	0
ENSG00000083937.4	1	1	1
ENSG00000084070.7	0	0	0
ENSG00000084072.12	1	1	1
ENSG00000084073.4	1	0	0
ENSG00000084090.9	1	1	0
ENSG00000084092.6	1	1	1
ENSG00000084093.11	0	0	0
ENSG00000084110.6	1	0	0
ENSG00000084112.10	0	0	0
ENSG00000084207.11	1	1	1
ENSG00000084234.12	1	1	1
ENSG00000084444.9	1	1	1
ENSG00000084463.3	1	0	0
ENSG00000084623.7	0	0	0
ENSG00000084628.5	0	0	0
ENSG00000084636.13	1	1	0
ENSG00000084652.11	0	0	0
ENSG00000084674.9	1	1	1
ENSG00000084676.11	1	1	1
ENSG00000084693.11	1	0	0
ENSG00000084710.9	0	0	0
ENSG00000084731.9	0	0	0
ENSG00000084733.6	0	0	0
ENSG00000084734.4	0	0	0
ENSG00000084754.6	0	0	0
ENSG00000084764.6	1	0	0
ENSG00000084774.9	0	0	0
ENSG00000085063.10	1	1	1
ENSG00000085117.7	1	1	1
ENSG00000085231.9	1	1	1
ENSG00000085265.6	1	1	1
ENSG00000085274.11	0	0	0
ENSG00000085276.13	0	0	0
ENSG00000085365.13	1	0	0
ENSG00000085377.9	0	0	0
ENSG00000085382.7	0	0	0
ENSG00000085415.11	1	1	1
ENSG00000085433.11	0	0	0
ENSG00000085449.10	0	0	0
ENSG00000085465.11	1	1	1
ENSG00000085491.11	1	1	1
ENSG00000085511.15	1	0	0
ENSG00000085514.11	1	1	1
ENSG00000085552.12	0	0	0
ENSG00000085563.10	0	0	0
ENSG00000085644.9	0	0	0
ENSG00000085662.9	1	0	0
ENSG00000085719.7	1	1	1
ENSG00000085721.8	1	1	1
ENSG00000085733.11	1	0	0
ENSG00000085741.8	0	0	0
ENSG00000085760.10	1	1	1
ENSG00000085788.9	0	0	0
ENSG00000085831.11	0	0	0
ENSG00000085832.12	1	1	1
ENSG00000085840.8	0	1	1
ENSG00000085871.4	0	0	0
ENSG00000085872.10	0	0	0
ENSG00000085978.17	1	1	1
ENSG00000085982.9	1	1	1
ENSG00000085998.9	0	0	0
ENSG00000085999.7	0	0	0
ENSG00000086015.16	1	1	1
ENSG00000086061.11	0	0	0
ENSG00000086062.8	1	1	1
ENSG00000086065.9	0	0	0
ENSG00000086102.14	1	1	1
ENSG00000086189.5	0	0	0
ENSG00000086200.12	1	1	1
ENSG00000086232.8	1	1	1
ENSG00000086288.7	0	0	0
ENSG00000086289.7	1	1	1
ENSG00000086300.11	1	1	1
ENSG00000086475.10	1	0	0
ENSG00000086504.11	0	0	0
ENSG00000086506.2	0	0	0
ENSG00000086544.2	0	0	0
ENSG00000086548.8	0	0	0
ENSG00000086570.8	1	0	0
ENSG00000086589.7	0	0	0
ENSG00000086598.6	1	1	1
ENSG00000086619.9	1	1	0
ENSG00000086666.14	0	0	0
ENSG00000086696.6	1	1	1
ENSG00000086730.12	0	0	0
ENSG00000086827.4	0	0	0
ENSG00000086848.10	0	0	0
ENSG00000086967.9	0	0	0
ENSG00000087008.11	1	1	1
ENSG00000087053.14	0	0	0
ENSG00000087074.7	0	0	0
ENSG00000087076.4	1	1	1
ENSG00000087077.7	1	1	1
ENSG00000087085.9	1	1	1
ENSG00000087086.9	0	0	0
ENSG00000087087.14	1	0	0
ENSG00000087088.15	0	0	0
ENSG00000087095.8	0	0	0
ENSG00000087111.16	1	0	0
ENSG00000087116.9	1	1	1
ENSG00000087128.5	0	0	0
ENSG00000087152.11	0	0	0
ENSG00000087157.14	0	0	0
ENSG00000087191.8	1	1	1
ENSG00000087206.12	1	0	0
ENSG00000087237.6	0	0	0
ENSG00000087245.8	0	0	0
ENSG00000087250.4	0	0	0
ENSG00000087253.7	1	1	1
ENSG00000087258.9	1	1	1
ENSG00000087263.12	1	1	1
ENSG00000087266.11	0	1	1
ENSG00000087269.11	1	1	1
ENSG00000087274.12	0	0	0
ENSG00000087299.7	0	0	0
ENSG00000087301.4	1	1	1
ENSG00000087302.4	0	0	0
ENSG00000087303.12	0	0	0
ENSG00000087338.4	1	1	1
ENSG00000087365.10	0	0	0
ENSG00000087448.5	0	0	0
ENSG00000087460.19	0	0	0
ENSG00000087470.13	0	0	0
ENSG00000087495.12	1	1	1
ENSG00000087502.13	1	0	0
ENSG00000087586.13	0	0	0
ENSG00000087589.12	0	0	0
ENSG00000087884.10	1	1	1
ENSG00000087903.8	0	0	0
ENSG00000087995.11	0	0	0
ENSG00000088002.7	1	1	1
ENSG00000088035.11	1	1	1
ENSG00000088038.13	0	0	0
ENSG00000088053.7	0	0	0
ENSG00000088179.4	1	1	1
ENSG00000088205.8	1	1	1
ENSG00000088247.11	0	0	0
ENSG00000088256.4	0	0	0
ENSG00000088280.14	1	1	1
ENSG00000088298.8	1	1	1
ENSG00000088305.14	0	0	0
ENSG00000088325.11	1	0	0
ENSG00000088340.11	1	1	1
ENSG00000088356.4	0	0	0
ENSG00000088367.16	0	0	0
ENSG00000088387.13	0	0	0
ENSG00000088448.10	0	0	0
ENSG00000088451.6	0	0	0
ENSG00000088538.12	1	1	1
ENSG00000088543.10	0	0	0
ENSG00000088682.9	0	0	0
ENSG00000088726.11	0	0	0
ENSG00000088727.8	0	0	0
ENSG00000088766.7	0	0	0
ENSG00000088808.12	1	1	1
ENSG00000088812.13	0	0	0
ENSG00000088826.13	0	0	0
ENSG00000088827.8	0	0	0
ENSG00000088832.10	1	0	0
ENSG00000088833.13	1	1	1
ENSG00000088836.8	0	0	0
ENSG00000088854.11	0	0	0
ENSG00000088876.7	1	1	1
ENSG00000088881.16	1	0	0
ENSG00000088882.7	1	1	1
ENSG00000088888.13	1	0	0
ENSG00000088899.10	1	1	1
ENSG00000088930.6	1	0	0
ENSG00000088970.11	1	1	1
ENSG00000088986.6	0	0	0
ENSG00000088992.13	1	1	1
ENSG00000089006.12	0	0	0
ENSG00000089009.11	1	1	0
ENSG00000089012.10	0	0	0
ENSG00000089022.9	1	0	0
ENSG00000089041.12	0	0	0
ENSG00000089048.10	0	0	0
ENSG00000089050.10	1	1	1
ENSG00000089053.8	0	0	0
ENSG00000089057.10	1	1	1
ENSG00000089060.7	0	0	0
ENSG00000089063.10	1	1	1
ENSG00000089091.12	0	0	0
ENSG00000089094.12	0	0	0
ENSG00000089123.11	1	1	1
ENSG00000089127.8	1	1	1
ENSG00000089154.6	1	1	1
ENSG00000089157.11	0	0	0
ENSG00000089159.11	0	0	0
ENSG00000089163.4	0	0	0
ENSG00000089177.13	1	1	1
ENSG00000089195.10	0	0	0
ENSG00000089199.5	0	0	0
ENSG00000089220.4	0	0	0
ENSG00000089234.11	0	0	0
ENSG00000089248.6	0	0	0
ENSG00000089280.14	0	0	0
ENSG00000089327.10	1	1	1
ENSG00000089335.16	1	1	1
ENSG00000089351.10	0	0	0
ENSG00000089356.12	1	0	0
ENSG00000089486.12	0	0	0
ENSG00000089558.4	1	1	1
ENSG00000089597.12	1	1	1
ENSG00000089639.6	1	1	1
ENSG00000089692.4	0	0	0
ENSG00000089693.6	1	1	1
ENSG00000089723.5	0	0	0
ENSG00000089737.11	1	0	0
ENSG00000089775.7	0	0	0
ENSG00000089818.12	0	0	0
ENSG00000089847.8	1	1	1
ENSG00000089876.7	0	0	0
ENSG00000089902.8	0	0	0
ENSG00000089916.13	1	1	1
ENSG00000090006.13	0	0	0
ENSG00000090013.5	0	0	0
ENSG00000090020.6	1	1	1
ENSG00000090054.9	1	1	1
ENSG00000090060.13	1	1	1
ENSG00000090061.13	0	0	0
ENSG00000090097.16	0	0	0
ENSG00000090104.7	0	0	0
ENSG00000090238.7	1	1	1
ENSG00000090263.11	1	1	1
ENSG00000090266.8	1	0	0
ENSG00000090273.9	0	0	0
ENSG00000090316.11	1	1	1
ENSG00000090339.4	0	0	0
ENSG00000090372.10	1	1	1
ENSG00000090376.4	0	0	0
ENSG00000090382.2	1	1	1
ENSG00000090432.5	1	1	1
ENSG00000090447.7	0	0	0
ENSG00000090470.10	0	0	0
ENSG00000090487.6	1	1	1
ENSG00000090520.6	1	0	0
ENSG00000090530.5	1	1	1
ENSG00000090534.13	0	0	0
ENSG00000090539.11	0	0	0
ENSG00000090554.8	0	0	0
ENSG00000090565.11	0	0	0
ENSG00000090581.5	1	1	1
ENSG00000090612.16	0	0	0
ENSG00000090615.8	0	0	0
ENSG00000090621.9	1	1	1
ENSG00000090659.13	0	0	0
ENSG00000090661.7	1	1	1
ENSG00000090674.11	0	0	0
ENSG00000090686.11	1	1	1
ENSG00000090857.9	1	1	1
ENSG00000090861.11	0	0	0
ENSG00000090863.7	0	0	0
ENSG00000090905.13	0	0	0
ENSG00000090920.9	0	0	0
ENSG00000090924.10	0	0	0
ENSG00000090971.4	0	0	0
ENSG00000090975.8	0	0	0
ENSG00000090989.13	0	0	0
ENSG00000091009.6	1	1	1
ENSG00000091039.12	1	1	1
ENSG00000091073.15	1	1	1
ENSG00000091106.14	1	1	1
ENSG00000091127.9	1	0	0
ENSG00000091129.15	1	0	0
ENSG00000091136.9	1	1	1
ENSG00000091140.8	0	0	0
ENSG00000091157.9	0	0	0
ENSG00000091164.8	1	1	1
ENSG00000091181.15	0	0	0
ENSG00000091262.10	0	0	0
ENSG00000091317.7	0	0	0
ENSG00000091409.10	1	1	1
ENSG00000091428.13	1	1	1
ENSG00000091436.12	0	0	0
ENSG00000091483.6	1	1	1
ENSG00000091490.6	0	0	0
ENSG00000091513.10	1	1	1
ENSG00000091527.11	0	0	0
ENSG00000091536.12	1	1	1
ENSG00000091542.8	1	1	1
ENSG00000091583.6	0	0	0
ENSG00000091592.11	1	1	1
ENSG00000091622.11	0	0	0
ENSG00000091640.3	1	1	1
ENSG00000091651.4	1	1	1
ENSG00000091704.5	0	0	0
ENSG00000091732.11	0	0	0
ENSG00000091831.17	0	0	0
ENSG00000091844.3	1	1	1
ENSG00000091879.9	1	1	1
ENSG00000091947.5	1	0	0
ENSG00000091972.14	0	0	0
ENSG00000091986.11	1	0	0
ENSG00000092009.6	1	1	1
ENSG00000092010.10	1	1	1
ENSG00000092020.6	1	1	1
ENSG00000092036.12	1	1	1
ENSG00000092051.12	0	0	0
ENSG00000092054.12	0	0	0
ENSG00000092067.5	0	0	0
ENSG00000092068.14	0	0	0
ENSG00000092094.6	1	1	1
ENSG00000092096.10	1	1	1
ENSG00000092098.12	0	0	0
ENSG00000092108.16	1	1	1
ENSG00000092140.10	0	0	0
ENSG00000092148.8	0	0	0
ENSG00000092199.13	0	0	0
ENSG00000092200.8	0	0	0
ENSG00000092201.5	0	0	0
ENSG00000092203.9	1	1	1
ENSG00000092208.12	0	0	0
ENSG00000092295.7	1	1	1
ENSG00000092330.11	0	0	0
ENSG00000092421.12	0	0	0
ENSG00000092439.9	0	0	0
ENSG00000092445.7	0	0	0
ENSG00000092470.7	0	0	0
ENSG00000092529.18	0	0	0
ENSG00000092531.5	1	1	1
ENSG00000092607.9	1	1	1
ENSG00000092621.7	0	0	0
ENSG00000092758.11	0	0	0
ENSG00000092820.13	0	0	0
ENSG00000092841.14	0	0	0
ENSG00000092847.6	0	0	0
ENSG00000092850.7	0	0	0
ENSG00000092853.9	1	0	0
ENSG00000092871.12	1	1	1
ENSG00000092929.7	1	1	1
ENSG00000092931.7	1	1	1
ENSG00000092964.12	0	0	0
ENSG00000092969.7	0	0	0
ENSG00000092978.6	1	1	1
ENSG00000093000.14	1	1	1
ENSG00000093009.5	0	0	0
ENSG00000093010.7	1	1	1
ENSG00000093072.11	1	1	1
ENSG00000093134.9	1	1	1
ENSG00000093144.14	0	0	0
ENSG00000093167.13	0	0	0
ENSG00000093183.9	1	1	1
ENSG00000093217.5	0	0	0
ENSG00000094796.4	0	0	0
ENSG00000094804.5	0	0	0
ENSG00000094880.6	0	0	0
ENSG00000094914.8	1	1	1
ENSG00000094916.9	0	0	0
ENSG00000094963.9	1	1	1
ENSG00000094975.9	1	1	1
ENSG00000095002.8	1	1	1
ENSG00000095015.5	0	0	0
ENSG00000095059.11	1	1	1
ENSG00000095066.7	0	0	0
ENSG00000095139.9	1	0	0
ENSG00000095203.10	0	0	0
ENSG00000095209.7	1	1	1
ENSG00000095261.9	0	0	0
ENSG00000095303.10	1	1	1
ENSG00000095319.10	0	0	0
ENSG00000095321.12	1	1	1
ENSG00000095370.15	1	0	0
ENSG00000095380.10	0	0	0
ENSG00000095383.15	0	0	0
ENSG00000095397.9	1	0	0
ENSG00000095464.9	0	0	0
ENSG00000095485.12	1	1	1
ENSG00000095539.11	0	0	0
ENSG00000095564.9	0	0	0
ENSG00000095574.7	0	0	0
ENSG00000095585.12	1	1	1
ENSG00000095596.7	0	0	0
ENSG00000095637.16	0	0	0
ENSG00000095713.9	1	1	1
ENSG00000095739.7	0	0	0
ENSG00000095787.17	0	0	0
ENSG00000095794.15	0	0	0
ENSG00000095906.12	0	0	0
ENSG00000095917.9	1	1	1
ENSG00000095932.5	0	0	0
ENSG00000095951.12	1	0	0
ENSG00000095970.12	1	0	0
ENSG00000096006.7	0	0	0
ENSG00000096060.10	0	0	0
ENSG00000096063.10	0	0	0
ENSG00000096070.15	0	0	0
ENSG00000096080.7	0	0	0
ENSG00000096088.12	1	0	0
ENSG00000096092.5	0	0	0
ENSG00000096093.10	0	0	0
ENSG00000096384.15	1	0	0
ENSG00000096401.7	0	0	0
ENSG00000096433.6	1	1	1
ENSG00000096654.11	0	0	0
ENSG00000096696.9	1	1	1
ENSG00000096717.7	1	1	1
ENSG00000096746.13	0	0	0
ENSG00000096872.11	1	1	1
ENSG00000096968.8	1	1	1
ENSG00000096996.11	1	1	1
ENSG00000097007.13	0	0	0
ENSG00000097021.15	1	1	1
ENSG00000097033.10	0	0	0
ENSG00000097046.8	1	1	1
ENSG00000099139.9	0	0	0
ENSG00000099194.5	1	1	1
ENSG00000099203.2	0	0	0
ENSG00000099204.14	0	0	0
ENSG00000099219.9	1	1	1
ENSG00000099246.12	1	1	1
ENSG00000099250.13	0	0	0
ENSG00000099251.10	1	1	1
ENSG00000099256.14	1	0	0
ENSG00000099260.6	1	0	0
ENSG00000099282.5	1	1	0
ENSG00000099284.9	0	0	0
ENSG00000099290.11	1	1	1
ENSG00000099308.6	0	0	0
ENSG00000099326.4	0	0	0
ENSG00000099330.4	1	1	1
ENSG00000099331.9	1	1	1
ENSG00000099337.3	0	0	0
ENSG00000099338.18	1	1	1
ENSG00000099341.7	0	0	0
ENSG00000099364.12	0	0	0
ENSG00000099365.5	1	1	1
ENSG00000099377.9	1	0	0
ENSG00000099381.12	0	0	0
ENSG00000099385.7	0	0	0
ENSG00000099622.9	0	0	0
ENSG00000099624.3	0	0	0
ENSG00000099625.8	0	0	0
ENSG00000099769.5	0	0	0
ENSG00000099783.7	0	0	0
ENSG00000099785.6	1	1	1
ENSG00000099795.2	0	0	0
ENSG00000099797.7	0	0	0
ENSG00000099800.3	0	0	0
ENSG00000099804.4	1	1	1
ENSG00000099810.14	1	1	1
ENSG00000099814.11	1	1	1
ENSG00000099817.7	1	1	1
ENSG00000099821.9	1	1	1
ENSG00000099822.2	0	0	0
ENSG00000099834.14	0	0	0
ENSG00000099840.9	0	0	0
ENSG00000099849.10	0	0	0
ENSG00000099860.4	0	0	0
ENSG00000099864.13	1	0	0
ENSG00000099866.10	1	1	1
ENSG00000099875.10	1	1	0
ENSG00000099889.9	0	0	0
ENSG00000099899.10	1	1	1
ENSG00000099901.12	0	0	0
ENSG00000099904.11	0	0	0
ENSG00000099910.12	0	0	0
ENSG00000099917.13	1	1	1
ENSG00000099937.6	1	1	1
ENSG00000099940.7	1	1	1
ENSG00000099942.8	1	1	1
ENSG00000099949.14	1	1	1
ENSG00000099953.5	0	0	0
ENSG00000099956.13	1	1	1
ENSG00000099957.12	1	1	1
ENSG00000099958.10	1	0	0
ENSG00000099968.13	1	0	0
ENSG00000099977.9	1	1	1
ENSG00000099984.6	1	1	1
ENSG00000099985.3	0	0	0
ENSG00000099991.12	1	1	1
ENSG00000099992.11	0	0	0
ENSG00000099994.10	1	1	1
ENSG00000099995.14	0	0	0
ENSG00000099998.13	1	0	0
ENSG00000099999.10	1	0	0
ENSG00000100003.13	0	0	0
ENSG00000100023.13	1	0	0
ENSG00000100024.10	1	1	1
ENSG00000100027.10	0	0	0
ENSG00000100028.7	0	0	0
ENSG00000100029.13	1	1	0
ENSG00000100030.10	0	0	0
ENSG00000100031.14	0	0	0
ENSG00000100033.12	1	1	1
ENSG00000100034.9	1	1	1
ENSG00000100036.11	1	1	1
ENSG00000100038.15	1	1	1
ENSG00000100053.5	1	1	1
ENSG00000100055.16	1	0	0
ENSG00000100056.7	0	0	0
ENSG00000100058.8	1	1	1
ENSG00000100060.13	0	0	0
ENSG00000100065.10	0	1	1
ENSG00000100068.7	1	1	1
ENSG00000100075.5	1	1	1
ENSG00000100077.10	1	1	1
ENSG00000100079.5	1	1	1
ENSG00000100083.14	1	1	1
ENSG00000100084.10	0	0	0
ENSG00000100092.16	1	1	1
ENSG00000100095.14	0	0	0
ENSG00000100097.7	0	0	0
ENSG00000100099.16	1	1	1
ENSG00000100100.8	1	1	1
ENSG00000100101.13	0	0	0
ENSG00000100104.8	1	1	1
ENSG00000100105.13	0	0	0
ENSG00000100106.15	1	1	1
ENSG00000100109.12	1	1	1
ENSG00000100116.12	1	1	1
ENSG00000100122.5	1	0	0
ENSG00000100124.8	1	1	1
ENSG00000100129.13	1	1	0
ENSG00000100138.9	0	0	0
ENSG00000100139.9	0	0	0
ENSG00000100142.10	0	0	0
ENSG00000100146.12	0	0	0
ENSG00000100147.9	1	1	1
ENSG00000100150.12	1	0	0
ENSG00000100151.11	1	1	1
ENSG00000100154.10	0	0	0
ENSG00000100156.6	1	0	0
ENSG00000100162.10	0	0	0
ENSG00000100167.15	0	0	0
ENSG00000100181.17	1	1	1
ENSG00000100196.6	1	1	1
ENSG00000100197.16	1	1	1
ENSG00000100201.14	1	0	0
ENSG00000100206.5	0	0	0
ENSG00000100207.14	0	0	0
ENSG00000100209.5	0	0	0
ENSG00000100211.6	1	1	1
ENSG00000100216.4	1	1	1
ENSG00000100218.7	0	0	0
ENSG00000100219.12	0	0	0
ENSG00000100220.7	0	0	0
ENSG00000100221.6	0	1	0
ENSG00000100225.13	1	1	1
ENSG00000100226.11	0	0	0
ENSG00000100227.13	1	1	1
ENSG00000100228.8	0	0	0
ENSG00000100234.11	1	0	0
ENSG00000100239.11	1	1	1
ENSG00000100241.16	0	0	0
ENSG00000100242.11	0	0	0
ENSG00000100243.16	1	0	0
ENSG00000100246.8	0	0	0
ENSG00000100258.13	1	1	1
ENSG00000100263.9	0	0	0
ENSG00000100266.13	0	0	0
ENSG00000100271.12	1	1	1
ENSG00000100276.9	1	1	1
ENSG00000100280.12	1	0	1
ENSG00000100281.9	1	0	0
ENSG00000100284.16	1	1	1
ENSG00000100285.9	1	1	1
ENSG00000100288.15	1	1	1
ENSG00000100290.2	0	0	0
ENSG00000100292.12	0	0	0
ENSG00000100294.8	1	1	1
ENSG00000100296.9	1	1	1
ENSG00000100297.11	1	0	0
ENSG00000100298.11	1	0	0
ENSG00000100299.13	1	1	1
ENSG00000100300.13	1	1	1
ENSG00000100302.6	1	1	1
ENSG00000100304.12	1	1	1
ENSG00000100307.8	0	0	0
ENSG00000100311.12	0	0	0
ENSG00000100316.11	0	0	0
ENSG00000100319.11	0	0	0
ENSG00000100320.18	1	0	0
ENSG00000100321.10	0	0	0
ENSG00000100324.9	0	0	0
ENSG00000100325.10	1	0	0
ENSG00000100330.11	1	1	1
ENSG00000100335.8	0	0	0
ENSG00000100336.13	1	1	1
ENSG00000100342.16	1	0	0
ENSG00000100345.16	1	0	0
ENSG00000100346.13	0	0	0
ENSG00000100347.10	1	1	1
ENSG00000100348.5	1	1	1
ENSG00000100350.10	1	1	1
ENSG00000100351.12	0	0	0
ENSG00000100353.13	0	0	0
ENSG00000100354.16	0	0	0
ENSG00000100359.16	1	1	1
ENSG00000100360.10	1	1	1
ENSG00000100362.8	0	0	0
ENSG00000100364.14	1	1	1
ENSG00000100365.10	1	1	1
ENSG00000100368.9	0	0	0
ENSG00000100372.10	1	1	0
ENSG00000100373.5	0	0	0
ENSG00000100376.7	1	1	1
ENSG00000100379.13	0	0	0
ENSG00000100380.8	0	0	0
ENSG00000100385.9	0	0	0
ENSG00000100387.8	0	0	0
ENSG00000100393.9	0	0	0
ENSG00000100395.10	0	0	0
ENSG00000100399.11	1	0	0
ENSG00000100401.15	0	0	0
ENSG00000100403.10	0	0	0
ENSG00000100410.3	0	0	0
ENSG00000100412.11	1	1	1
ENSG00000100413.12	1	1	1
ENSG00000100416.8	1	1	1
ENSG00000100417.7	1	0	0
ENSG00000100418.7	1	1	1
ENSG00000100422.9	1	0	0
ENSG00000100425.14	0	0	0
ENSG00000100426.6	1	0	0
ENSG00000100427.11	0	0	0
ENSG00000100439.6	0	0	0
ENSG00000100441.5	1	1	1
ENSG00000100442.6	0	0	0
ENSG00000100445.12	1	1	1
ENSG00000100448.3	1	1	1
ENSG00000100450.8	0	0	0
ENSG00000100453.8	1	0	0
ENSG00000100461.13	1	1	1
ENSG00000100462.11	0	0	0
ENSG00000100473.11	0	0	0
ENSG00000100478.10	0	0	0
ENSG00000100479.8	0	0	0
ENSG00000100483.9	1	1	1
ENSG00000100485.7	1	1	1
ENSG00000100490.5	0	0	0
ENSG00000100503.19	0	0	0
ENSG00000100504.12	1	1	1
ENSG00000100505.9	1	0	0
ENSG00000100519.7	0	0	0
ENSG00000100522.4	0	0	0
ENSG00000100523.10	0	0	0
ENSG00000100526.15	1	1	1
ENSG00000100528.7	1	1	1
ENSG00000100532.7	0	0	0
ENSG00000100554.7	1	1	1
ENSG00000100558.4	0	0	0
ENSG00000100564.4	1	1	1
ENSG00000100567.8	0	0	0
ENSG00000100568.6	1	1	1
ENSG00000100575.9	1	0	0
ENSG00000100577.14	1	1	1
ENSG00000100578.10	0	0	0
ENSG00000100580.7	1	1	1
ENSG00000100583.4	0	0	0
[truncated: 19,535 more rows]

## Sheet: Adipose_Visceral_Omentum
total eGene count	4455	3812	3824
gene	MARS	UNIV	GTEx
ENSG00000000419.8	0	0	0
ENSG00000000457.9	0	0	0
ENSG00000000460.12	0	0	0
ENSG00000000938.8	0	0	0
ENSG00000000971.11	0	0	0
ENSG00000001036.9	0	0	0
ENSG00000001084.6	0	0	0
ENSG00000001167.10	1	1	1
ENSG00000001460.13	0	0	0
ENSG00000001461.12	0	0	0
ENSG00000001561.6	0	0	0
ENSG00000001617.7	0	0	0
ENSG00000001629.5	0	0	0
ENSG00000001630.11	0	0	0
ENSG00000001631.10	0	0	0
ENSG00000002016.12	1	1	1
ENSG00000002330.9	0	0	0
ENSG00000002549.8	0	0	0
ENSG00000002587.5	1	0	0
ENSG00000002726.15	0	0	0
ENSG00000002745.8	0	0	0
ENSG00000002822.11	0	0	0
ENSG00000002834.13	0	0	0
ENSG00000002919.10	1	1	1
ENSG00000002933.3	1	1	1
ENSG00000003056.3	1	1	1
ENSG00000003137.4	0	0	0
ENSG00000003147.13	0	0	0
ENSG00000003249.9	1	1	1
ENSG00000003393.10	1	1	1
ENSG00000003400.10	0	0	0
ENSG00000003402.15	1	1	1
ENSG00000003436.10	1	0	0
ENSG00000003509.11	0	0	0
ENSG00000003756.12	0	0	0
ENSG00000003989.12	0	0	0
ENSG00000004059.6	0	0	0
ENSG00000004139.9	0	0	0
ENSG00000004142.7	0	0	0
ENSG00000004399.8	0	0	0
ENSG00000004455.12	0	0	0
ENSG00000004468.8	1	1	1
ENSG00000004478.5	0	0	0
ENSG00000004487.11	1	1	1
ENSG00000004534.10	1	1	1
ENSG00000004660.10	1	0	0
ENSG00000004700.11	0	0	0
ENSG00000004766.11	0	0	0
ENSG00000004776.7	0	0	0
ENSG00000004777.14	0	0	0
ENSG00000004779.5	0	0	0
ENSG00000004799.7	0	0	0
ENSG00000004809.9	1	1	1
ENSG00000004838.9	0	0	0
ENSG00000004864.9	0	0	0
ENSG00000004866.14	0	0	0
ENSG00000004897.7	1	1	1
ENSG00000004939.9	0	0	0
ENSG00000004975.7	0	0	0
ENSG00000005001.5	0	0	0
ENSG00000005007.8	0	0	0
ENSG00000005020.8	0	0	0
ENSG00000005059.11	1	0	0
ENSG00000005075.11	1	1	1
ENSG00000005100.8	0	0	0
ENSG00000005102.8	0	0	0
ENSG00000005156.7	1	1	1
ENSG00000005175.5	0	0	0
ENSG00000005187.7	0	0	0
ENSG00000005189.15	0	0	0
ENSG00000005194.10	1	1	1
ENSG00000005206.12	1	1	1
ENSG00000005238.15	0	0	0
ENSG00000005243.5	1	1	1
ENSG00000005249.8	0	0	0
ENSG00000005339.8	0	0	0
ENSG00000005379.11	1	0	0
ENSG00000005381.6	0	0	0
ENSG00000005421.4	0	0	0
ENSG00000005436.9	1	1	1
ENSG00000005448.12	0	0	0
ENSG00000005469.7	0	0	0
ENSG00000005471.11	0	0	0
ENSG00000005483.15	0	0	0
ENSG00000005486.12	0	0	0
ENSG00000005513.9	0	0	0
ENSG00000005700.10	0	0	0
ENSG00000005801.12	1	1	1
ENSG00000005810.13	0	0	0
ENSG00000005812.6	0	0	0
ENSG00000005844.13	0	0	0
ENSG00000005882.7	1	1	1
ENSG00000005884.13	0	0	0
ENSG00000005955.8	1	1	1
ENSG00000005961.13	0	0	0
ENSG00000006007.7	0	0	0
ENSG00000006015.13	0	0	0
ENSG00000006016.6	0	0	0
ENSG00000006025.7	0	0	0
ENSG00000006042.7	1	0	0
ENSG00000006047.8	0	0	0
ENSG00000006062.9	0	0	0
ENSG00000006074.4	0	0	0
ENSG00000006075.11	0	0	0
ENSG00000006114.11	1	1	1
ENSG00000006118.10	0	0	0
ENSG00000006125.12	0	0	0
ENSG00000006128.7	0	0	0
ENSG00000006194.6	1	1	1
ENSG00000006210.6	1	1	1
ENSG00000006282.15	1	1	1
ENSG00000006327.9	0	0	0
ENSG00000006432.11	1	1	0
ENSG00000006451.3	0	0	0
ENSG00000006453.9	0	0	0
ENSG00000006459.6	1	1	1
ENSG00000006530.11	0	0	0
ENSG00000006534.11	0	0	0
ENSG00000006555.6	0	0	0
ENSG00000006576.12	0	0	0
ENSG00000006606.4	0	0	0
ENSG00000006607.9	1	1	1
ENSG00000006625.13	0	0	0
ENSG00000006634.3	0	0	0
ENSG00000006638.7	0	0	0
ENSG00000006652.9	1	1	1
ENSG00000006695.6	0	0	0
ENSG00000006704.6	0	0	0
ENSG00000006712.10	0	0	0
ENSG00000006715.11	0	0	0
ENSG00000006740.12	0	0	0
ENSG00000006744.14	1	1	1
ENSG00000006831.9	1	1	0
ENSG00000006837.7	0	0	0
ENSG00000007038.6	0	0	0
ENSG00000007047.10	0	0	0
ENSG00000007080.6	1	1	0
ENSG00000007129.13	1	1	1
ENSG00000007168.8	0	0	0
ENSG00000007202.10	0	0	0
ENSG00000007237.14	1	1	1
ENSG00000007255.6	1	1	1
ENSG00000007264.9	0	0	0
ENSG00000007312.8	1	1	1
ENSG00000007314.7	0	0	0
ENSG00000007341.14	1	1	1
ENSG00000007376.3	0	0	0
ENSG00000007384.11	0	0	0
ENSG00000007392.12	0	0	0
ENSG00000007402.7	0	0	0
ENSG00000007516.9	0	0	0
ENSG00000007520.3	1	0	0
ENSG00000007541.10	0	0	0
ENSG00000007545.11	0	0	0
ENSG00000007866.14	0	0	0
ENSG00000007908.11	0	0	0
ENSG00000007923.11	0	0	0
ENSG00000007933.8	1	1	1
ENSG00000007944.10	0	0	0
ENSG00000007968.6	0	0	0
ENSG00000008018.8	1	0	0
ENSG00000008083.9	0	0	0
ENSG00000008118.5	0	0	0
ENSG00000008128.18	1	1	1
ENSG00000008130.11	0	0	0
ENSG00000008226.15	0	0	0
ENSG00000008256.11	0	0	0
ENSG00000008277.10	1	1	1
ENSG00000008282.3	0	0	0
ENSG00000008283.11	0	0	0
ENSG00000008294.16	0	0	0
ENSG00000008300.10	0	0	0
ENSG00000008311.10	0	0	0
ENSG00000008323.11	0	0	0
ENSG00000008324.6	1	1	1
ENSG00000008382.11	0	0	0
ENSG00000008394.8	1	1	1
ENSG00000008405.7	0	0	0
ENSG00000008438.4	0	0	0
ENSG00000008441.12	0	0	0
ENSG00000008513.10	0	0	0
ENSG00000008516.12	0	0	0
ENSG00000008517.12	1	1	1
ENSG00000008710.13	0	0	0
ENSG00000008735.10	0	0	0
ENSG00000008838.13	1	1	1
ENSG00000008853.12	0	0	0
ENSG00000008869.7	0	0	0
ENSG00000008952.12	0	0	0
ENSG00000008988.5	0	0	0
ENSG00000009307.11	0	0	0
ENSG00000009335.13	0	0	0
ENSG00000009413.11	0	0	0
ENSG00000009724.12	0	0	0
ENSG00000009780.11	0	0	0
ENSG00000009790.10	0	0	0
ENSG00000009830.7	0	0	0
ENSG00000009844.11	0	0	0
ENSG00000009950.11	1	1	1
ENSG00000009954.6	0	0	0
ENSG00000010017.9	0	0	0
ENSG00000010030.9	0	0	0
ENSG00000010072.11	0	0	0
ENSG00000010165.15	0	0	0
ENSG00000010219.9	1	1	1
ENSG00000010244.12	0	0	0
ENSG00000010256.6	0	0	0
ENSG00000010270.9	0	0	0
ENSG00000010278.7	0	0	0
ENSG00000010282.10	0	0	0
ENSG00000010292.8	1	1	1
ENSG00000010295.15	0	0	0
ENSG00000010310.4	0	0	0
ENSG00000010318.15	0	0	0
ENSG00000010319.2	0	0	0
ENSG00000010322.11	0	0	0
ENSG00000010327.6	0	0	0
ENSG00000010361.9	1	1	1
ENSG00000010379.11	0	0	0
ENSG00000010438.12	0	0	0
ENSG00000010539.7	0	0	0
ENSG00000010610.5	0	0	0
ENSG00000010626.10	1	1	1
ENSG00000010704.14	0	0	0
ENSG00000010803.12	0	0	0
ENSG00000010810.13	0	0	0
ENSG00000010818.4	0	0	0
ENSG00000011007.8	0	0	0
ENSG00000011009.6	0	0	0
ENSG00000011021.17	1	1	0
ENSG00000011028.9	0	0	0
ENSG00000011105.7	0	0	0
ENSG00000011114.10	0	0	0
ENSG00000011132.7	0	0	0
ENSG00000011143.12	0	0	0
ENSG00000011198.3	1	1	1
ENSG00000011243.13	0	0	0
ENSG00000011258.11	0	0	0
ENSG00000011260.9	0	0	0
ENSG00000011275.14	0	0	0
ENSG00000011295.11	1	1	1
ENSG00000011304.12	0	0	0
ENSG00000011347.5	0	0	0
ENSG00000011376.5	1	1	1
ENSG00000011405.9	0	0	0
ENSG00000011422.7	0	0	0
ENSG00000011426.6	0	0	0
ENSG00000011451.13	0	0	0
ENSG00000011454.12	0	0	0
ENSG00000011465.12	0	0	0
ENSG00000011478.7	0	0	0
ENSG00000011485.10	1	1	1
ENSG00000011523.9	1	1	1
ENSG00000011566.10	0	0	0
ENSG00000011590.9	1	1	1
ENSG00000011600.7	0	0	0
ENSG00000011638.6	0	0	0
ENSG00000012048.15	0	0	0
ENSG00000012061.11	0	0	0
ENSG00000012124.10	0	0	0
ENSG00000012171.13	0	0	0
ENSG00000012223.8	1	0	0
ENSG00000012232.4	0	0	0
ENSG00000012660.9	0	0	0
ENSG00000012779.6	0	0	0
ENSG00000012822.11	0	0	0
ENSG00000012963.9	0	0	0
ENSG00000012983.7	1	1	1
ENSG00000013016.10	0	0	0
ENSG00000013275.3	0	0	0
ENSG00000013288.4	1	1	1
ENSG00000013297.6	0	0	0
ENSG00000013306.11	1	0	0
ENSG00000013364.14	0	0	0
ENSG00000013374.11	1	1	1
ENSG00000013375.11	0	0	0
ENSG00000013392.6	0	0	0
ENSG00000013441.11	0	0	0
ENSG00000013503.5	0	0	0
ENSG00000013523.5	0	0	0
ENSG00000013561.13	0	0	0
ENSG00000013573.12	1	1	1
ENSG00000013583.4	0	0	0
ENSG00000013588.5	0	0	0
ENSG00000013725.10	0	0	0
ENSG00000013810.14	0	0	0
ENSG00000014123.9	0	0	0
ENSG00000014138.4	1	1	0
ENSG00000014164.6	1	1	1
ENSG00000014216.11	0	0	0
ENSG00000014257.11	0	0	0
ENSG00000014641.13	1	1	1
ENSG00000014824.9	1	1	1
ENSG00000014914.15	0	0	0
ENSG00000014919.8	0	0	0
ENSG00000015133.14	0	0	0
ENSG00000015153.10	0	0	0
ENSG00000015171.14	0	0	0
ENSG00000015413.5	0	0	0
ENSG00000015475.14	0	0	0
ENSG00000015479.13	0	0	0
ENSG00000015532.5	0	0	0
ENSG00000015592.12	0	0	0
ENSG00000015676.13	1	1	1
ENSG00000016391.6	0	0	0
ENSG00000016602.8	0	0	0
ENSG00000016864.12	0	0	0
ENSG00000017260.15	0	0	0
ENSG00000017427.11	0	0	0
ENSG00000017797.7	0	0	0
ENSG00000018189.8	0	0	0
ENSG00000018280.12	1	0	0
ENSG00000018408.10	1	0	0
ENSG00000018510.8	0	0	0
ENSG00000018625.10	0	0	0
ENSG00000018699.7	1	1	1
ENSG00000018869.12	0	0	0
ENSG00000019102.7	0	0	0
ENSG00000019144.12	0	0	0
ENSG00000019169.9	0	0	0
ENSG00000019485.8	0	0	0
ENSG00000019549.4	0	0	0
ENSG00000019582.10	0	0	0
ENSG00000019991.11	0	0	0
ENSG00000019995.6	0	0	0
ENSG00000020129.11	0	0	0
ENSG00000020181.13	0	0	0
ENSG00000020256.15	0	0	0
ENSG00000020426.6	0	0	0
ENSG00000020577.9	0	0	0
ENSG00000020633.14	0	0	0
ENSG00000020922.8	1	1	1
ENSG00000021300.9	0	0	0
ENSG00000021355.8	0	0	0
ENSG00000021488.8	1	1	1
ENSG00000021574.7	0	0	0
ENSG00000021762.15	1	1	1
ENSG00000021776.6	0	0	0
ENSG00000021826.10	0	0	0
ENSG00000022277.8	0	0	0
ENSG00000022556.11	1	1	1
ENSG00000022567.5	0	0	0
ENSG00000022840.11	1	0	0
ENSG00000022976.11	0	0	0
ENSG00000023041.7	1	1	1
ENSG00000023171.10	1	1	1
ENSG00000023191.12	1	1	1
ENSG00000023228.9	0	0	0
ENSG00000023287.8	0	0	0
ENSG00000023318.7	0	0	0
ENSG00000023330.10	0	0	0
ENSG00000023445.9	0	0	0
ENSG00000023516.7	0	0	0
ENSG00000023572.4	0	0	0
ENSG00000023608.4	1	0	0
ENSG00000023697.8	0	0	0
ENSG00000023734.6	0	0	0
ENSG00000023839.6	0	0	0
ENSG00000023892.9	0	0	0
ENSG00000023902.9	0	0	0
ENSG00000023909.5	1	1	1
ENSG00000024048.6	0	0	0
ENSG00000024422.7	0	0	0
ENSG00000024526.12	0	0	0
ENSG00000024862.12	0	0	0
ENSG00000025039.10	0	0	0
ENSG00000025156.8	1	1	1
ENSG00000025293.11	0	0	0
ENSG00000025423.7	0	0	0
ENSG00000025434.14	0	0	0
ENSG00000025708.8	1	1	1
ENSG00000025770.14	0	0	0
ENSG00000025772.7	1	1	1
ENSG00000025796.9	0	0	0
ENSG00000025800.9	0	0	0
ENSG00000026025.9	0	0	0
ENSG00000026103.15	1	1	1
ENSG00000026297.11	1	0	0
ENSG00000026508.12	0	0	0
ENSG00000026559.9	0	0	0
ENSG00000026652.9	0	0	0
ENSG00000026751.12	0	0	0
ENSG00000026950.12	1	1	1
ENSG00000027001.7	1	1	1
ENSG00000027075.9	0	0	0
ENSG00000027644.4	0	0	0
ENSG00000027697.8	0	0	0
ENSG00000027847.9	0	0	0
ENSG00000027869.7	0	0	0
ENSG00000028116.12	0	0	0
ENSG00000028137.12	0	0	0
ENSG00000028203.13	1	0	0
ENSG00000028277.16	0	0	0
ENSG00000028310.13	1	1	1
ENSG00000028528.10	0	0	0
ENSG00000028839.5	1	0	0
ENSG00000029153.10	0	0	0
ENSG00000029363.11	0	0	0
ENSG00000029364.7	0	0	0
ENSG00000029534.15	0	0	0
ENSG00000029639.6	0	0	0
ENSG00000029725.12	1	1	1
ENSG00000030066.9	0	0	0
ENSG00000030110.8	1	1	1
ENSG00000030419.12	0	0	0
ENSG00000030582.12	0	0	0
ENSG00000031003.6	0	0	0
ENSG00000031081.6	0	0	0
ENSG00000031691.6	1	1	1
ENSG00000031698.8	0	0	0
ENSG00000031823.10	0	0	0
ENSG00000032219.14	0	0	0
ENSG00000032389.8	0	0	0
ENSG00000032444.11	0	0	0
ENSG00000032742.13	1	0	0
ENSG00000033011.7	0	0	0
ENSG00000033030.9	0	0	0
ENSG00000033050.3	0	0	0
ENSG00000033100.10	0	0	0
ENSG00000033170.12	0	0	0
ENSG00000033178.8	1	1	1
ENSG00000033327.8	0	0	0
ENSG00000033627.10	0	0	0
ENSG00000033800.9	1	1	1
ENSG00000033867.12	1	0	0
ENSG00000034053.10	0	0	0
ENSG00000034063.9	0	0	0
ENSG00000034152.14	0	0	0
ENSG00000034510.4	0	0	0
ENSG00000034533.7	1	1	1
ENSG00000034677.7	0	0	0
ENSG00000034693.10	0	0	0
ENSG00000034713.3	1	0	0
ENSG00000034971.10	0	0	0
ENSG00000035115.17	1	1	1
ENSG00000035141.3	0	0	0
ENSG00000035403.12	0	0	0
ENSG00000035499.8	0	0	0
ENSG00000035664.7	0	0	0
ENSG00000035681.3	0	0	0
ENSG00000035687.9	0	0	0
ENSG00000035720.3	0	0	0
ENSG00000035862.8	0	0	0
ENSG00000035928.10	0	0	0
ENSG00000036054.8	1	0	0
ENSG00000036257.8	0	0	0
ENSG00000036448.5	1	1	1
ENSG00000036549.8	0	0	0
ENSG00000036672.11	0	0	0
ENSG00000037042.8	1	1	1
ENSG00000037241.3	0	0	0
ENSG00000037280.11	0	0	0
ENSG00000037474.10	1	1	1
ENSG00000037637.6	0	0	0
ENSG00000037749.7	1	1	1
ENSG00000037757.9	1	1	1
ENSG00000037897.12	0	0	0
ENSG00000038002.4	1	1	1
ENSG00000038210.9	0	0	0
ENSG00000038219.8	1	1	1
ENSG00000038274.12	0	0	0
ENSG00000038358.10	0	0	0
ENSG00000038382.13	0	0	0
ENSG00000038427.11	0	0	0
ENSG00000038532.10	0	0	0
ENSG00000038945.10	0	0	0
ENSG00000039068.14	0	0	0
ENSG00000039123.11	0	0	0
ENSG00000039319.12	0	0	0
ENSG00000039523.13	0	0	0
ENSG00000039537.9	1	1	1
ENSG00000039560.9	1	0	0
ENSG00000039650.5	1	1	1
ENSG00000040199.14	0	0	0
ENSG00000040275.12	1	0	0
ENSG00000040341.13	0	0	0
ENSG00000040487.8	0	0	0
ENSG00000040531.10	1	1	1
ENSG00000040608.9	0	0	0
ENSG00000040633.8	0	0	0
ENSG00000040933.11	1	1	1
ENSG00000041353.5	0	0	0
ENSG00000041357.11	0	0	0
ENSG00000041802.6	1	1	1
ENSG00000041880.10	0	0	0
ENSG00000041982.10	0	0	0
ENSG00000041988.11	0	0	0
ENSG00000042062.7	0	0	0
ENSG00000042088.9	0	0	0
ENSG00000042286.10	0	0	0
ENSG00000042317.12	1	1	1
ENSG00000042429.6	0	0	0
ENSG00000042445.9	0	0	0
ENSG00000042493.11	0	0	0
ENSG00000042753.7	0	0	0
ENSG00000042832.7	0	0	0
ENSG00000042980.8	0	0	0
ENSG00000043093.9	0	0	0
ENSG00000043143.16	0	0	0
ENSG00000043462.7	1	1	0
ENSG00000043514.11	1	1	1
ENSG00000043591.4	0	0	0
ENSG00000044090.4	1	1	1
ENSG00000044115.16	1	1	1
ENSG00000044459.10	1	1	1
ENSG00000044574.7	0	0	0
ENSG00000046604.8	0	0	0
ENSG00000047056.10	0	0	0
ENSG00000047188.11	1	1	1
ENSG00000047249.12	0	0	0
ENSG00000047315.10	0	0	0
ENSG00000047346.8	0	0	0
ENSG00000047365.7	0	0	0
ENSG00000047410.9	0	0	0
ENSG00000047457.9	0	0	0
ENSG00000047578.8	0	0	0
ENSG00000047579.15	0	0	0
ENSG00000047617.10	0	0	0
ENSG00000047621.7	1	0	0
ENSG00000047849.17	0	0	0
ENSG00000047932.9	0	0	0
ENSG00000048028.7	0	0	0
ENSG00000048052.17	0	0	0
ENSG00000048140.13	1	0	0
ENSG00000048162.15	1	0	0
ENSG00000048342.11	0	0	0
ENSG00000048392.7	0	0	0
ENSG00000048405.5	0	0	0
ENSG00000048462.6	0	0	0
ENSG00000048471.9	1	1	1
ENSG00000048540.10	0	0	0
ENSG00000048544.5	1	1	1
ENSG00000048649.9	0	0	0
ENSG00000048707.9	0	0	0
ENSG00000048740.13	0	0	0
ENSG00000048828.12	0	0	0
ENSG00000048991.12	1	0	0
ENSG00000049089.9	0	0	0
ENSG00000049130.9	0	0	0
ENSG00000049167.9	1	0	0
ENSG00000049192.10	0	0	0
ENSG00000049239.8	0	0	0
ENSG00000049245.8	0	0	0
ENSG00000049246.10	0	0	0
ENSG00000049247.9	1	1	1
ENSG00000049249.4	0	0	0
ENSG00000049323.11	0	0	0
ENSG00000049449.4	0	0	0
ENSG00000049540.12	0	0	0
ENSG00000049541.6	0	0	0
ENSG00000049618.17	0	0	0
ENSG00000049656.9	0	0	0
ENSG00000049759.12	0	0	0
ENSG00000049860.9	0	0	0
ENSG00000049883.10	0	0	0
ENSG00000050130.13	0	0	0
ENSG00000050165.13	0	0	0
ENSG00000050327.10	0	0	0
ENSG00000050344.8	0	0	0
ENSG00000050393.7	0	0	0
ENSG00000050405.9	0	0	0
ENSG00000050426.11	1	0	0
ENSG00000050438.12	0	0	0
ENSG00000050555.13	1	1	1
ENSG00000050628.16	0	0	0
ENSG00000050730.11	0	0	0
ENSG00000050748.13	1	1	1
ENSG00000050767.11	0	0	0
ENSG00000050820.12	0	0	0
ENSG00000051009.6	1	1	1
ENSG00000051108.10	1	1	1
ENSG00000051128.14	0	0	0
ENSG00000051180.12	0	0	0
ENSG00000051341.9	1	1	1
ENSG00000051382.4	0	0	0
ENSG00000051523.6	0	0	0
ENSG00000051596.5	0	1	0
ENSG00000051620.6	0	0	0
ENSG00000051825.10	0	0	0
ENSG00000052126.10	0	1	1
ENSG00000052344.11	0	0	0
ENSG00000052723.7	0	0	0
ENSG00000052749.9	0	0	0
ENSG00000052795.8	0	0	0
ENSG00000052802.8	0	0	0
ENSG00000052841.10	0	0	0
ENSG00000053108.12	1	1	1
ENSG00000053254.11	0	0	0
ENSG00000053371.8	1	1	1
ENSG00000053372.4	1	1	1
ENSG00000053438.7	0	0	0
ENSG00000053501.8	0	0	0
ENSG00000053524.7	0	0	0
ENSG00000053702.10	0	0	0
ENSG00000053747.11	0	0	0
ENSG00000053770.7	0	0	0
ENSG00000053900.6	1	1	1
ENSG00000053918.11	0	0	0
ENSG00000054116.7	0	0	0
ENSG00000054118.9	1	0	0
ENSG00000054148.13	0	0	0
ENSG00000054179.7	0	0	0
ENSG00000054219.9	1	1	1
ENSG00000054267.16	0	0	0
ENSG00000054277.8	1	1	1
ENSG00000054282.11	1	1	1
ENSG00000054356.9	0	0	0
ENSG00000054392.8	0	0	0
ENSG00000054523.12	1	1	1
ENSG00000054598.5	0	0	0
ENSG00000054611.9	1	0	0
ENSG00000054654.11	0	0	0
ENSG00000054690.9	0	0	0
ENSG00000054793.9	0	0	0
ENSG00000054965.6	0	0	0
ENSG00000054967.8	0	0	0
ENSG00000054983.12	1	1	1
ENSG00000055044.6	0	0	0
ENSG00000055070.12	0	0	0
ENSG00000055118.10	0	0	0
ENSG00000055130.11	0	0	0
ENSG00000055147.13	0	0	0
ENSG00000055163.14	0	0	0
ENSG00000055208.13	0	0	0
ENSG00000055211.8	1	1	1
ENSG00000055332.12	0	0	0
ENSG00000055483.15	0	0	0
ENSG00000055609.13	0	0	0
ENSG00000055732.8	0	0	0
ENSG00000055813.5	0	0	0
ENSG00000055917.11	0	0	0
ENSG00000055950.12	0	0	0
ENSG00000055957.6	0	0	0
ENSG00000056050.6	0	0	0
ENSG00000056097.11	0	0	0
ENSG00000056558.6	1	1	1
ENSG00000056586.11	0	0	0
ENSG00000056661.9	1	1	1
ENSG00000056736.5	1	1	1
ENSG00000056972.14	0	0	0
ENSG00000057019.11	0	0	0
ENSG00000057149.10	0	0	0
ENSG00000057252.8	0	0	0
ENSG00000057294.9	0	0	0
ENSG00000057468.6	1	1	1
ENSG00000057593.9	0	0	0
ENSG00000057608.12	1	1	1
ENSG00000057657.10	0	0	0
ENSG00000057663.8	0	0	0
ENSG00000057704.6	0	0	0
ENSG00000057757.5	0	0	0
ENSG00000057935.9	0	0	0
ENSG00000058056.4	0	0	0
ENSG00000058063.11	0	0	0
ENSG00000058091.12	0	0	0
ENSG00000058262.5	0	0	0
ENSG00000058272.11	0	0	0
ENSG00000058335.11	0	0	0
ENSG00000058404.15	0	0	0
ENSG00000058453.12	1	1	1
ENSG00000058600.11	0	0	0
ENSG00000058668.10	0	0	0
ENSG00000058673.11	0	0	0
ENSG00000058729.6	0	0	0
ENSG00000058799.9	0	0	0
ENSG00000058804.10	0	0	0
ENSG00000058866.10	0	0	0
ENSG00000059122.12	1	1	1
ENSG00000059145.14	0	0	0
ENSG00000059377.11	0	0	0
ENSG00000059378.8	0	0	0
ENSG00000059573.4	0	0	0
ENSG00000059588.5	0	0	0
ENSG00000059691.7	0	0	0
ENSG00000059728.6	0	0	0
ENSG00000059758.3	0	0	0
ENSG00000059769.15	1	0	1
ENSG00000059804.11	0	0	0
ENSG00000059915.12	0	0	0
ENSG00000060069.12	0	0	0
ENSG00000060138.8	0	0	0
ENSG00000060140.4	0	0	0
ENSG00000060237.12	0	0	0
ENSG00000060339.9	0	0	0
ENSG00000060491.12	1	1	1
ENSG00000060558.3	0	0	0
ENSG00000060566.9	0	0	0
ENSG00000060642.6	0	0	0
ENSG00000060656.15	0	0	0
ENSG00000060688.8	0	0	0
ENSG00000060749.10	0	0	0
ENSG00000060762.14	0	0	0
ENSG00000060971.13	0	0	0
ENSG00000060982.10	0	0	0
ENSG00000061273.13	0	0	0
ENSG00000061337.11	0	0	0
ENSG00000061656.5	0	0	0
ENSG00000061676.10	0	1	1
ENSG00000061794.8	0	0	0
ENSG00000061918.8	0	0	0
ENSG00000061936.5	0	0	0
ENSG00000061938.12	0	0	0
ENSG00000061987.10	0	0	0
ENSG00000062194.11	0	0	0
ENSG00000062282.10	0	0	0
ENSG00000062485.14	0	0	0
ENSG00000062524.11	1	1	1
ENSG00000062598.13	0	0	0
ENSG00000062650.13	1	1	1
ENSG00000062716.6	0	0	0
ENSG00000062725.5	0	0	0
ENSG00000062822.8	0	0	0
ENSG00000063015.15	0	0	0
ENSG00000063046.13	1	1	1
ENSG00000063127.11	1	1	1
ENSG00000063169.6	0	0	0
ENSG00000063176.11	0	0	0
ENSG00000063177.8	0	0	0
ENSG00000063180.4	0	0	0
ENSG00000063241.3	0	0	0
ENSG00000063244.8	0	0	0
ENSG00000063245.10	0	0	0
ENSG00000063322.9	0	0	0
ENSG00000063438.12	0	0	0
ENSG00000063660.4	0	0	0
ENSG00000063761.11	0	0	0
ENSG00000063854.8	1	1	1
ENSG00000063978.11	0	0	0
ENSG00000064012.17	1	1	1
ENSG00000064042.13	0	0	0
ENSG00000064102.10	0	0	0
ENSG00000064115.6	1	1	1
ENSG00000064199.2	1	1	1
ENSG00000064201.11	0	0	0
ENSG00000064205.6	0	0	0
ENSG00000064225.8	0	0	0
ENSG00000064270.8	0	0	0
ENSG00000064300.4	0	0	0
ENSG00000064309.10	0	0	0
ENSG00000064313.7	0	0	0
ENSG00000064393.11	0	0	0
ENSG00000064419.9	0	0	0
ENSG00000064490.9	0	0	0
ENSG00000064545.10	0	0	0
ENSG00000064547.9	1	1	1
ENSG00000064601.12	0	0	0
ENSG00000064607.12	0	0	0
ENSG00000064651.9	0	0	0
ENSG00000064652.6	0	0	0
ENSG00000064655.14	0	0	0
ENSG00000064666.10	0	0	0
ENSG00000064687.8	1	1	1
ENSG00000064692.14	0	0	0
ENSG00000064703.7	1	1	1
ENSG00000064726.5	1	1	1
ENSG00000064763.6	1	1	1
ENSG00000064787.8	0	0	0
ENSG00000064886.9	1	1	1
ENSG00000064932.11	0	0	0
ENSG00000064933.12	0	0	0
ENSG00000064961.14	0	0	0
ENSG00000064989.8	0	0	0
ENSG00000064995.12	0	0	0
ENSG00000064999.12	0	0	0
ENSG00000065000.11	0	0	0
ENSG00000065029.10	0	1	1
ENSG00000065054.9	0	0	0
ENSG00000065057.3	0	0	0
ENSG00000065060.12	1	1	1
ENSG00000065135.7	0	0	0
ENSG00000065150.14	0	0	0
ENSG00000065154.7	0	0	0
ENSG00000065183.11	0	0	0
ENSG00000065243.14	0	0	0
ENSG00000065268.6	1	1	1
ENSG00000065308.4	0	0	0
ENSG00000065320.4	0	0	0
ENSG00000065328.12	1	1	1
ENSG00000065357.15	0	0	0
ENSG00000065361.10	0	0	0
ENSG00000065413.12	1	1	1
ENSG00000065427.10	0	0	0
ENSG00000065457.6	1	1	1
ENSG00000065485.13	0	0	0
ENSG00000065491.8	0	0	0
ENSG00000065518.7	0	0	0
ENSG00000065526.6	0	0	0
ENSG00000065534.14	0	0	0
ENSG00000065548.13	0	0	0
ENSG00000065559.10	1	1	1
ENSG00000065600.8	0	0	0
ENSG00000065613.9	0	0	0
ENSG00000065615.9	0	0	0
ENSG00000065618.12	0	0	0
ENSG00000065621.10	0	0	0
ENSG00000065665.16	0	0	0
ENSG00000065675.10	0	0	0
ENSG00000065717.10	0	0	0
ENSG00000065802.7	0	0	0
ENSG00000065809.9	0	0	0
ENSG00000065833.7	0	0	0
ENSG00000065882.11	0	0	0
ENSG00000065883.10	0	0	0
ENSG00000065911.7	0	0	0
ENSG00000065970.4	0	1	1
ENSG00000065978.13	0	0	0
ENSG00000065989.11	0	0	0
ENSG00000066027.7	0	0	0
ENSG00000066044.9	0	0	0
ENSG00000066056.9	1	1	1
ENSG00000066084.8	0	0	0
ENSG00000066117.10	0	0	0
ENSG00000066135.8	0	0	0
ENSG00000066136.15	0	0	0
ENSG00000066185.8	1	1	1
ENSG00000066230.6	1	1	1
ENSG00000066248.10	0	0	0
ENSG00000066279.12	0	0	0
ENSG00000066294.10	0	0	0
ENSG00000066322.8	0	0	0
ENSG00000066336.7	0	0	0
ENSG00000066379.10	1	1	1
ENSG00000066405.8	0	0	0
ENSG00000066422.4	0	0	0
ENSG00000066427.17	1	1	1
ENSG00000066455.8	0	0	0
ENSG00000066468.16	0	0	0
ENSG00000066557.5	0	0	0
ENSG00000066583.7	0	0	0
ENSG00000066629.12	0	0	0
ENSG00000066651.13	0	0	0
ENSG00000066654.8	0	0	0
ENSG00000066697.10	0	0	0
ENSG00000066735.10	0	0	0
ENSG00000066739.7	0	0	0
ENSG00000066777.4	0	0	0
ENSG00000066813.10	0	0	0
ENSG00000066827.11	0	0	0
ENSG00000066855.11	1	1	1
ENSG00000066923.13	0	0	0
ENSG00000066926.6	0	1	1
ENSG00000066933.11	0	0	0
ENSG00000067057.12	1	0	0
ENSG00000067064.6	0	0	0
ENSG00000067066.12	0	0	0
ENSG00000067082.10	0	0	0
ENSG00000067113.12	0	0	0
ENSG00000067141.12	0	0	0
ENSG00000067167.3	0	0	0
ENSG00000067182.3	0	0	0
ENSG00000067191.11	0	0	0
ENSG00000067208.10	1	1	1
ENSG00000067221.9	1	1	1
ENSG00000067225.13	0	0	0
ENSG00000067248.5	0	0	0
ENSG00000067334.9	0	0	0
ENSG00000067365.10	0	0	0
ENSG00000067369.9	1	1	1
ENSG00000067533.5	1	1	1
ENSG00000067560.6	0	0	0
ENSG00000067596.6	0	0	0
ENSG00000067601.6	0	0	0
ENSG00000067606.11	0	0	0
ENSG00000067704.8	0	0	0
ENSG00000067715.9	1	1	1
ENSG00000067798.9	0	0	0
ENSG00000067836.8	1	1	1
ENSG00000067900.6	0	0	0
ENSG00000067955.9	0	0	0
ENSG00000068001.9	0	0	0
ENSG00000068024.12	0	0	0
ENSG00000068028.13	0	0	0
ENSG00000068078.13	1	1	1
ENSG00000068079.3	0	0	0
ENSG00000068097.10	1	1	1
ENSG00000068120.10	0	0	0
ENSG00000068137.10	0	0	0
ENSG00000068305.13	0	0	0
ENSG00000068383.14	0	0	0
ENSG00000068489.8	0	0	0
ENSG00000068615.12	0	0	0
ENSG00000068650.14	0	0	0
ENSG00000068654.11	1	1	1
ENSG00000068697.6	0	0	0
ENSG00000068724.11	0	0	0
ENSG00000068745.10	1	1	1
ENSG00000068784.8	0	0	0
ENSG00000068793.13	0	0	0
ENSG00000068796.12	0	0	0
ENSG00000068831.14	0	0	0
ENSG00000068878.10	0	0	0
ENSG00000068885.10	1	0	0
ENSG00000068903.15	0	0	0
ENSG00000068912.9	0	0	0
ENSG00000068971.9	0	0	0
ENSG00000068976.9	0	0	0
ENSG00000069011.11	0	0	0
ENSG00000069020.14	0	0	0
ENSG00000069122.14	0	0	0
ENSG00000069188.12	0	0	0
ENSG00000069248.9	0	0	0
ENSG00000069275.12	1	1	1
ENSG00000069329.11	0	0	0
ENSG00000069345.7	0	0	0
ENSG00000069399.8	0	0	0
ENSG00000069424.10	0	0	0
ENSG00000069482.6	0	0	0
ENSG00000069493.10	0	0	0
ENSG00000069667.11	0	0	0
ENSG00000069696.6	0	0	0
ENSG00000069702.6	0	0	0
ENSG00000069712.9	0	0	0
ENSG00000069764.5	0	0	0
ENSG00000069849.6	0	0	0
ENSG00000069869.11	1	1	1
ENSG00000069943.5	1	1	1
ENSG00000069956.7	0	0	0
ENSG00000069966.14	1	0	1
ENSG00000069974.11	0	0	0
ENSG00000069998.8	0	0	0
ENSG00000070010.14	0	0	0
ENSG00000070018.4	0	0	0
ENSG00000070019.3	1	1	1
ENSG00000070031.3	0	0	0
ENSG00000070047.7	0	0	0
ENSG00000070061.10	1	0	0
ENSG00000070081.11	1	0	0
ENSG00000070087.9	0	0	0
ENSG00000070159.9	0	0	0
ENSG00000070182.13	0	0	0
ENSG00000070190.8	0	0	0
ENSG00000070214.11	1	1	1
ENSG00000070269.9	0	0	0
ENSG00000070366.9	0	0	0
ENSG00000070367.11	1	0	0
ENSG00000070371.11	1	1	1
ENSG00000070404.5	0	0	0
ENSG00000070413.14	0	0	0
ENSG00000070423.13	0	0	0
ENSG00000070444.10	0	0	0
ENSG00000070476.10	1	1	1
ENSG00000070495.10	0	0	0
ENSG00000070501.7	0	0	0
ENSG00000070526.10	0	0	0
ENSG00000070540.8	0	0	0
ENSG00000070610.10	0	0	0
ENSG00000070614.10	0	0	0
ENSG00000070669.12	1	1	1
ENSG00000070718.7	1	1	1
ENSG00000070731.5	1	1	1
ENSG00000070756.9	0	0	0
ENSG00000070759.12	0	0	0
ENSG00000070761.3	0	0	0
ENSG00000070770.4	0	0	0
ENSG00000070778.8	0	0	0
ENSG00000070785.12	0	0	0
ENSG00000070808.11	0	0	0
ENSG00000070814.13	0	0	0
ENSG00000070831.11	0	0	0
ENSG00000070882.8	1	0	0
ENSG00000070950.5	0	0	0
ENSG00000070961.10	0	0	0
ENSG00000071051.9	0	0	0
ENSG00000071054.11	0	0	0
ENSG00000071073.8	0	0	0
ENSG00000071082.6	0	0	0
ENSG00000071127.12	0	0	0
ENSG00000071189.17	1	1	1
ENSG00000071205.7	0	0	0
ENSG00000071242.7	0	0	0
ENSG00000071243.11	0	0	0
ENSG00000071246.6	1	0	0
ENSG00000071282.7	0	0	0
ENSG00000071462.7	0	0	0
ENSG00000071537.9	0	0	0
ENSG00000071539.9	0	0	0
ENSG00000071564.10	0	0	0
ENSG00000071575.7	1	1	1
ENSG00000071626.12	0	0	0
ENSG00000071655.13	0	0	0
ENSG00000071794.11	1	0	0
ENSG00000071894.10	1	1	1
ENSG00000071967.7	1	1	1
ENSG00000071994.6	0	0	0
ENSG00000072042.8	0	0	0
ENSG00000072062.9	0	0	0
ENSG00000072071.12	0	0	0
ENSG00000072110.9	0	0	0
ENSG00000072121.11	0	0	0
ENSG00000072134.11	1	1	1
ENSG00000072135.8	0	0	0
ENSG00000072163.14	0	0	0
ENSG00000072195.10	0	0	0
ENSG00000072201.9	0	0	0
ENSG00000072210.14	0	0	0
ENSG00000072274.8	0	0	0
ENSG00000072310.12	0	0	0
ENSG00000072364.8	0	0	0
ENSG00000072401.10	0	0	0
ENSG00000072415.4	0	0	0
ENSG00000072422.12	0	0	0
ENSG00000072518.16	0	0	0
ENSG00000072571.15	0	0	0
ENSG00000072609.13	0	0	0
ENSG00000072682.14	0	0	0
ENSG00000072694.14	0	0	0
ENSG00000072736.14	1	1	0
ENSG00000072756.12	1	1	1
ENSG00000072778.15	0	0	0
ENSG00000072786.8	0	0	0
ENSG00000072803.13	0	0	0
ENSG00000072818.7	0	0	0
ENSG00000072832.10	1	1	1
ENSG00000072840.8	0	0	0
ENSG00000072849.6	0	0	0
ENSG00000072858.6	0	0	0
ENSG00000072864.8	0	0	0
ENSG00000072952.14	0	0	0
ENSG00000072954.2	0	0	0
ENSG00000072958.4	1	1	1
ENSG00000073008.10	0	0	0
ENSG00000073050.7	0	0	1
ENSG00000073060.11	0	0	0
ENSG00000073111.9	0	0	0
ENSG00000073150.9	0	0	0
ENSG00000073169.9	1	0	0
ENSG00000073282.8	0	0	0
ENSG00000073331.13	1	0	1
ENSG00000073350.9	1	1	1
ENSG00000073417.10	0	0	0
ENSG00000073536.13	0	0	0
ENSG00000073578.12	1	1	1
ENSG00000073584.14	0	0	0
ENSG00000073605.14	0	0	0
ENSG00000073614.7	0	0	0
ENSG00000073670.9	1	1	1
ENSG00000073711.6	1	1	1
ENSG00000073712.9	0	0	0
ENSG00000073737.12	0	0	0
ENSG00000073754.5	0	0	0
ENSG00000073756.7	0	0	0
ENSG00000073792.11	0	0	0
ENSG00000073803.9	0	0	0
ENSG00000073849.10	0	0	0
ENSG00000073861.2	0	0	0
ENSG00000073910.15	0	0	0
ENSG00000073921.13	0	0	0
ENSG00000073969.14	0	0	0
ENSG00000074054.13	0	0	0
ENSG00000074071.9	0	0	0
ENSG00000074181.4	0	0	0
ENSG00000074201.4	0	0	0
ENSG00000074211.9	0	0	0
ENSG00000074219.9	0	0	0
ENSG00000074266.13	0	0	0
ENSG00000074317.6	0	0	0
ENSG00000074319.8	0	0	0
ENSG00000074356.12	0	0	0
ENSG00000074370.13	0	0	0
ENSG00000074410.9	0	0	0
ENSG00000074416.9	0	0	0
ENSG00000074527.7	0	0	0
ENSG00000074582.8	0	0	0
ENSG00000074590.9	0	0	0
ENSG00000074603.14	0	0	0
ENSG00000074621.9	0	0	0
ENSG00000074657.9	0	0	0
ENSG00000074660.11	0	0	0
ENSG00000074695.5	0	0	0
ENSG00000074696.8	1	1	1
ENSG00000074706.9	0	0	0
ENSG00000074755.10	0	0	0
ENSG00000074800.9	0	0	0
ENSG00000074842.3	0	0	0
ENSG00000074855.6	0	0	0
ENSG00000074935.9	0	0	0
ENSG00000074964.12	0	0	0
ENSG00000074966.6	0	0	0
ENSG00000075073.10	0	0	0
ENSG00000075089.5	0	0	0
ENSG00000075131.5	1	1	1
ENSG00000075142.9	0	0	0
ENSG00000075151.15	0	0	0
ENSG00000075188.4	0	0	0
ENSG00000075218.14	0	0	0
ENSG00000075223.9	0	0	0
ENSG00000075234.12	1	1	1
ENSG00000075239.9	0	0	0
ENSG00000075240.12	1	1	1
ENSG00000075275.12	0	0	0
ENSG00000075292.14	0	0	0
ENSG00000075303.8	0	0	0
ENSG00000075336.7	0	0	0
ENSG00000075340.18	1	0	0
ENSG00000075391.12	0	0	0
ENSG00000075399.8	1	0	0
ENSG00000075407.13	1	0	0
ENSG00000075413.13	0	0	0
ENSG00000075415.8	0	0	0
ENSG00000075420.8	0	0	0
ENSG00000075426.7	0	0	0
ENSG00000075539.9	0	0	0
ENSG00000075568.12	0	0	0
ENSG00000075618.13	1	0	0
ENSG00000075624.9	0	0	0
ENSG00000075651.11	1	0	0
ENSG00000075702.12	0	0	0
ENSG00000075711.16	0	0	0
ENSG00000075785.8	0	0	0
ENSG00000075790.6	0	0	0
ENSG00000075826.12	1	1	1
ENSG00000075856.7	0	0	0
ENSG00000075884.8	0	0	0
ENSG00000075886.10	0	0	0
ENSG00000075914.8	1	1	1
ENSG00000075945.8	0	0	0
ENSG00000075975.11	1	1	1
ENSG00000076003.4	0	0	0
ENSG00000076043.5	0	0	0
ENSG00000076067.7	0	0	0
ENSG00000076108.7	0	0	0
ENSG00000076201.10	0	0	0
ENSG00000076242.10	1	1	1
ENSG00000076248.6	0	0	0
ENSG00000076258.5	0	0	0
ENSG00000076321.6	0	0	0
ENSG00000076344.11	1	1	1
ENSG00000076351.8	0	0	0
ENSG00000076356.6	0	0	0
ENSG00000076382.12	0	0	0
ENSG00000076513.12	1	0	0
ENSG00000076554.11	0	0	0
ENSG00000076555.11	0	0	0
ENSG00000076604.10	0	0	0
ENSG00000076641.4	0	0	0
ENSG00000076650.2	0	0	0
ENSG00000076662.5	1	1	1
ENSG00000076685.14	1	1	1
ENSG00000076706.10	0	0	0
ENSG00000076826.5	1	0	0
ENSG00000076864.15	0	0	0
ENSG00000076924.7	1	1	1
ENSG00000076928.13	0	0	0
ENSG00000076944.10	0	0	0
ENSG00000076984.13	0	0	0
ENSG00000077009.9	0	0	0
ENSG00000077044.5	0	0	0
ENSG00000077063.6	0	0	0
ENSG00000077092.14	0	0	0
ENSG00000077097.9	1	0	0
ENSG00000077147.10	0	0	0
ENSG00000077150.13	0	0	0
ENSG00000077152.5	0	0	0
ENSG00000077157.16	0	0	0
ENSG00000077232.12	0	0	0
ENSG00000077235.13	0	0	0
ENSG00000077238.9	0	0	0
ENSG00000077254.10	0	0	0
ENSG00000077312.4	0	0	0
ENSG00000077348.4	0	0	0
ENSG00000077380.11	0	0	0
ENSG00000077420.11	1	1	1
ENSG00000077454.11	0	0	0
ENSG00000077458.8	0	0	0
ENSG00000077463.10	0	0	0
ENSG00000077514.4	0	0	0
ENSG00000077522.8	0	0	0
ENSG00000077549.13	0	0	0
ENSG00000077585.9	1	0	0
ENSG00000077616.6	0	0	0
ENSG00000077684.11	0	0	0
ENSG00000077782.15	0	0	0
ENSG00000077800.7	0	0	0
ENSG00000077809.8	0	0	0
ENSG00000077942.13	0	0	0
ENSG00000077943.7	0	0	0
ENSG00000077984.4	1	1	1
ENSG00000078018.15	0	0	0
ENSG00000078043.11	0	0	0
ENSG00000078053.12	1	1	1
ENSG00000078070.7	0	0	0
ENSG00000078081.3	0	0	0
ENSG00000078098.9	0	0	0
ENSG00000078114.14	0	0	0
ENSG00000078124.7	0	0	0
ENSG00000078140.9	0	0	0
ENSG00000078142.7	1	0	0
ENSG00000078177.9	0	0	0
ENSG00000078237.4	0	0	0
ENSG00000078246.11	0	0	0
ENSG00000078269.9	1	1	1
ENSG00000078295.11	0	0	0
ENSG00000078304.15	0	0	0
ENSG00000078319.7	1	0	0
ENSG00000078328.15	0	0	0
ENSG00000078369.13	0	0	0
ENSG00000078401.6	0	0	1
ENSG00000078403.12	0	0	0
ENSG00000078487.13	0	0	0
ENSG00000078618.15	1	1	1
ENSG00000078668.9	0	0	0
ENSG00000078674.13	0	0	0
ENSG00000078687.12	0	0	0
ENSG00000078699.17	0	0	0
ENSG00000078747.8	0	0	0
ENSG00000078795.12	0	0	0
ENSG00000078804.8	0	0	0
ENSG00000078808.12	0	0	0
ENSG00000078814.11	0	0	0
ENSG00000078898.6	0	0	0
ENSG00000078900.10	0	0	0
ENSG00000078902.11	0	0	0
ENSG00000078967.8	0	0	0
ENSG00000079134.7	0	0	0
ENSG00000079150.13	1	1	1
ENSG00000079156.12	0	0	0
ENSG00000079215.9	0	0	0
ENSG00000079246.11	1	1	1
ENSG00000079257.3	0	0	0
ENSG00000079263.14	0	0	0
ENSG00000079277.15	1	0	0
ENSG00000079308.12	0	0	0
ENSG00000079313.7	0	0	0
ENSG00000079332.10	1	1	1
ENSG00000079335.13	0	0	0
ENSG00000079337.11	1	1	1
ENSG00000079385.17	0	0	0
ENSG00000079387.9	0	0	0
ENSG00000079432.3	0	0	0
ENSG00000079435.5	0	0	0
ENSG00000079459.8	1	0	0
ENSG00000079462.3	0	0	0
ENSG00000079616.8	0	0	0
ENSG00000079689.9	1	1	1
ENSG00000079691.15	0	0	0
ENSG00000079739.11	0	0	0
ENSG00000079785.10	1	1	1
ENSG00000079805.12	0	0	0
ENSG00000079819.12	0	0	0
ENSG00000079931.10	0	0	0
ENSG00000079950.9	1	1	1
ENSG00000079974.13	1	1	1
ENSG00000079999.9	0	0	0
ENSG00000080007.6	0	0	0
ENSG00000080031.5	0	0	0
ENSG00000080189.10	0	0	0
ENSG00000080200.5	0	0	0
ENSG00000080298.11	0	0	0
ENSG00000080345.13	1	1	1
ENSG00000080371.4	0	0	0
ENSG00000080493.9	0	0	0
ENSG00000080503.15	0	0	0
ENSG00000080546.9	0	0	0
ENSG00000080573.6	0	0	0
ENSG00000080603.12	0	0	0
ENSG00000080608.9	0	0	0
ENSG00000080618.9	0	0	0
ENSG00000080802.14	0	0	0
ENSG00000080815.14	1	0	0
ENSG00000080819.2	1	0	0
ENSG00000080822.12	0	0	0
ENSG00000080823.17	0	0	0
ENSG00000080824.14	0	0	0
ENSG00000080839.7	0	0	0
ENSG00000080845.13	0	0	0
ENSG00000080854.10	0	0	0
ENSG00000080947.10	0	0	0
ENSG00000080986.8	0	0	0
ENSG00000081014.6	0	0	0
ENSG00000081019.9	0	0	0
ENSG00000081026.14	0	0	0
ENSG00000081041.8	0	0	0
ENSG00000081052.10	0	0	0
ENSG00000081059.15	0	0	0
ENSG00000081087.10	0	0	0
ENSG00000081148.11	0	0	0
ENSG00000081154.7	0	0	0
ENSG00000081177.14	0	0	0
ENSG00000081181.3	0	0	0
ENSG00000081189.9	0	0	0
ENSG00000081237.14	0	0	0
ENSG00000081248.6	0	0	0
ENSG00000081277.7	0	0	0
ENSG00000081307.8	0	0	0
ENSG00000081320.6	0	0	0
ENSG00000081377.12	1	0	0
ENSG00000081386.8	0	0	0
ENSG00000081665.9	1	0	0
ENSG00000081692.8	0	0	0
ENSG00000081721.7	0	0	0
ENSG00000081760.12	0	0	0
ENSG00000081791.4	0	0	0
ENSG00000081803.11	0	0	0
ENSG00000081870.7	0	0	0
ENSG00000081913.9	1	1	1
ENSG00000081923.6	0	0	0
ENSG00000081985.6	0	0	0
ENSG00000082014.12	0	0	0
ENSG00000082068.4	1	0	0
ENSG00000082074.11	0	0	0
ENSG00000082146.8	0	0	0
ENSG00000082153.13	0	0	0
ENSG00000082196.16	0	0	0
ENSG00000082212.7	0	0	0
ENSG00000082213.13	0	0	0
ENSG00000082258.8	0	0	0
ENSG00000082269.12	0	0	0
ENSG00000082397.11	0	0	0
ENSG00000082438.11	0	0	0
ENSG00000082512.10	0	0	0
ENSG00000082515.12	0	0	0
ENSG00000082516.8	1	0	0
ENSG00000082641.11	0	0	0
ENSG00000082701.10	0	0	0
ENSG00000082781.7	0	0	0
ENSG00000082805.15	0	0	0
ENSG00000082898.12	0	0	0
ENSG00000082996.15	0	0	0
ENSG00000083093.5	0	0	0
ENSG00000083097.10	1	1	1
ENSG00000083099.6	0	0	0
ENSG00000083123.10	1	0	0
ENSG00000083168.5	0	0	0
ENSG00000083223.13	0	0	0
ENSG00000083290.15	0	0	0
ENSG00000083312.13	0	0	0
ENSG00000083444.12	0	0	0
ENSG00000083454.17	0	0	0
ENSG00000083457.7	0	0	0
ENSG00000083520.10	0	0	0
ENSG00000083535.11	0	0	0
ENSG00000083544.9	1	0	0
ENSG00000083635.7	0	0	0
ENSG00000083642.14	0	0	0
ENSG00000083720.8	0	0	0
ENSG00000083799.13	0	0	0
ENSG00000083807.5	0	0	0
ENSG00000083812.7	0	0	0
ENSG00000083814.8	0	0	0
ENSG00000083817.8	0	0	0
ENSG00000083828.11	1	1	1
ENSG00000083838.11	0	0	0
ENSG00000083844.6	0	0	0
ENSG00000083845.4	1	1	1
ENSG00000083896.8	0	0	0
ENSG00000083937.4	1	1	1
ENSG00000084070.7	0	0	0
ENSG00000084072.12	1	1	1
ENSG00000084073.4	0	0	0
ENSG00000084090.9	0	0	0
ENSG00000084092.6	0	0	0
ENSG00000084093.11	0	0	0
ENSG00000084110.6	0	0	0
ENSG00000084112.10	0	0	0
ENSG00000084207.11	1	1	1
ENSG00000084234.12	0	0	0
ENSG00000084444.9	0	0	0
ENSG00000084463.3	1	1	1
ENSG00000084623.7	0	0	0
ENSG00000084628.5	0	0	0
ENSG00000084636.13	0	0	0
ENSG00000084652.11	0	0	0
ENSG00000084674.9	0	0	0
ENSG00000084676.11	1	1	1
ENSG00000084693.11	0	0	0
ENSG00000084710.9	0	0	0
ENSG00000084731.9	0	0	0
ENSG00000084733.6	0	0	0
ENSG00000084734.4	0	0	0
ENSG00000084754.6	0	0	0
ENSG00000084764.6	0	0	0
ENSG00000084774.9	0	0	0
ENSG00000085063.10	1	1	1
ENSG00000085117.7	1	1	1
ENSG00000085231.9	0	0	0
ENSG00000085265.6	0	0	0
ENSG00000085274.11	0	0	0
ENSG00000085276.13	0	0	0
ENSG00000085365.13	0	0	0
ENSG00000085377.9	0	0	0
ENSG00000085382.7	0	0	0
ENSG00000085415.11	0	0	0
ENSG00000085433.11	0	0	0
ENSG00000085449.10	0	0	0
ENSG00000085465.11	1	0	0
ENSG00000085491.11	0	0	0
ENSG00000085511.15	1	1	1
ENSG00000085514.11	1	1	1
ENSG00000085552.12	0	0	0
ENSG00000085563.10	0	0	0
ENSG00000085644.9	0	0	0
ENSG00000085662.9	0	0	0
ENSG00000085719.7	1	0	1
ENSG00000085721.8	0	0	0
ENSG00000085733.11	0	0	0
ENSG00000085741.8	0	0	0
ENSG00000085760.10	0	0	0
ENSG00000085788.9	0	0	0
ENSG00000085831.11	0	0	0
ENSG00000085832.12	1	1	1
ENSG00000085840.8	0	0	0
ENSG00000085871.4	1	1	1
ENSG00000085872.10	0	0	0
ENSG00000085978.17	0	0	0
ENSG00000085982.9	1	1	1
ENSG00000085998.9	0	0	0
ENSG00000085999.7	0	0	0
ENSG00000086015.16	0	0	0
ENSG00000086061.11	0	0	0
ENSG00000086062.8	0	0	0
ENSG00000086065.9	0	0	0
ENSG00000086102.14	0	0	0
ENSG00000086189.5	0	1	1
ENSG00000086200.12	0	0	0
ENSG00000086232.8	0	0	0
ENSG00000086288.7	0	0	0
ENSG00000086289.7	1	0	0
ENSG00000086300.11	1	1	1
ENSG00000086475.10	0	0	0
ENSG00000086504.11	0	0	0
ENSG00000086506.2	0	0	0
ENSG00000086544.2	1	1	1
ENSG00000086548.8	0	0	0
ENSG00000086570.8	1	1	1
ENSG00000086589.7	0	0	0
ENSG00000086598.6	1	1	1
ENSG00000086619.9	1	1	1
ENSG00000086666.14	0	0	0
ENSG00000086696.6	0	0	0
ENSG00000086730.12	0	0	0
ENSG00000086827.4	0	0	0
ENSG00000086848.10	0	0	0
ENSG00000086967.9	0	0	0
ENSG00000087008.11	0	0	0
ENSG00000087053.14	0	0	0
ENSG00000087074.7	0	0	0
ENSG00000087076.4	1	1	1
ENSG00000087077.7	0	0	0
ENSG00000087085.9	1	1	1
ENSG00000087086.9	0	0	0
ENSG00000087087.14	0	0	0
ENSG00000087088.15	0	0	0
ENSG00000087095.8	0	0	0
ENSG00000087111.16	0	0	0
ENSG00000087116.9	0	0	0
ENSG00000087152.11	0	0	0
ENSG00000087157.14	0	0	0
ENSG00000087191.8	0	0	0
ENSG00000087206.12	0	0	0
ENSG00000087237.6	0	0	0
ENSG00000087245.8	0	0	0
ENSG00000087250.4	0	0	0
ENSG00000087253.7	0	0	0
ENSG00000087258.9	0	0	0
ENSG00000087263.12	1	0	0
ENSG00000087266.11	0	0	0
ENSG00000087269.11	0	0	0
ENSG00000087274.12	0	0	0
ENSG00000087299.7	0	0	0
ENSG00000087301.4	1	1	1
ENSG00000087302.4	0	0	0
ENSG00000087303.12	0	0	0
ENSG00000087338.4	0	0	0
ENSG00000087365.10	1	1	1
ENSG00000087448.5	0	0	0
ENSG00000087460.19	0	0	0
ENSG00000087470.13	0	0	0
ENSG00000087495.12	1	1	1
ENSG00000087502.13	0	0	0
ENSG00000087586.13	0	0	0
ENSG00000087589.12	0	0	0
ENSG00000087884.10	1	1	1
ENSG00000087903.8	0	0	0
ENSG00000087995.11	0	0	0
ENSG00000088002.7	1	1	1
ENSG00000088035.11	0	0	0
ENSG00000088038.13	0	0	0
ENSG00000088053.7	0	0	0
ENSG00000088179.4	0	0	0
ENSG00000088205.8	0	0	0
ENSG00000088247.11	0	0	0
ENSG00000088256.4	0	0	0
ENSG00000088280.14	0	0	0
ENSG00000088298.8	1	0	0
ENSG00000088305.14	0	0	0
ENSG00000088325.11	1	1	0
ENSG00000088340.11	0	0	0
ENSG00000088356.4	0	0	0
ENSG00000088367.16	0	0	0
ENSG00000088387.13	0	0	0
ENSG00000088448.10	0	0	0
ENSG00000088451.6	0	0	0
ENSG00000088538.12	1	1	1
ENSG00000088543.10	0	0	0
ENSG00000088682.9	0	0	0
ENSG00000088726.11	0	0	0
ENSG00000088727.8	0	0	0
ENSG00000088766.7	0	0	0
ENSG00000088808.12	0	0	0
ENSG00000088812.13	0	0	0
ENSG00000088826.13	0	0	0
ENSG00000088827.8	0	0	0
ENSG00000088832.10	0	0	0
ENSG00000088833.13	0	0	0
ENSG00000088836.8	0	0	0
ENSG00000088854.11	0	0	0
ENSG00000088876.7	1	1	0
ENSG00000088881.16	0	0	0
ENSG00000088882.7	0	0	0
ENSG00000088888.13	0	0	0
ENSG00000088899.10	0	0	0
ENSG00000088930.6	0	0	0
ENSG00000088970.11	1	1	1
ENSG00000088986.6	0	0	0
ENSG00000088992.13	0	0	0
ENSG00000089006.12	0	0	0
ENSG00000089009.11	0	0	0
ENSG00000089012.10	0	0	0
ENSG00000089022.9	0	0	0
ENSG00000089041.12	0	0	0
ENSG00000089048.10	0	0	0
ENSG00000089050.10	1	0	0
ENSG00000089053.8	1	0	0
ENSG00000089057.10	0	0	0
ENSG00000089060.7	0	0	0
ENSG00000089063.10	1	1	1
ENSG00000089091.12	0	0	0
ENSG00000089094.12	0	0	0
ENSG00000089123.11	0	0	0
ENSG00000089127.8	0	0	0
ENSG00000089154.6	0	0	0
ENSG00000089157.11	0	0	0
ENSG00000089159.11	0	0	0
ENSG00000089163.4	0	0	0
ENSG00000089169.10	1	1	1
ENSG00000089177.13	0	0	0
ENSG00000089195.10	0	0	0
ENSG00000089199.5	0	0	0
ENSG00000089220.4	0	0	0
ENSG00000089234.11	0	0	0
ENSG00000089248.6	0	0	0
ENSG00000089280.14	0	0	0
ENSG00000089327.10	1	1	1
ENSG00000089335.16	1	1	1
ENSG00000089351.10	1	0	0
ENSG00000089356.12	0	0	0
ENSG00000089486.12	0	0	0
ENSG00000089558.4	0	0	0
ENSG00000089597.12	1	0	0
ENSG00000089639.6	0	0	0
ENSG00000089692.4	0	0	0
ENSG00000089693.6	1	0	0
ENSG00000089723.5	0	0	0
ENSG00000089737.11	1	1	1
ENSG00000089775.7	0	0	0
ENSG00000089818.12	0	0	0
ENSG00000089847.8	1	1	1
ENSG00000089876.7	1	1	1
ENSG00000089902.8	0	0	0
ENSG00000089916.13	0	0	0
ENSG00000090006.13	0	0	0
ENSG00000090013.5	0	0	0
ENSG00000090020.6	0	0	0
ENSG00000090054.9	1	1	1
ENSG00000090060.13	0	0	0
ENSG00000090061.13	0	0	0
ENSG00000090097.16	0	0	0
ENSG00000090104.7	0	0	0
ENSG00000090238.7	1	1	1
ENSG00000090263.11	1	1	1
ENSG00000090266.8	0	0	0
ENSG00000090273.9	0	0	0
ENSG00000090316.11	1	1	1
ENSG00000090339.4	0	0	0
ENSG00000090372.10	1	1	1
ENSG00000090376.4	0	0	0
ENSG00000090382.2	1	1	1
ENSG00000090432.5	1	1	1
ENSG00000090447.7	0	0	0
ENSG00000090470.10	0	0	0
ENSG00000090487.6	1	1	1
ENSG00000090520.6	0	0	0
ENSG00000090530.5	0	0	0
ENSG00000090534.13	0	0	0
ENSG00000090539.11	0	0	0
ENSG00000090554.8	0	0	0
ENSG00000090565.11	0	0	0
ENSG00000090581.5	1	1	1
ENSG00000090612.16	0	0	0
ENSG00000090615.8	0	0	0
ENSG00000090621.9	1	1	1
ENSG00000090659.13	0	0	0
ENSG00000090661.7	1	1	1
ENSG00000090674.11	0	0	0
ENSG00000090686.11	1	1	1
ENSG00000090857.9	0	0	0
ENSG00000090861.11	0	0	0
ENSG00000090863.7	0	0	0
ENSG00000090905.13	0	0	0
ENSG00000090920.9	0	0	0
ENSG00000090924.10	0	0	0
ENSG00000090971.4	0	0	0
ENSG00000090975.8	0	0	0
ENSG00000090989.13	0	0	0
ENSG00000091009.6	0	0	0
ENSG00000091039.12	0	0	0
ENSG00000091073.15	0	0	0
ENSG00000091106.14	0	0	0
ENSG00000091127.9	0	0	0
ENSG00000091129.15	0	0	0
ENSG00000091136.9	0	0	0
ENSG00000091140.8	0	0	0
ENSG00000091157.9	0	0	0
ENSG00000091164.8	0	0	0
ENSG00000091181.15	0	0	0
ENSG00000091262.10	0	0	0
ENSG00000091317.7	0	0	0
ENSG00000091409.10	0	0	0
ENSG00000091428.13	0	0	0
ENSG00000091436.12	0	0	0
ENSG00000091483.6	0	0	0
ENSG00000091490.6	0	0	0
ENSG00000091513.10	1	1	1
ENSG00000091527.11	0	0	0
ENSG00000091536.12	0	0	0
ENSG00000091542.8	1	0	0
ENSG00000091583.6	0	0	0
ENSG00000091592.11	0	0	0
ENSG00000091622.11	0	0	0
ENSG00000091640.3	1	1	1
ENSG00000091651.4	0	0	0
ENSG00000091704.5	0	0	0
ENSG00000091732.11	0	0	0
ENSG00000091831.17	0	0	0
ENSG00000091844.3	0	0	0
ENSG00000091879.9	0	0	0
ENSG00000091947.5	0	0	0
ENSG00000091972.14	0	0	0
ENSG00000091986.11	0	0	0
ENSG00000092009.6	0	0	0
ENSG00000092010.10	0	0	0
ENSG00000092020.6	1	1	1
ENSG00000092036.12	1	1	1
ENSG00000092051.12	0	0	0
ENSG00000092054.12	0	0	0
ENSG00000092067.5	0	0	0
ENSG00000092068.14	0	0	0
ENSG00000092094.6	1	1	1
ENSG00000092096.10	1	1	1
ENSG00000092098.12	0	0	0
ENSG00000092108.16	1	1	1
ENSG00000092140.10	0	0	0
ENSG00000092148.8	0	0	0
ENSG00000092199.13	0	0	0
ENSG00000092200.8	0	0	0
ENSG00000092201.5	0	0	0
ENSG00000092203.9	0	0	0
ENSG00000092208.12	0	0	0
ENSG00000092295.7	0	0	0
ENSG00000092330.11	0	0	0
ENSG00000092421.12	0	0	0
ENSG00000092439.9	0	0	0
ENSG00000092445.7	0	0	0
ENSG00000092470.7	0	0	0
ENSG00000092529.18	0	0	0
ENSG00000092531.5	0	0	0
ENSG00000092607.9	1	0	0
ENSG00000092621.7	0	0	0
ENSG00000092758.11	0	0	0
ENSG00000092820.13	0	0	0
ENSG00000092841.14	1	0	0
ENSG00000092847.6	0	0	0
ENSG00000092850.7	0	0	0
ENSG00000092853.9	0	0	0
ENSG00000092871.12	0	0	0
ENSG00000092929.7	0	0	0
ENSG00000092931.7	1	1	1
ENSG00000092964.12	0	0	0
ENSG00000092969.7	0	0	0
ENSG00000092978.6	0	0	0
ENSG00000093000.14	1	0	0
ENSG00000093009.5	1	0	0
ENSG00000093010.7	1	1	1
ENSG00000093072.11	1	1	1
ENSG00000093134.9	0	0	0
ENSG00000093144.14	0	0	0
ENSG00000093167.13	1	0	0
ENSG00000093183.9	1	1	0
ENSG00000093217.5	0	0	0
ENSG00000094796.4	0	0	0
ENSG00000094804.5	0	0	0
ENSG00000094880.6	0	0	0
ENSG00000094914.8	0	0	0
ENSG00000094916.9	0	0	0
ENSG00000094963.9	1	1	1
ENSG00000094975.9	0	0	0
ENSG00000095002.8	1	1	1
ENSG00000095015.5	0	0	0
ENSG00000095059.11	0	0	0
ENSG00000095066.7	0	0	0
ENSG00000095139.9	0	0	0
ENSG00000095203.10	0	0	0
ENSG00000095209.7	0	0	0
ENSG00000095261.9	1	0	1
ENSG00000095303.10	0	0	0
ENSG00000095319.10	0	0	0
ENSG00000095321.12	1	1	1
ENSG00000095370.15	0	0	0
ENSG00000095380.10	0	0	0
ENSG00000095383.15	0	0	0
ENSG00000095397.9	0	0	0
ENSG00000095464.9	0	0	0
ENSG00000095485.12	1	1	1
ENSG00000095539.11	1	0	0
ENSG00000095564.9	0	0	0
ENSG00000095574.7	0	0	0
ENSG00000095585.12	0	0	0
ENSG00000095596.7	0	0	0
ENSG00000095637.16	0	0	0
ENSG00000095713.9	1	1	1
ENSG00000095739.7	0	0	0
ENSG00000095787.17	1	1	1
ENSG00000095794.15	0	0	0
ENSG00000095906.12	0	0	0
ENSG00000095917.9	1	1	1
ENSG00000095932.5	0	0	0
ENSG00000095951.12	1	1	1
ENSG00000095970.12	0	0	0
ENSG00000096006.7	0	0	0
ENSG00000096060.10	0	0	0
ENSG00000096063.10	0	0	0
ENSG00000096070.15	0	0	0
ENSG00000096080.7	0	0	0
ENSG00000096088.12	0	0	0
ENSG00000096092.5	0	0	0
ENSG00000096093.10	0	0	0
ENSG00000096384.15	0	0	0
ENSG00000096401.7	0	0	0
ENSG00000096433.6	0	0	0
ENSG00000096654.11	0	0	0
ENSG00000096696.9	0	0	0
ENSG00000096717.7	0	0	0
ENSG00000096746.13	0	0	0
ENSG00000096872.11	1	1	1
ENSG00000096968.8	0	0	0
ENSG00000096996.11	0	0	0
ENSG00000097007.13	0	0	0
ENSG00000097021.15	1	1	1
ENSG00000097033.10	0	0	0
ENSG00000097046.8	1	1	1
ENSG00000099139.9	0	0	0
ENSG00000099194.5	1	1	1
ENSG00000099203.2	0	0	0
ENSG00000099204.14	0	0	0
ENSG00000099219.9	1	1	1
ENSG00000099246.12	0	0	0
ENSG00000099250.13	0	0	0
ENSG00000099251.10	1	1	1
ENSG00000099256.14	0	0	0
ENSG00000099260.6	0	0	0
ENSG00000099282.5	0	0	0
ENSG00000099284.9	0	0	0
ENSG00000099290.11	1	1	1
ENSG00000099308.6	0	0	0
ENSG00000099326.4	0	0	0
ENSG00000099330.4	1	1	1
ENSG00000099331.9	0	0	0
ENSG00000099337.3	0	0	0
ENSG00000099338.18	1	1	1
ENSG00000099341.7	0	0	0
ENSG00000099364.12	0	0	0
ENSG00000099365.5	0	0	0
ENSG00000099377.9	0	0	0
ENSG00000099381.12	0	0	0
ENSG00000099385.7	0	0	0
ENSG00000099622.9	0	0	0
ENSG00000099624.3	0	0	0
ENSG00000099625.8	0	0	0
ENSG00000099769.5	0	0	0
ENSG00000099783.7	0	0	0
ENSG00000099785.6	1	1	1
ENSG00000099795.2	0	0	0
ENSG00000099797.7	0	0	0
ENSG00000099800.3	0	0	0
ENSG00000099804.4	0	0	0
ENSG00000099810.14	1	1	1
ENSG00000099814.11	0	0	0
ENSG00000099817.7	1	1	1
ENSG00000099821.9	0	0	0
ENSG00000099822.2	0	0	0
ENSG00000099834.14	0	0	0
ENSG00000099840.9	0	0	0
ENSG00000099849.10	0	0	0
ENSG00000099860.4	0	0	0
ENSG00000099864.13	0	0	0
ENSG00000099866.10	0	0	0
ENSG00000099875.10	0	0	0
ENSG00000099889.9	0	0	0
ENSG00000099899.10	0	0	0
ENSG00000099901.12	0	0	0
ENSG00000099904.11	1	1	1
ENSG00000099910.12	0	0	0
ENSG00000099917.13	1	1	1
ENSG00000099937.6	1	1	1
ENSG00000099940.7	1	1	1
ENSG00000099942.8	0	0	0
ENSG00000099949.14	1	1	1
ENSG00000099953.5	0	0	0
ENSG00000099956.13	1	1	1
ENSG00000099957.12	0	0	0
ENSG00000099958.10	0	0	0
ENSG00000099968.13	0	0	0
ENSG00000099977.9	1	1	1
ENSG00000099984.6	1	1	1
ENSG00000099985.3	1	0	0
ENSG00000099991.12	0	0	0
ENSG00000099992.11	0	0	0
ENSG00000099994.10	1	1	1
ENSG00000099995.14	0	0	0
ENSG00000099998.13	0	0	0
ENSG00000099999.10	0	0	0
ENSG00000100003.13	0	0	0
ENSG00000100023.13	0	0	0
ENSG00000100024.10	0	0	0
ENSG00000100027.10	0	0	0
ENSG00000100028.7	0	0	0
ENSG00000100029.13	0	0	0
ENSG00000100030.10	0	0	0
ENSG00000100031.14	0	0	0
ENSG00000100033.12	1	1	1
ENSG00000100034.9	0	0	0
ENSG00000100036.11	1	1	1
ENSG00000100038.15	1	1	1
ENSG00000100053.5	1	1	1
ENSG00000100055.16	0	0	0
ENSG00000100056.7	1	1	1
ENSG00000100058.8	0	0	0
ENSG00000100060.13	0	0	0
ENSG00000100065.10	0	0	0
ENSG00000100068.7	1	1	1
ENSG00000100075.5	0	0	0
ENSG00000100077.10	0	0	0
ENSG00000100079.5	0	0	0
ENSG00000100083.14	1	0	0
ENSG00000100084.10	0	0	0
ENSG00000100092.16	0	0	0
ENSG00000100095.14	0	0	0
ENSG00000100097.7	0	0	0
ENSG00000100099.16	0	0	0
ENSG00000100100.8	0	0	0
ENSG00000100101.13	0	0	0
ENSG00000100104.8	1	1	1
ENSG00000100105.13	0	0	0
ENSG00000100106.15	1	1	1
ENSG00000100109.12	0	0	0
ENSG00000100116.12	0	0	0
ENSG00000100122.5	0	0	0
ENSG00000100124.8	1	1	1
ENSG00000100129.13	0	0	0
ENSG00000100138.9	0	0	0
ENSG00000100139.9	0	0	0
ENSG00000100142.10	0	0	0
ENSG00000100146.12	0	0	0
ENSG00000100147.9	0	0	0
ENSG00000100150.12	0	0	0
ENSG00000100151.11	1	1	1
ENSG00000100154.10	0	0	0
ENSG00000100156.6	0	0	0
ENSG00000100162.10	0	0	0
ENSG00000100167.15	0	0	0
ENSG00000100181.17	1	1	1
ENSG00000100196.6	0	0	0
ENSG00000100197.16	1	1	1
ENSG00000100201.14	0	0	0
ENSG00000100206.5	0	0	0
ENSG00000100207.14	0	0	0
ENSG00000100209.5	0	0	0
ENSG00000100211.6	1	1	1
ENSG00000100216.4	1	1	1
ENSG00000100218.7	0	0	0
ENSG00000100219.12	1	0	0
ENSG00000100220.7	0	0	0
ENSG00000100221.6	0	0	0
ENSG00000100225.13	0	0	0
ENSG00000100226.11	0	0	0
ENSG00000100227.13	0	0	0
ENSG00000100228.8	0	0	0
ENSG00000100234.11	0	0	0
ENSG00000100239.11	1	1	1
ENSG00000100241.16	0	0	0
ENSG00000100242.11	0	0	0
ENSG00000100243.16	0	0	0
ENSG00000100246.8	0	0	0
ENSG00000100258.13	0	0	0
ENSG00000100263.9	0	0	0
ENSG00000100266.13	0	0	0
ENSG00000100271.12	0	0	0
ENSG00000100276.9	0	0	0
ENSG00000100280.12	1	1	1
ENSG00000100281.9	0	0	0
ENSG00000100284.16	0	0	0
ENSG00000100285.9	1	1	1
ENSG00000100288.15	1	1	1
ENSG00000100290.2	0	0	0
ENSG00000100292.12	0	0	0
ENSG00000100294.8	0	0	0
ENSG00000100296.9	1	1	1
ENSG00000100297.11	0	0	0
ENSG00000100298.11	0	0	0
ENSG00000100299.13	1	1	1
ENSG00000100300.13	1	1	1
ENSG00000100302.6	0	0	0
ENSG00000100304.12	1	1	1
ENSG00000100307.8	0	0	0
ENSG00000100311.12	0	0	0
ENSG00000100316.11	0	0	0
ENSG00000100319.11	0	0	0
ENSG00000100320.18	0	0	0
ENSG00000100321.10	0	0	0
ENSG00000100324.9	0	0	0
ENSG00000100325.10	0	0	0
ENSG00000100330.11	1	1	1
ENSG00000100335.8	0	0	0
ENSG00000100336.13	1	1	1
ENSG00000100342.16	0	0	0
ENSG00000100345.16	0	0	0
ENSG00000100346.13	0	0	0
ENSG00000100347.10	1	1	1
ENSG00000100348.5	0	0	0
ENSG00000100350.10	0	0	0
ENSG00000100351.12	0	0	0
ENSG00000100353.13	0	0	0
ENSG00000100354.16	0	0	0
ENSG00000100359.16	0	0	0
ENSG00000100360.10	1	1	1
ENSG00000100362.8	0	0	0
ENSG00000100364.14	0	0	0
ENSG00000100365.10	1	0	0
ENSG00000100368.9	0	1	1
ENSG00000100372.10	0	0	0
ENSG00000100376.7	1	1	1
ENSG00000100379.13	0	0	0
ENSG00000100380.8	0	0	0
ENSG00000100385.9	1	1	0
ENSG00000100387.8	0	0	0
ENSG00000100393.9	0	0	0
ENSG00000100395.10	0	0	0
ENSG00000100399.11	0	0	0
ENSG00000100401.15	0	0	0
ENSG00000100403.10	0	0	0
ENSG00000100410.3	0	0	0
ENSG00000100412.11	0	0	0
ENSG00000100413.12	1	1	0
ENSG00000100416.8	0	0	0
ENSG00000100417.7	0	0	0
ENSG00000100418.7	1	1	1
ENSG00000100422.9	1	1	1
ENSG00000100425.14	1	0	0
ENSG00000100426.6	0	0	0
ENSG00000100427.11	0	0	0
ENSG00000100439.6	0	0	0
ENSG00000100441.5	0	0	0
ENSG00000100442.6	0	0	0
ENSG00000100445.12	0	0	0
ENSG00000100448.3	0	0	0
ENSG00000100450.8	0	0	0
ENSG00000100453.8	0	0	0
ENSG00000100461.13	1	1	1
ENSG00000100462.11	1	0	0
ENSG00000100473.11	0	0	0
ENSG00000100478.10	0	0	0
ENSG00000100479.8	0	0	0
ENSG00000100483.9	0	0	0
ENSG00000100485.7	0	0	0
ENSG00000100490.5	0	0	0
ENSG00000100503.19	1	1	1
ENSG00000100504.12	1	1	1
ENSG00000100505.9	0	0	0
ENSG00000100519.7	0	0	0
ENSG00000100522.4	0	0	0
ENSG00000100523.10	0	0	0
ENSG00000100526.15	0	0	0
ENSG00000100528.7	0	0	0
ENSG00000100532.7	0	0	0
ENSG00000100554.7	1	1	1
ENSG00000100558.4	1	1	1
ENSG00000100564.4	0	0	0
ENSG00000100567.8	0	0	0
ENSG00000100568.6	0	0	0
ENSG00000100575.9	0	0	0
ENSG00000100577.14	1	1	1
ENSG00000100578.10	0	0	0
ENSG00000100580.7	1	1	1
ENSG00000100583.4	0	0	0
ENSG00000100591.3	0	0	0
ENSG00000100592.11	0	0	0
ENSG00000100593.13	0	0	0
ENSG00000100596.2	0	0	0
[truncated: 19,347 more rows]

## Sheet: Adrenal_Gland
total eGene count	3130	2742	2860
gene	MARS	UNIV	GTEx
ENSG00000000419.8	0	0	0
ENSG00000000457.9	0	0	0
ENSG00000000460.12	0	0	0
ENSG00000000938.8	0	0	0
ENSG00000000971.11	0	0	0
ENSG00000001036.9	0	0	0
ENSG00000001084.6	1	1	1
ENSG00000001167.10	0	0	0
ENSG00000001460.13	0	0	0
ENSG00000001461.12	0	0	0
ENSG00000001561.6	0	0	0
ENSG00000001617.7	0	0	0
ENSG00000001629.5	0	0	0
ENSG00000001630.11	0	0	0
ENSG00000001631.10	0	0	0
ENSG00000002016.12	0	0	0
ENSG00000002330.9	0	0	0
ENSG00000002549.8	0	0	0
ENSG00000002587.5	0	0	0
ENSG00000002745.8	0	0	0
ENSG00000002822.11	0	0	0
ENSG00000002834.13	0	0	0
ENSG00000002919.10	0	0	0
ENSG00000002933.3	0	0	0
ENSG00000003056.3	1	1	1
ENSG00000003137.4	0	0	0
ENSG00000003147.13	0	0	0
ENSG00000003249.9	1	1	1
ENSG00000003393.10	0	0	0
ENSG00000003400.10	0	0	0
ENSG00000003402.15	1	1	1
ENSG00000003436.10	0	0	0
ENSG00000003509.11	0	0	0
ENSG00000003756.12	0	0	0
ENSG00000003989.12	0	0	0
ENSG00000004059.6	0	0	0
ENSG00000004139.9	0	0	0
ENSG00000004142.7	0	0	0
ENSG00000004399.8	0	0	0
ENSG00000004455.12	1	1	1
ENSG00000004468.8	1	0	0
ENSG00000004478.5	0	0	0
ENSG00000004487.11	0	0	0
ENSG00000004534.10	1	1	1
ENSG00000004660.10	0	0	0
ENSG00000004700.11	0	0	0
ENSG00000004766.11	0	0	0
ENSG00000004776.7	0	0	0
ENSG00000004777.14	0	0	1
ENSG00000004779.5	0	0	0
ENSG00000004799.7	0	0	0
ENSG00000004809.9	1	1	1
ENSG00000004838.9	0	0	0
ENSG00000004864.9	0	0	0
ENSG00000004866.14	0	0	0
ENSG00000004897.7	0	0	0
ENSG00000004975.7	0	0	0
ENSG00000005001.5	0	0	0
ENSG00000005007.8	0	0	0
ENSG00000005020.8	0	0	0
ENSG00000005059.11	0	0	0
ENSG00000005075.11	1	0	0
ENSG00000005100.8	1	0	0
ENSG00000005102.8	0	0	0
ENSG00000005156.7	1	1	1
ENSG00000005175.5	0	0	0
ENSG00000005187.7	0	0	0
ENSG00000005189.15	0	0	0
ENSG00000005194.10	1	0	0
ENSG00000005206.12	0	0	0
ENSG00000005238.15	0	0	0
ENSG00000005243.5	0	0	0
ENSG00000005249.8	0	0	0
ENSG00000005339.8	0	0	0
ENSG00000005379.11	0	0	0
ENSG00000005381.6	0	0	0
ENSG00000005421.4	1	1	1
ENSG00000005436.9	1	1	1
ENSG00000005448.12	0	0	0
ENSG00000005469.7	0	0	0
ENSG00000005471.11	0	0	0
ENSG00000005483.15	0	0	0
ENSG00000005486.12	0	0	0
ENSG00000005513.9	0	0	0
ENSG00000005700.10	0	0	0
ENSG00000005801.12	0	0	0
ENSG00000005810.13	0	0	0
ENSG00000005812.6	0	0	0
ENSG00000005844.13	0	0	0
ENSG00000005882.7	0	0	0
ENSG00000005884.13	0	0	0
ENSG00000005955.8	0	0	0
ENSG00000005961.13	0	0	0
ENSG00000006007.7	0	0	0
ENSG00000006015.13	0	0	0
ENSG00000006016.6	0	0	0
ENSG00000006025.7	0	0	0
ENSG00000006042.7	1	1	1
ENSG00000006047.8	0	0	0
ENSG00000006062.9	0	0	0
ENSG00000006074.4	0	0	0
ENSG00000006075.11	0	0	0
ENSG00000006114.11	1	1	1
ENSG00000006118.10	0	0	0
ENSG00000006125.12	0	0	0
ENSG00000006128.7	0	0	0
ENSG00000006194.6	0	0	0
ENSG00000006210.6	0	0	0
ENSG00000006282.15	1	1	1
ENSG00000006327.9	0	0	0
ENSG00000006432.11	0	0	0
ENSG00000006451.3	0	0	0
ENSG00000006453.9	0	0	0
ENSG00000006459.6	0	0	0
ENSG00000006530.11	0	0	0
ENSG00000006534.11	0	0	0
ENSG00000006555.6	0	0	0
ENSG00000006576.12	0	0	0
ENSG00000006606.4	0	0	0
ENSG00000006607.9	1	1	1
ENSG00000006625.13	0	0	0
ENSG00000006634.3	0	0	0
ENSG00000006638.7	0	0	0
ENSG00000006652.9	0	0	0
ENSG00000006695.6	0	0	0
ENSG00000006704.6	0	0	0
ENSG00000006712.10	0	0	0
ENSG00000006715.11	0	0	0
ENSG00000006740.12	0	0	0
ENSG00000006744.14	1	1	1
ENSG00000006831.9	0	0	0
ENSG00000006837.7	0	0	0
ENSG00000007038.6	0	0	0
ENSG00000007047.10	0	0	0
ENSG00000007080.6	0	0	0
ENSG00000007129.13	0	0	0
ENSG00000007168.8	0	0	0
ENSG00000007202.10	0	0	0
ENSG00000007237.14	1	1	1
ENSG00000007255.6	0	0	0
ENSG00000007264.9	0	0	0
ENSG00000007312.8	0	0	0
ENSG00000007314.7	0	0	0
ENSG00000007341.14	1	1	1
ENSG00000007376.3	0	0	0
ENSG00000007384.11	0	0	0
ENSG00000007392.12	0	0	0
ENSG00000007402.7	0	0	0
ENSG00000007516.9	0	0	0
ENSG00000007520.3	0	0	0
ENSG00000007541.10	0	0	0
ENSG00000007545.11	0	0	0
ENSG00000007866.14	0	0	0
ENSG00000007908.11	0	0	0
ENSG00000007923.11	0	0	0
ENSG00000007933.8	0	0	0
ENSG00000007944.10	0	0	0
ENSG00000007968.6	0	0	0
ENSG00000008018.8	0	0	0
ENSG00000008083.9	0	0	0
ENSG00000008118.5	0	0	0
ENSG00000008128.18	0	0	0
ENSG00000008130.11	0	0	0
ENSG00000008226.15	0	0	0
ENSG00000008256.11	0	0	0
ENSG00000008277.10	0	0	0
ENSG00000008282.3	0	0	0
ENSG00000008283.11	0	0	0
ENSG00000008294.16	0	0	0
ENSG00000008300.10	0	0	0
ENSG00000008311.10	0	0	0
ENSG00000008323.11	0	0	0
ENSG00000008324.6	0	0	0
ENSG00000008382.11	0	0	0
ENSG00000008394.8	0	0	0
ENSG00000008405.7	0	0	0
ENSG00000008438.4	0	0	0
ENSG00000008441.12	0	0	0
ENSG00000008513.10	0	0	0
ENSG00000008516.12	1	1	1
ENSG00000008517.12	0	0	0
ENSG00000008710.13	0	0	0
ENSG00000008735.10	0	0	0
ENSG00000008838.13	1	1	1
ENSG00000008853.12	0	0	0
ENSG00000008869.7	0	0	0
ENSG00000008952.12	0	0	0
ENSG00000008988.5	0	0	0
ENSG00000009307.11	0	0	0
ENSG00000009335.13	0	0	0
ENSG00000009413.11	0	0	0
ENSG00000009724.12	0	0	0
ENSG00000009780.11	0	0	0
ENSG00000009790.10	0	0	0
ENSG00000009830.7	0	0	0
ENSG00000009844.11	0	0	0
ENSG00000009950.11	0	0	0
ENSG00000009954.6	0	0	0
ENSG00000010017.9	0	0	0
ENSG00000010030.9	1	1	1
ENSG00000010072.11	0	0	0
ENSG00000010165.15	0	0	0
ENSG00000010219.9	0	0	0
ENSG00000010244.12	0	0	0
ENSG00000010256.6	0	0	0
ENSG00000010270.9	0	0	0
ENSG00000010278.7	0	0	0
ENSG00000010282.10	0	0	0
ENSG00000010292.8	0	0	0
ENSG00000010295.15	0	0	0
ENSG00000010310.4	1	1	1
ENSG00000010318.15	0	0	0
ENSG00000010319.2	1	1	1
ENSG00000010322.11	0	0	0
ENSG00000010327.6	0	0	0
ENSG00000010361.9	0	0	0
ENSG00000010379.11	1	0	0
ENSG00000010438.12	0	0	0
ENSG00000010539.7	0	0	0
ENSG00000010610.5	0	0	0
ENSG00000010626.10	1	1	1
ENSG00000010704.14	0	0	0
ENSG00000010803.12	0	0	0
ENSG00000010810.13	0	0	0
ENSG00000010818.4	0	0	0
ENSG00000011007.8	0	0	0
ENSG00000011009.6	0	0	0
ENSG00000011021.17	0	0	0
ENSG00000011028.9	0	0	0
ENSG00000011105.7	1	1	1
ENSG00000011114.10	0	0	0
ENSG00000011132.7	0	0	0
ENSG00000011143.12	1	1	1
ENSG00000011198.3	0	0	0
ENSG00000011243.13	0	0	0
ENSG00000011258.11	0	0	0
ENSG00000011260.9	0	0	0
ENSG00000011275.14	0	0	0
ENSG00000011295.11	1	1	1
ENSG00000011304.12	0	0	0
ENSG00000011347.5	0	0	0
ENSG00000011376.5	1	1	1
ENSG00000011405.9	0	0	0
ENSG00000011422.7	0	0	0
ENSG00000011426.6	0	0	0
ENSG00000011451.13	0	0	0
ENSG00000011454.12	0	0	0
ENSG00000011465.12	0	0	0
ENSG00000011478.7	0	0	0
ENSG00000011485.10	0	0	0
ENSG00000011523.9	0	0	0
ENSG00000011566.10	0	0	0
ENSG00000011590.9	1	1	1
ENSG00000011600.7	0	0	0
ENSG00000011638.6	1	0	0
ENSG00000012048.15	0	0	0
ENSG00000012061.11	1	1	1
ENSG00000012124.10	1	1	1
ENSG00000012171.13	0	0	0
ENSG00000012223.8	0	0	0
ENSG00000012232.4	0	0	0
ENSG00000012504.9	0	0	0
ENSG00000012660.9	0	0	0
ENSG00000012779.6	1	0	1
ENSG00000012822.11	0	0	0
ENSG00000012963.9	0	0	0
ENSG00000012983.7	0	0	0
ENSG00000013016.10	0	0	0
ENSG00000013275.3	0	0	0
ENSG00000013288.4	1	1	1
ENSG00000013297.6	0	0	0
ENSG00000013306.11	0	0	0
ENSG00000013364.14	1	0	0
ENSG00000013374.11	0	0	0
ENSG00000013375.11	0	0	0
ENSG00000013392.6	0	0	0
ENSG00000013441.11	0	0	0
ENSG00000013503.5	0	0	0
ENSG00000013523.5	0	0	0
ENSG00000013561.13	0	0	0
ENSG00000013573.12	1	1	1
ENSG00000013583.4	0	0	0
ENSG00000013588.5	0	0	0
ENSG00000013725.10	0	0	0
ENSG00000013810.14	0	0	0
ENSG00000014123.9	0	0	0
ENSG00000014138.4	0	0	0
ENSG00000014164.6	1	1	1
ENSG00000014216.11	0	0	0
ENSG00000014257.11	0	0	0
ENSG00000014641.13	0	0	0
ENSG00000014824.9	0	0	0
ENSG00000014914.15	0	0	0
ENSG00000014919.8	0	0	0
ENSG00000015133.14	0	0	0
ENSG00000015153.10	1	0	0
ENSG00000015171.14	0	0	0
ENSG00000015413.5	0	0	0
ENSG00000015475.14	1	1	1
ENSG00000015479.13	0	0	0
ENSG00000015532.5	0	0	0
ENSG00000015592.12	0	0	0
ENSG00000015676.13	0	0	0
ENSG00000016391.6	0	0	0
ENSG00000016602.8	0	0	0
ENSG00000016864.12	0	0	0
ENSG00000017260.15	0	0	0
ENSG00000017427.11	1	0	0
ENSG00000017797.7	0	0	0
ENSG00000018189.8	0	0	0
ENSG00000018280.12	0	0	0
ENSG00000018408.10	0	0	0
ENSG00000018510.8	1	0	0
ENSG00000018625.10	0	0	0
ENSG00000018699.7	1	1	1
ENSG00000018869.12	0	0	0
ENSG00000019102.7	0	0	0
ENSG00000019144.12	0	0	0
ENSG00000019169.9	0	0	0
ENSG00000019485.8	0	0	0
ENSG00000019549.4	0	0	0
ENSG00000019582.10	0	0	0
ENSG00000019991.11	0	0	0
ENSG00000019995.6	0	0	0
ENSG00000020129.11	0	0	0
ENSG00000020181.13	0	0	0
ENSG00000020256.15	0	0	0
ENSG00000020426.6	0	0	0
ENSG00000020577.9	0	0	0
ENSG00000020633.14	0	0	0
ENSG00000020922.8	1	1	1
ENSG00000021300.9	0	0	0
ENSG00000021355.8	0	0	0
ENSG00000021488.8	1	0	0
ENSG00000021574.7	0	0	0
ENSG00000021762.15	0	0	0
ENSG00000021776.6	0	0	0
ENSG00000021826.10	0	0	0
ENSG00000022277.8	0	0	0
ENSG00000022556.11	1	1	1
ENSG00000022567.5	0	0	0
ENSG00000022840.11	0	0	0
ENSG00000022976.11	0	0	0
ENSG00000023041.7	1	1	1
ENSG00000023171.10	0	0	0
ENSG00000023191.12	1	1	1
ENSG00000023228.9	0	0	0
ENSG00000023287.8	0	0	0
ENSG00000023318.7	0	0	0
ENSG00000023330.10	0	0	0
ENSG00000023445.9	0	0	0
ENSG00000023516.7	0	0	0
ENSG00000023572.4	0	0	0
ENSG00000023608.4	1	0	0
ENSG00000023697.8	0	0	0
ENSG00000023734.6	0	0	0
ENSG00000023839.6	0	0	0
ENSG00000023892.9	0	0	0
ENSG00000023902.9	0	0	0
ENSG00000023909.5	0	0	0
ENSG00000024048.6	0	0	0
ENSG00000024422.7	0	0	0
ENSG00000024526.12	0	0	0
ENSG00000024862.12	1	1	1
ENSG00000025039.10	0	0	0
ENSG00000025156.8	0	0	0
ENSG00000025293.11	0	0	0
ENSG00000025423.7	0	0	0
ENSG00000025434.14	0	0	0
ENSG00000025708.8	0	0	0
ENSG00000025770.14	0	0	0
ENSG00000025772.7	0	0	0
ENSG00000025796.9	0	0	0
ENSG00000025800.9	0	0	0
ENSG00000026025.9	0	1	1
ENSG00000026103.15	1	1	1
ENSG00000026297.11	0	0	0
ENSG00000026508.12	0	0	0
ENSG00000026559.9	0	0	0
ENSG00000026652.9	0	0	0
ENSG00000026751.12	0	0	0
ENSG00000026950.12	0	0	0
ENSG00000027001.7	0	0	0
ENSG00000027075.9	0	0	0
ENSG00000027644.4	0	0	0
ENSG00000027697.8	0	0	0
ENSG00000027847.9	0	0	0
ENSG00000027869.7	0	0	0
ENSG00000028116.12	0	0	0
ENSG00000028137.12	0	0	0
ENSG00000028203.13	0	0	0
ENSG00000028277.16	0	0	0
ENSG00000028310.13	0	0	0
ENSG00000028528.10	0	0	0
ENSG00000028839.5	0	0	0
ENSG00000029153.10	0	0	0
ENSG00000029363.11	0	0	0
ENSG00000029364.7	0	0	0
ENSG00000029534.15	0	0	0
ENSG00000029639.6	1	1	1
ENSG00000029725.12	1	1	1
ENSG00000030066.9	0	0	0
ENSG00000030110.8	1	1	1
ENSG00000030419.12	0	0	0
ENSG00000030582.12	0	0	0
ENSG00000031003.6	0	0	0
ENSG00000031081.6	0	0	0
ENSG00000031691.6	0	0	0
ENSG00000031698.8	0	0	0
ENSG00000031823.10	0	0	0
ENSG00000032219.14	0	0	0
ENSG00000032389.8	0	0	0
ENSG00000032444.11	0	0	0
ENSG00000032742.13	1	1	1
ENSG00000033011.7	0	0	0
ENSG00000033030.9	0	0	0
ENSG00000033050.3	0	0	0
ENSG00000033100.10	0	0	0
ENSG00000033170.12	0	0	0
ENSG00000033178.8	0	0	0
ENSG00000033327.8	1	0	0
ENSG00000033627.10	0	0	0
ENSG00000033800.9	0	0	0
ENSG00000033867.12	0	0	0
ENSG00000034053.10	0	0	0
ENSG00000034063.9	0	1	1
ENSG00000034152.14	0	0	0
ENSG00000034510.4	1	1	1
ENSG00000034533.7	0	0	0
ENSG00000034677.7	1	1	1
ENSG00000034693.10	0	0	0
ENSG00000034713.3	0	0	0
ENSG00000034971.10	1	0	0
ENSG00000035115.17	1	1	1
ENSG00000035141.3	0	0	0
ENSG00000035403.12	0	0	0
ENSG00000035499.8	0	0	0
ENSG00000035664.7	1	1	1
ENSG00000035681.3	0	0	0
ENSG00000035687.9	0	0	0
ENSG00000035862.8	0	0	0
ENSG00000035928.10	0	0	0
ENSG00000036054.8	1	1	1
ENSG00000036257.8	0	0	0
ENSG00000036448.5	1	1	1
ENSG00000036549.8	0	0	0
ENSG00000036565.10	0	0	0
ENSG00000036672.11	0	0	0
ENSG00000037042.8	1	1	1
ENSG00000037241.3	0	0	0
ENSG00000037280.11	0	0	0
ENSG00000037474.10	1	1	1
ENSG00000037637.6	0	0	0
ENSG00000037749.7	0	0	0
ENSG00000037757.9	1	1	1
ENSG00000037897.12	0	0	0
ENSG00000038002.4	1	1	1
ENSG00000038210.9	0	0	0
ENSG00000038219.8	0	0	0
ENSG00000038274.12	0	0	0
ENSG00000038358.10	0	0	0
ENSG00000038382.13	0	0	0
ENSG00000038427.11	0	0	0
ENSG00000038532.10	0	0	0
ENSG00000038945.10	0	0	0
ENSG00000039068.14	0	0	0
ENSG00000039123.11	0	0	0
ENSG00000039319.12	1	0	0
ENSG00000039523.13	0	0	0
ENSG00000039537.9	0	0	0
ENSG00000039560.9	0	0	0
ENSG00000039650.5	0	0	0
ENSG00000040199.14	1	1	1
ENSG00000040275.12	0	0	0
ENSG00000040341.13	0	0	0
ENSG00000040487.8	1	1	1
ENSG00000040531.10	1	1	1
ENSG00000040608.9	0	0	0
ENSG00000040633.8	0	0	0
ENSG00000040933.11	0	0	0
ENSG00000041353.5	0	0	0
ENSG00000041357.11	0	0	0
ENSG00000041802.6	1	1	1
ENSG00000041880.10	0	0	0
ENSG00000041982.10	0	0	0
ENSG00000041988.11	1	1	1
ENSG00000042062.7	0	0	0
ENSG00000042088.9	0	0	0
ENSG00000042286.10	0	0	0
ENSG00000042317.12	1	1	1
ENSG00000042429.6	1	1	1
ENSG00000042445.9	0	0	0
ENSG00000042493.11	0	0	0
ENSG00000042753.7	0	0	0
ENSG00000042832.7	0	0	0
ENSG00000042980.8	0	0	0
ENSG00000043093.9	0	0	0
ENSG00000043143.16	0	0	0
ENSG00000043462.7	0	0	0
ENSG00000043514.11	1	1	1
ENSG00000043591.4	0	0	0
ENSG00000044090.4	0	0	0
ENSG00000044115.16	0	0	0
ENSG00000044459.10	1	1	1
ENSG00000044574.7	0	0	0
ENSG00000046604.8	1	1	1
ENSG00000047056.10	0	0	0
ENSG00000047188.11	0	0	0
ENSG00000047249.12	0	0	0
ENSG00000047315.10	0	0	0
ENSG00000047346.8	0	0	0
ENSG00000047365.7	0	0	0
ENSG00000047410.9	0	0	0
ENSG00000047457.9	0	0	0
ENSG00000047578.8	0	0	0
ENSG00000047579.15	0	0	0
ENSG00000047617.10	0	0	0
ENSG00000047621.7	0	0	0
ENSG00000047849.17	0	0	0
ENSG00000047932.9	0	0	0
ENSG00000048028.7	0	0	0
ENSG00000048052.17	0	0	0
ENSG00000048140.13	0	0	0
ENSG00000048162.15	0	0	0
ENSG00000048342.11	0	0	0
ENSG00000048392.7	0	0	0
ENSG00000048405.5	1	0	0
ENSG00000048462.6	0	0	0
ENSG00000048471.9	0	0	0
ENSG00000048540.10	0	0	0
ENSG00000048544.5	1	1	1
ENSG00000048649.9	0	0	0
ENSG00000048707.9	0	0	0
ENSG00000048740.13	0	0	0
ENSG00000048828.12	0	0	0
ENSG00000048991.12	0	0	0
ENSG00000049089.9	0	0	0
ENSG00000049130.9	1	0	0
ENSG00000049167.9	0	0	0
ENSG00000049192.10	0	0	0
ENSG00000049239.8	0	0	0
ENSG00000049245.8	1	1	1
ENSG00000049246.10	0	0	0
ENSG00000049247.9	0	0	0
ENSG00000049249.4	0	0	0
ENSG00000049323.11	0	0	0
ENSG00000049449.4	1	1	1
ENSG00000049540.12	0	0	0
ENSG00000049541.6	0	0	0
ENSG00000049618.17	0	0	0
ENSG00000049656.9	0	0	0
ENSG00000049759.12	1	1	1
ENSG00000049860.9	0	0	0
ENSG00000049883.10	0	0	0
ENSG00000050130.13	0	0	0
ENSG00000050165.13	0	0	0
ENSG00000050327.10	0	0	0
ENSG00000050344.8	0	0	0
ENSG00000050393.7	1	1	1
ENSG00000050405.9	0	0	0
ENSG00000050426.11	0	0	0
ENSG00000050438.12	0	0	0
ENSG00000050555.13	0	0	0
ENSG00000050628.16	0	0	0
ENSG00000050748.13	0	0	0
ENSG00000050767.11	0	0	0
ENSG00000050820.12	0	0	0
ENSG00000051009.6	0	0	0
ENSG00000051108.10	0	0	0
ENSG00000051128.14	0	0	0
ENSG00000051180.12	0	0	0
ENSG00000051341.9	0	0	0
ENSG00000051382.4	0	0	0
ENSG00000051523.6	0	0	0
ENSG00000051596.5	1	1	1
ENSG00000051620.6	0	0	0
ENSG00000051825.10	0	0	0
ENSG00000052126.10	0	0	0
ENSG00000052344.11	0	0	0
ENSG00000052723.7	0	0	0
ENSG00000052749.9	0	0	0
ENSG00000052795.8	0	0	0
ENSG00000052802.8	0	0	0
ENSG00000052841.10	0	0	0
ENSG00000053108.12	1	1	1
ENSG00000053254.11	0	0	0
ENSG00000053371.8	1	1	1
ENSG00000053372.4	0	0	0
ENSG00000053438.7	0	0	0
ENSG00000053501.8	0	0	0
ENSG00000053524.7	0	0	0
ENSG00000053702.10	0	0	0
ENSG00000053747.11	0	0	0
ENSG00000053770.7	0	0	0
ENSG00000053900.6	0	0	0
ENSG00000053918.11	0	0	0
ENSG00000054116.7	1	1	1
ENSG00000054118.9	0	0	0
ENSG00000054148.13	0	0	0
ENSG00000054179.7	0	0	0
ENSG00000054219.9	1	1	1
ENSG00000054267.16	0	0	0
ENSG00000054277.8	0	0	0
ENSG00000054282.11	0	0	0
ENSG00000054356.9	0	0	0
ENSG00000054392.8	0	0	0
ENSG00000054523.12	0	0	0
ENSG00000054598.5	0	0	0
ENSG00000054611.9	0	0	0
ENSG00000054654.11	0	0	0
ENSG00000054690.9	1	0	1
ENSG00000054793.9	1	1	1
ENSG00000054965.6	0	0	0
ENSG00000054967.8	0	0	0
ENSG00000054983.12	0	0	0
ENSG00000055044.6	0	0	0
ENSG00000055070.12	0	0	0
ENSG00000055118.10	0	1	1
ENSG00000055130.11	0	0	0
ENSG00000055147.13	0	0	0
ENSG00000055163.14	0	0	0
ENSG00000055208.13	0	0	0
ENSG00000055211.8	0	0	0
ENSG00000055332.12	0	0	0
ENSG00000055483.15	1	1	1
ENSG00000055609.13	0	0	0
ENSG00000055732.8	0	0	0
ENSG00000055813.5	0	0	0
ENSG00000055917.11	0	0	0
ENSG00000055950.12	0	0	0
ENSG00000055957.6	0	0	0
ENSG00000056050.6	0	0	0
ENSG00000056097.11	0	0	0
ENSG00000056558.6	0	0	0
ENSG00000056586.11	0	0	0
ENSG00000056661.9	1	1	1
ENSG00000056736.5	0	0	0
ENSG00000056972.14	0	0	0
ENSG00000057019.11	0	0	0
ENSG00000057149.10	0	0	0
ENSG00000057252.8	1	1	1
ENSG00000057294.9	0	0	0
ENSG00000057468.6	0	0	0
ENSG00000057608.12	1	1	1
ENSG00000057657.10	0	0	0
ENSG00000057663.8	0	0	0
ENSG00000057704.6	0	0	0
ENSG00000057757.5	0	0	0
ENSG00000057935.9	0	0	0
ENSG00000058056.4	0	0	0
ENSG00000058063.11	0	0	0
ENSG00000058091.12	0	0	0
ENSG00000058262.5	0	0	0
ENSG00000058272.11	0	0	0
ENSG00000058335.11	0	0	0
ENSG00000058404.15	0	0	0
ENSG00000058453.12	1	1	1
ENSG00000058600.11	0	0	0
ENSG00000058668.10	0	0	0
ENSG00000058673.11	0	0	0
ENSG00000058729.6	0	0	0
ENSG00000058799.9	0	0	0
ENSG00000058804.10	1	1	1
ENSG00000058866.10	0	0	0
ENSG00000059122.12	1	1	1
ENSG00000059145.14	0	0	0
ENSG00000059377.11	0	0	0
ENSG00000059378.8	0	0	0
ENSG00000059573.4	0	0	0
ENSG00000059588.5	0	0	0
ENSG00000059691.7	0	0	0
ENSG00000059728.6	0	0	0
ENSG00000059758.3	0	0	0
ENSG00000059769.15	0	0	0
ENSG00000059804.11	0	0	0
ENSG00000059915.12	0	0	0
ENSG00000060069.12	0	0	0
ENSG00000060138.8	0	0	0
ENSG00000060237.12	0	0	0
ENSG00000060339.9	0	0	0
ENSG00000060491.12	0	0	0
ENSG00000060558.3	0	0	0
ENSG00000060566.9	1	1	1
ENSG00000060642.6	0	0	0
ENSG00000060656.15	0	0	0
ENSG00000060688.8	0	0	0
ENSG00000060749.10	0	0	0
ENSG00000060762.14	0	0	0
ENSG00000060971.13	0	0	0
ENSG00000060982.10	0	0	0
ENSG00000061273.13	0	0	0
ENSG00000061337.11	0	0	0
ENSG00000061656.5	1	1	1
ENSG00000061676.10	1	1	1
ENSG00000061794.8	1	1	1
ENSG00000061918.8	0	1	1
ENSG00000061936.5	0	0	0
ENSG00000061938.12	0	0	0
ENSG00000061987.10	0	0	0
ENSG00000062194.11	0	0	0
ENSG00000062282.10	0	0	0
ENSG00000062485.14	0	0	0
ENSG00000062524.11	1	1	1
ENSG00000062598.13	0	0	0
ENSG00000062650.13	1	1	1
ENSG00000062716.6	0	0	0
ENSG00000062725.5	0	0	0
ENSG00000062822.8	0	0	0
ENSG00000063015.15	0	0	0
ENSG00000063046.13	0	0	0
ENSG00000063127.11	0	0	0
ENSG00000063169.6	0	0	0
ENSG00000063176.11	0	0	0
ENSG00000063177.8	0	0	0
ENSG00000063180.4	0	0	0
ENSG00000063241.3	0	0	0
ENSG00000063244.8	0	0	0
ENSG00000063245.10	0	0	0
ENSG00000063322.9	0	0	0
ENSG00000063438.12	0	0	0
ENSG00000063660.4	0	0	0
ENSG00000063761.11	0	0	0
ENSG00000063854.8	0	0	0
ENSG00000063978.11	0	0	0
ENSG00000064012.17	1	1	1
ENSG00000064042.13	0	0	0
ENSG00000064102.10	0	0	0
ENSG00000064115.6	1	1	1
ENSG00000064199.2	0	0	0
ENSG00000064201.11	0	0	0
ENSG00000064205.6	0	0	0
ENSG00000064225.8	0	0	0
ENSG00000064270.8	0	0	0
ENSG00000064300.4	0	0	0
ENSG00000064309.10	0	0	0
ENSG00000064313.7	1	1	1
ENSG00000064393.11	0	0	0
ENSG00000064419.9	0	0	0
ENSG00000064490.9	0	0	0
ENSG00000064545.10	0	0	0
ENSG00000064547.9	0	0	0
ENSG00000064601.12	0	0	0
ENSG00000064607.12	0	0	0
ENSG00000064651.9	0	0	0
ENSG00000064652.6	1	0	0
ENSG00000064655.14	0	0	0
ENSG00000064666.10	0	0	0
ENSG00000064687.8	0	0	0
ENSG00000064692.14	0	0	0
ENSG00000064703.7	0	0	0
ENSG00000064726.5	0	0	0
ENSG00000064763.6	0	0	0
ENSG00000064886.9	0	0	0
ENSG00000064932.11	0	0	0
ENSG00000064933.12	0	0	0
ENSG00000064961.14	0	0	0
ENSG00000064989.8	0	0	0
ENSG00000064995.12	0	0	0
ENSG00000064999.12	0	0	0
ENSG00000065000.11	1	1	1
ENSG00000065029.10	0	0	0
ENSG00000065054.9	0	0	0
ENSG00000065057.3	0	0	0
ENSG00000065060.12	1	1	1
ENSG00000065135.7	0	0	0
ENSG00000065150.14	0	0	0
ENSG00000065154.7	1	1	1
ENSG00000065183.11	0	0	0
ENSG00000065243.14	0	0	0
ENSG00000065268.6	1	1	1
ENSG00000065308.4	0	0	0
ENSG00000065320.4	0	0	0
ENSG00000065328.12	0	0	0
ENSG00000065357.15	0	0	0
ENSG00000065361.10	0	0	0
ENSG00000065413.12	1	1	1
ENSG00000065427.10	0	0	0
ENSG00000065457.6	1	1	1
ENSG00000065485.13	0	0	0
ENSG00000065491.8	0	0	0
ENSG00000065518.7	0	0	0
ENSG00000065526.6	0	0	0
ENSG00000065534.14	0	0	0
ENSG00000065548.13	0	0	0
ENSG00000065559.10	0	0	0
ENSG00000065600.8	0	0	1
ENSG00000065613.9	0	0	0
ENSG00000065615.9	0	0	0
ENSG00000065618.12	0	0	0
ENSG00000065621.10	0	0	0
ENSG00000065665.16	0	0	0
ENSG00000065675.10	1	1	1
ENSG00000065717.10	0	0	0
ENSG00000065802.7	0	0	0
ENSG00000065809.9	0	0	0
ENSG00000065833.7	1	1	1
ENSG00000065882.11	0	0	0
ENSG00000065883.10	0	0	0
ENSG00000065911.7	0	0	0
ENSG00000065970.4	0	0	0
ENSG00000065978.13	0	0	0
ENSG00000065989.11	0	0	0
ENSG00000066027.7	0	0	0
ENSG00000066044.9	0	0	0
ENSG00000066056.9	0	0	0
ENSG00000066084.8	1	1	1
ENSG00000066117.10	0	0	0
ENSG00000066135.8	0	0	0
ENSG00000066136.15	0	0	0
ENSG00000066185.8	1	1	1
ENSG00000066230.6	1	1	1
ENSG00000066248.10	1	1	1
ENSG00000066279.12	0	0	0
ENSG00000066294.10	0	0	0
ENSG00000066322.8	0	0	0
ENSG00000066336.7	0	0	0
ENSG00000066379.10	0	0	0
ENSG00000066405.8	0	0	0
ENSG00000066422.4	0	0	0
ENSG00000066427.17	0	0	0
ENSG00000066455.8	0	0	0
ENSG00000066468.16	0	0	0
ENSG00000066557.5	0	0	0
ENSG00000066583.7	1	1	1
ENSG00000066629.12	0	0	0
ENSG00000066651.13	0	0	0
ENSG00000066654.8	0	0	0
ENSG00000066697.10	0	0	0
ENSG00000066735.10	0	0	0
ENSG00000066739.7	0	0	0
ENSG00000066777.4	0	0	0
ENSG00000066827.11	0	0	0
ENSG00000066855.11	0	0	0
ENSG00000066923.13	0	0	0
ENSG00000066926.6	1	1	1
ENSG00000066933.11	0	0	0
ENSG00000067057.12	0	0	0
ENSG00000067064.6	0	0	0
ENSG00000067066.12	0	0	0
ENSG00000067082.10	0	0	0
ENSG00000067113.12	0	0	0
ENSG00000067141.12	0	0	0
ENSG00000067167.3	0	0	0
ENSG00000067182.3	0	0	0
ENSG00000067191.11	0	0	0
ENSG00000067208.10	1	0	0
ENSG00000067221.9	0	0	0
ENSG00000067225.13	0	0	0
ENSG00000067248.5	0	0	0
ENSG00000067334.9	0	0	0
ENSG00000067365.10	0	0	0
ENSG00000067369.9	0	0	0
ENSG00000067533.5	1	1	1
ENSG00000067560.6	0	0	0
ENSG00000067596.6	0	0	0
ENSG00000067601.6	0	0	0
ENSG00000067606.11	0	0	0
ENSG00000067704.8	0	0	0
ENSG00000067715.9	0	0	0
ENSG00000067798.9	0	0	0
ENSG00000067836.8	0	0	0
ENSG00000067900.6	0	0	0
ENSG00000067955.9	0	0	0
ENSG00000068001.9	0	0	0
ENSG00000068024.12	0	0	0
ENSG00000068028.13	0	0	0
ENSG00000068078.13	0	0	0
ENSG00000068079.3	0	0	0
ENSG00000068097.10	0	0	0
ENSG00000068120.10	0	0	0
ENSG00000068137.10	0	0	0
ENSG00000068305.13	0	0	0
ENSG00000068383.14	0	0	0
ENSG00000068489.8	0	0	0
ENSG00000068615.12	1	1	1
ENSG00000068650.14	1	1	1
ENSG00000068654.11	1	1	1
ENSG00000068697.6	1	1	1
ENSG00000068724.11	0	0	0
ENSG00000068745.10	1	1	1
ENSG00000068784.8	0	0	0
ENSG00000068793.13	0	0	0
ENSG00000068796.12	0	0	0
ENSG00000068831.14	0	0	0
ENSG00000068878.10	0	0	0
ENSG00000068885.10	1	1	1
ENSG00000068903.15	0	0	0
ENSG00000068912.9	0	0	0
ENSG00000068971.9	0	0	0
ENSG00000068976.9	0	0	0
ENSG00000069011.11	0	0	0
ENSG00000069020.14	0	0	0
ENSG00000069122.14	0	0	0
ENSG00000069188.12	0	0	0
ENSG00000069248.9	0	0	0
ENSG00000069275.12	1	1	1
ENSG00000069329.11	0	0	0
ENSG00000069345.7	0	0	0
ENSG00000069399.8	0	0	0
ENSG00000069424.10	0	0	0
ENSG00000069482.6	0	0	0
ENSG00000069493.10	1	0	1
ENSG00000069667.11	0	0	0
ENSG00000069696.6	1	0	0
ENSG00000069702.6	0	0	0
ENSG00000069712.9	0	0	0
ENSG00000069849.6	1	0	0
ENSG00000069869.11	0	0	0
ENSG00000069943.5	1	1	1
ENSG00000069956.7	0	0	0
ENSG00000069966.14	1	1	1
ENSG00000069974.11	0	0	0
ENSG00000069998.8	0	0	0
ENSG00000070010.14	0	0	0
ENSG00000070018.4	0	0	0
ENSG00000070031.3	0	0	0
ENSG00000070047.7	0	0	0
ENSG00000070061.10	1	1	1
ENSG00000070081.11	0	0	0
ENSG00000070087.9	0	0	0
ENSG00000070159.9	0	0	0
ENSG00000070182.13	0	0	0
ENSG00000070190.8	0	0	0
ENSG00000070214.11	0	0	0
ENSG00000070269.9	0	0	0
ENSG00000070366.9	0	0	0
ENSG00000070367.11	0	0	0
ENSG00000070371.11	1	1	1
ENSG00000070404.5	0	0	0
ENSG00000070413.14	0	0	0
ENSG00000070423.13	0	0	0
ENSG00000070444.10	0	0	0
ENSG00000070476.10	1	1	1
ENSG00000070495.10	0	0	0
ENSG00000070501.7	0	0	0
ENSG00000070540.8	0	0	0
ENSG00000070610.10	0	0	0
ENSG00000070614.10	0	0	0
ENSG00000070669.12	0	0	0
ENSG00000070718.7	1	1	1
ENSG00000070731.5	1	0	0
ENSG00000070756.9	0	0	0
ENSG00000070759.12	0	0	0
ENSG00000070761.3	0	0	0
ENSG00000070770.4	0	0	0
ENSG00000070778.8	0	0	0
ENSG00000070785.12	0	0	0
ENSG00000070808.11	0	0	0
ENSG00000070814.13	0	0	0
ENSG00000070831.11	0	0	0
ENSG00000070882.8	0	0	0
ENSG00000070950.5	1	1	1
ENSG00000070961.10	0	0	0
ENSG00000070985.9	0	0	0
ENSG00000071051.9	0	0	0
ENSG00000071054.11	0	0	0
ENSG00000071073.8	0	0	0
ENSG00000071082.6	0	0	0
ENSG00000071127.12	0	0	0
ENSG00000071189.17	0	0	0
ENSG00000071205.7	0	0	0
ENSG00000071242.7	1	1	1
ENSG00000071243.11	0	0	0
ENSG00000071246.6	0	0	0
ENSG00000071282.7	0	1	1
ENSG00000071462.7	0	0	0
ENSG00000071537.9	1	1	1
ENSG00000071539.9	0	0	0
ENSG00000071564.10	0	0	0
ENSG00000071575.7	0	0	0
ENSG00000071626.12	0	0	0
ENSG00000071655.13	0	0	0
ENSG00000071794.11	1	1	1
ENSG00000071894.10	1	1	1
ENSG00000071967.7	1	1	1
ENSG00000071994.6	0	0	0
ENSG00000072042.8	0	0	0
ENSG00000072062.9	0	0	0
ENSG00000072071.12	0	0	0
ENSG00000072110.9	0	0	0
ENSG00000072121.11	0	0	0
ENSG00000072134.11	0	0	0
ENSG00000072135.8	0	0	0
ENSG00000072163.14	0	0	0
ENSG00000072195.10	0	0	0
ENSG00000072201.9	0	0	0
ENSG00000072210.14	0	0	0
ENSG00000072274.8	0	0	0
ENSG00000072310.12	1	1	1
ENSG00000072364.8	1	1	1
ENSG00000072401.10	0	0	0
ENSG00000072415.4	0	0	0
ENSG00000072422.12	0	0	0
ENSG00000072518.16	0	0	0
ENSG00000072571.15	0	0	0
ENSG00000072609.13	0	0	0
ENSG00000072682.14	0	0	0
ENSG00000072694.14	0	0	1
ENSG00000072736.14	0	0	0
ENSG00000072756.12	1	1	1
ENSG00000072778.15	0	0	0
ENSG00000072786.8	0	0	0
ENSG00000072803.13	0	0	0
ENSG00000072818.7	0	0	0
ENSG00000072832.10	1	1	1
ENSG00000072840.8	0	0	0
ENSG00000072849.6	0	0	0
ENSG00000072858.6	0	0	0
ENSG00000072864.8	0	0	0
ENSG00000072952.14	0	0	0
ENSG00000072954.2	0	0	0
ENSG00000072958.4	0	1	1
ENSG00000073008.10	0	0	0
ENSG00000073050.7	1	1	1
ENSG00000073060.11	0	0	0
ENSG00000073111.9	0	0	0
ENSG00000073150.9	0	0	0
ENSG00000073169.9	0	0	0
ENSG00000073282.8	0	0	0
ENSG00000073331.13	0	0	0
ENSG00000073350.9	0	0	0
ENSG00000073417.10	0	0	0
ENSG00000073536.13	0	0	0
ENSG00000073578.12	0	0	0
ENSG00000073584.14	0	0	0
ENSG00000073605.14	0	0	0
ENSG00000073614.7	0	0	0
ENSG00000073670.9	0	0	0
ENSG00000073711.6	0	0	0
ENSG00000073712.9	0	0	0
ENSG00000073737.12	0	0	0
ENSG00000073756.7	0	0	0
ENSG00000073792.11	0	0	0
ENSG00000073803.9	0	0	0
ENSG00000073849.10	0	0	0
ENSG00000073861.2	0	0	0
ENSG00000073910.15	0	0	0
ENSG00000073921.13	0	0	0
ENSG00000073969.14	0	0	0
ENSG00000074054.13	0	0	0
ENSG00000074071.9	0	0	0
ENSG00000074181.4	0	0	0
ENSG00000074201.4	0	0	0
ENSG00000074211.9	0	0	0
ENSG00000074219.9	0	0	0
ENSG00000074266.13	0	0	0
ENSG00000074276.6	0	0	0
ENSG00000074317.6	0	0	0
ENSG00000074319.8	1	0	0
ENSG00000074356.12	0	0	0
ENSG00000074370.13	0	0	0
ENSG00000074410.9	0	0	0
ENSG00000074416.9	0	0	0
ENSG00000074527.7	0	0	0
ENSG00000074582.8	0	0	0
ENSG00000074590.9	0	0	0
ENSG00000074603.14	0	0	0
ENSG00000074621.9	0	0	0
ENSG00000074657.9	0	0	0
ENSG00000074660.11	0	0	0
ENSG00000074695.5	0	0	0
ENSG00000074696.8	0	0	0
ENSG00000074706.9	0	0	0
ENSG00000074755.10	0	0	0
ENSG00000074800.9	0	0	0
ENSG00000074803.13	0	0	0
ENSG00000074842.3	0	0	0
ENSG00000074855.6	0	0	0
ENSG00000074935.9	1	1	1
ENSG00000074964.12	0	0	0
ENSG00000074966.6	0	0	0
ENSG00000075073.10	0	0	0
ENSG00000075089.5	0	0	0
ENSG00000075131.5	1	1	1
ENSG00000075142.9	0	0	0
ENSG00000075151.15	0	0	0
ENSG00000075188.4	0	0	0
ENSG00000075218.14	0	0	0
ENSG00000075223.9	0	0	0
ENSG00000075234.12	1	1	1
ENSG00000075239.9	0	0	0
ENSG00000075240.12	1	1	1
ENSG00000075275.12	1	1	1
ENSG00000075290.7	0	0	0
ENSG00000075292.14	0	0	0
ENSG00000075303.8	0	0	0
ENSG00000075336.7	1	1	1
ENSG00000075340.18	0	0	0
ENSG00000075391.12	0	0	0
ENSG00000075399.8	0	0	0
ENSG00000075407.13	0	0	0
ENSG00000075413.13	0	0	0
ENSG00000075415.8	0	0	0
ENSG00000075420.8	0	0	0
ENSG00000075426.7	0	0	0
ENSG00000075539.9	1	1	1
ENSG00000075568.12	1	0	0
ENSG00000075618.13	0	0	0
ENSG00000075624.9	0	0	0
ENSG00000075651.11	0	0	0
ENSG00000075702.12	0	0	0
ENSG00000075711.16	0	0	0
ENSG00000075785.8	0	0	0
ENSG00000075790.6	0	0	0
ENSG00000075826.12	1	1	1
ENSG00000075856.7	0	0	0
ENSG00000075884.8	0	0	0
ENSG00000075886.10	0	0	0
ENSG00000075914.8	0	0	0
ENSG00000075945.8	0	0	0
ENSG00000075975.11	1	1	1
ENSG00000076003.4	0	0	0
ENSG00000076043.5	0	0	0
ENSG00000076067.7	0	0	0
ENSG00000076108.7	0	0	0
ENSG00000076201.10	0	0	0
ENSG00000076242.10	0	0	0
ENSG00000076248.6	0	0	0
ENSG00000076258.5	0	0	0
ENSG00000076321.6	0	0	0
ENSG00000076344.11	1	1	1
ENSG00000076351.8	0	0	0
ENSG00000076356.6	0	0	0
ENSG00000076382.12	0	0	0
ENSG00000076513.12	0	0	0
ENSG00000076554.11	1	1	1
ENSG00000076555.11	0	0	0
ENSG00000076604.10	0	0	0
ENSG00000076641.4	0	0	0
ENSG00000076650.2	0	0	0
ENSG00000076662.5	0	0	0
ENSG00000076685.14	0	0	0
ENSG00000076706.10	0	0	0
ENSG00000076826.5	0	1	1
ENSG00000076864.15	0	0	0
ENSG00000076924.7	0	0	0
ENSG00000076928.13	0	0	0
ENSG00000076944.10	0	0	0
ENSG00000076984.13	0	0	0
ENSG00000077009.9	0	0	0
ENSG00000077044.5	0	0	0
ENSG00000077063.6	0	0	0
ENSG00000077092.14	0	0	0
ENSG00000077097.9	0	0	0
ENSG00000077147.10	0	0	0
ENSG00000077150.13	0	0	0
ENSG00000077152.5	0	0	0
ENSG00000077157.16	0	0	0
ENSG00000077232.12	0	0	0
ENSG00000077235.13	0	0	0
ENSG00000077238.9	1	1	1
ENSG00000077254.10	0	0	0
ENSG00000077312.4	0	0	0
ENSG00000077348.4	0	0	0
ENSG00000077380.11	0	0	0
ENSG00000077420.11	1	1	1
ENSG00000077454.11	0	0	0
ENSG00000077458.8	0	0	0
ENSG00000077463.10	1	0	1
ENSG00000077514.4	0	0	0
ENSG00000077522.8	0	0	0
ENSG00000077549.13	0	0	0
ENSG00000077585.9	0	0	0
ENSG00000077616.6	1	1	1
ENSG00000077684.11	0	0	0
ENSG00000077782.15	0	0	0
ENSG00000077800.7	0	0	0
ENSG00000077809.8	0	0	0
ENSG00000077942.13	0	0	0
ENSG00000077943.7	0	0	0
ENSG00000077984.4	0	0	0
ENSG00000078018.15	0	0	0
ENSG00000078043.11	0	0	0
ENSG00000078053.12	0	0	0
ENSG00000078070.7	0	0	0
ENSG00000078081.3	0	0	0
ENSG00000078098.9	0	0	0
ENSG00000078114.14	0	0	0
ENSG00000078124.7	0	0	0
ENSG00000078140.9	0	0	0
ENSG00000078142.7	0	0	0
ENSG00000078177.9	0	0	0
ENSG00000078237.4	0	0	0
ENSG00000078246.11	1	1	1
ENSG00000078269.9	0	0	0
ENSG00000078295.11	0	0	0
ENSG00000078304.15	0	0	0
ENSG00000078319.7	1	1	1
ENSG00000078328.15	0	0	0
ENSG00000078369.13	0	0	0
ENSG00000078401.6	0	0	0
ENSG00000078403.12	0	0	0
ENSG00000078487.13	0	0	0
ENSG00000078618.15	0	0	0
ENSG00000078668.9	0	0	0
ENSG00000078674.13	0	0	0
ENSG00000078687.12	0	0	0
ENSG00000078699.17	0	0	0
ENSG00000078747.8	0	0	0
ENSG00000078795.12	0	1	1
ENSG00000078804.8	0	0	0
ENSG00000078808.12	0	0	0
ENSG00000078814.11	1	1	1
ENSG00000078898.6	0	0	0
ENSG00000078900.10	0	0	0
ENSG00000078902.11	0	0	0
ENSG00000078967.8	0	0	0
ENSG00000079134.7	0	0	0
ENSG00000079150.13	0	0	0
ENSG00000079156.12	0	0	0
ENSG00000079215.9	0	0	0
ENSG00000079246.11	0	0	0
ENSG00000079257.3	0	0	0
ENSG00000079263.14	0	0	0
ENSG00000079277.15	1	1	1
ENSG00000079308.12	0	0	0
ENSG00000079313.7	0	0	0
ENSG00000079332.10	0	1	1
ENSG00000079335.13	0	0	0
ENSG00000079337.11	1	1	0
ENSG00000079385.17	0	0	0
ENSG00000079387.9	0	0	0
ENSG00000079432.3	0	0	0
ENSG00000079435.5	0	0	0
ENSG00000079459.8	0	0	0
ENSG00000079462.3	0	0	0
ENSG00000079616.8	0	0	0
ENSG00000079689.9	0	0	0
ENSG00000079691.15	0	0	0
ENSG00000079739.11	0	0	0
ENSG00000079785.10	0	0	0
ENSG00000079805.12	0	0	0
ENSG00000079819.12	0	0	0
ENSG00000079931.10	0	0	0
ENSG00000079950.9	0	0	0
ENSG00000079974.13	1	0	0
ENSG00000079999.9	0	0	0
ENSG00000080007.6	0	0	0
ENSG00000080031.5	0	0	0
ENSG00000080189.10	0	0	0
ENSG00000080200.5	0	0	0
ENSG00000080298.11	0	0	0
ENSG00000080345.13	1	1	1
ENSG00000080371.4	0	0	0
ENSG00000080493.9	0	0	0
ENSG00000080503.15	0	0	0
ENSG00000080546.9	0	0	0
ENSG00000080573.6	0	0	0
ENSG00000080603.12	0	0	0
ENSG00000080608.9	0	0	0
ENSG00000080618.9	0	0	0
ENSG00000080802.14	0	0	0
ENSG00000080815.14	0	0	0
ENSG00000080819.2	0	0	0
ENSG00000080822.12	0	0	0
ENSG00000080823.17	0	0	0
ENSG00000080824.14	0	0	0
ENSG00000080839.7	1	0	1
ENSG00000080845.13	0	0	0
ENSG00000080854.10	0	0	0
ENSG00000080947.10	0	0	0
ENSG00000080986.8	0	0	0
ENSG00000081014.6	0	0	0
ENSG00000081019.9	0	0	0
ENSG00000081026.14	0	0	0
ENSG00000081041.8	0	0	0
ENSG00000081052.10	0	0	0
ENSG00000081059.15	0	0	0
ENSG00000081087.10	0	0	0
ENSG00000081148.11	0	0	0
ENSG00000081154.7	0	0	0
ENSG00000081177.14	0	0	0
ENSG00000081181.3	0	0	0
ENSG00000081189.9	0	0	0
ENSG00000081237.14	0	0	0
ENSG00000081277.7	0	0	0
ENSG00000081307.8	0	0	0
ENSG00000081320.6	1	1	1
ENSG00000081377.12	0	0	0
ENSG00000081386.8	0	0	0
ENSG00000081665.9	1	1	1
ENSG00000081692.8	0	0	0
ENSG00000081721.7	0	0	0
ENSG00000081760.12	0	0	0
ENSG00000081791.4	0	0	0
ENSG00000081803.11	0	0	0
ENSG00000081870.7	0	0	0
ENSG00000081913.9	0	0	0
ENSG00000081923.6	0	0	0
ENSG00000081985.6	0	0	0
ENSG00000082014.12	0	0	0
ENSG00000082068.4	0	0	0
ENSG00000082074.11	0	0	0
ENSG00000082146.8	0	0	0
ENSG00000082153.13	0	0	0
ENSG00000082196.16	0	0	0
ENSG00000082212.7	1	0	0
ENSG00000082213.13	0	0	0
ENSG00000082258.8	0	0	0
ENSG00000082269.12	0	0	0
ENSG00000082397.11	0	0	0
ENSG00000082438.11	0	0	0
ENSG00000082512.10	0	0	0
ENSG00000082515.12	0	0	0
ENSG00000082516.8	0	0	0
ENSG00000082641.11	0	0	0
ENSG00000082701.10	0	0	0
ENSG00000082781.7	0	0	0
ENSG00000082805.15	1	1	1
ENSG00000082898.12	0	0	0
ENSG00000082996.15	0	0	0
ENSG00000083093.5	0	0	0
ENSG00000083097.10	0	0	0
ENSG00000083099.6	0	0	0
ENSG00000083123.10	0	0	0
ENSG00000083168.5	0	0	0
ENSG00000083223.13	0	0	0
ENSG00000083290.15	0	0	0
ENSG00000083312.13	0	0	0
ENSG00000083444.12	0	0	0
ENSG00000083454.17	0	0	0
ENSG00000083457.7	0	0	0
ENSG00000083520.10	0	0	0
ENSG00000083535.11	0	0	0
ENSG00000083544.9	0	0	0
ENSG00000083635.7	0	0	0
ENSG00000083642.14	0	0	0
ENSG00000083720.8	0	0	0
ENSG00000083799.13	0	0	0
ENSG00000083807.5	0	0	0
ENSG00000083812.7	0	0	0
ENSG00000083814.8	0	0	0
ENSG00000083817.8	0	0	0
ENSG00000083828.11	1	1	1
ENSG00000083838.11	0	0	0
ENSG00000083844.6	1	1	1
ENSG00000083845.4	0	0	0
ENSG00000083896.8	0	0	0
ENSG00000083937.4	0	0	0
ENSG00000084070.7	0	0	0
ENSG00000084072.12	1	1	1
ENSG00000084073.4	0	0	0
ENSG00000084090.9	0	0	0
ENSG00000084092.6	1	1	1
ENSG00000084093.11	0	0	0
ENSG00000084110.6	0	0	0
ENSG00000084112.10	1	1	1
ENSG00000084207.11	0	0	0
ENSG00000084234.12	0	0	0
ENSG00000084444.9	1	1	1
ENSG00000084463.3	0	0	0
ENSG00000084623.7	0	0	0
ENSG00000084628.5	0	0	0
ENSG00000084636.13	0	0	0
ENSG00000084652.11	0	0	0
ENSG00000084676.11	1	1	1
ENSG00000084693.11	0	0	0
ENSG00000084710.9	0	1	1
ENSG00000084731.9	0	0	0
ENSG00000084733.6	0	0	0
ENSG00000084734.4	0	0	0
ENSG00000084754.6	0	0	0
ENSG00000084764.6	1	1	1
ENSG00000084774.9	0	0	0
ENSG00000085063.10	1	1	1
ENSG00000085117.7	0	0	0
ENSG00000085231.9	0	0	0
ENSG00000085265.6	0	0	0
ENSG00000085274.11	0	0	0
ENSG00000085276.13	0	0	0
ENSG00000085365.13	0	0	0
ENSG00000085377.9	0	0	0
ENSG00000085382.7	0	0	0
ENSG00000085415.11	1	0	0
ENSG00000085433.11	0	0	0
ENSG00000085449.10	1	0	0
ENSG00000085465.11	1	1	1
ENSG00000085491.11	1	1	1
ENSG00000085511.15	0	0	0
ENSG00000085514.11	1	1	1
ENSG00000085552.12	0	0	0
ENSG00000085563.10	0	0	0
ENSG00000085644.9	0	0	0
ENSG00000085662.9	0	0	0
ENSG00000085719.7	1	0	0
ENSG00000085721.8	1	1	1
ENSG00000085733.11	0	0	0
ENSG00000085741.8	0	0	0
ENSG00000085760.10	0	0	0
ENSG00000085788.9	1	1	1
ENSG00000085831.11	0	0	0
ENSG00000085832.12	0	0	0
ENSG00000085840.8	0	0	0
ENSG00000085871.4	0	0	0
ENSG00000085872.10	0	0	0
ENSG00000085978.17	1	1	1
ENSG00000085982.9	0	0	0
ENSG00000085998.9	0	0	0
ENSG00000085999.7	0	0	0
ENSG00000086015.16	0	0	0
ENSG00000086061.11	0	0	0
ENSG00000086062.8	0	0	0
ENSG00000086065.9	0	0	0
ENSG00000086102.14	1	1	1
ENSG00000086189.5	0	0	0
ENSG00000086200.12	1	1	1
ENSG00000086232.8	1	1	1
ENSG00000086288.7	0	0	0
ENSG00000086289.7	0	0	0
ENSG00000086300.11	0	0	0
ENSG00000086475.10	0	0	0
ENSG00000086504.11	0	0	0
ENSG00000086506.2	0	0	0
ENSG00000086544.2	0	0	0
ENSG00000086548.8	1	0	0
ENSG00000086570.8	0	0	0
ENSG00000086589.7	0	0	0
ENSG00000086598.6	0	0	0
ENSG00000086619.9	1	1	1
ENSG00000086666.14	0	0	0
ENSG00000086730.12	0	0	0
ENSG00000086827.4	0	0	0
ENSG00000086848.10	0	0	0
ENSG00000086967.9	0	0	0
ENSG00000087008.11	1	1	1
ENSG00000087053.14	0	0	0
ENSG00000087074.7	0	0	0
ENSG00000087076.4	0	0	0
ENSG00000087077.7	0	0	0
ENSG00000087085.9	1	1	1
ENSG00000087086.9	0	0	0
ENSG00000087087.14	0	0	0
ENSG00000087088.15	0	0	0
ENSG00000087095.8	0	0	0
ENSG00000087111.16	0	0	0
ENSG00000087116.9	0	0	0
ENSG00000087152.11	0	0	0
ENSG00000087157.14	0	0	0
ENSG00000087191.8	1	0	0
ENSG00000087206.12	0	0	0
ENSG00000087237.6	0	0	0
ENSG00000087245.8	0	0	0
ENSG00000087250.4	0	0	0
ENSG00000087253.7	0	0	0
ENSG00000087258.9	0	0	0
ENSG00000087263.12	0	0	0
ENSG00000087266.11	0	0	0
ENSG00000087269.11	1	1	1
ENSG00000087274.12	0	0	0
ENSG00000087299.7	1	1	1
ENSG00000087301.4	1	0	0
ENSG00000087302.4	0	0	0
ENSG00000087303.12	0	0	0
ENSG00000087338.4	0	0	0
ENSG00000087365.10	1	1	1
ENSG00000087448.5	0	0	0
ENSG00000087460.19	0	0	0
ENSG00000087470.13	0	0	0
ENSG00000087495.12	0	0	0
ENSG00000087502.13	0	0	0
ENSG00000087586.13	0	0	0
ENSG00000087589.12	0	0	0
ENSG00000087884.10	0	0	0
ENSG00000087903.8	0	0	0
ENSG00000087995.11	0	0	0
ENSG00000088002.7	0	0	0
ENSG00000088035.11	0	0	0
ENSG00000088038.13	0	0	0
ENSG00000088179.4	0	0	0
ENSG00000088205.8	0	0	0
ENSG00000088247.11	0	0	0
ENSG00000088256.4	0	0	0
ENSG00000088280.14	0	0	0
ENSG00000088298.8	0	0	0
ENSG00000088305.14	0	0	0
ENSG00000088325.11	0	0	0
ENSG00000088340.11	1	1	1
ENSG00000088356.4	0	0	0
ENSG00000088367.16	0	0	0
ENSG00000088387.13	0	0	0
ENSG00000088448.10	0	0	0
ENSG00000088451.6	0	0	0
ENSG00000088538.12	1	1	1
ENSG00000088543.10	0	0	0
ENSG00000088682.9	0	0	0
ENSG00000088726.11	0	0	0
ENSG00000088727.8	0	0	0
ENSG00000088766.7	1	0	0
ENSG00000088808.12	0	0	0
ENSG00000088812.13	0	0	0
ENSG00000088826.13	0	0	0
ENSG00000088827.8	0	0	0
ENSG00000088832.10	0	0	0
ENSG00000088833.13	0	0	0
ENSG00000088836.8	0	0	0
ENSG00000088854.11	0	0	0
ENSG00000088876.7	0	0	0
ENSG00000088881.16	0	0	0
ENSG00000088882.7	0	0	0
ENSG00000088888.13	0	0	0
ENSG00000088899.10	1	0	0
ENSG00000088930.6	0	0	0
ENSG00000088970.11	0	0	0
ENSG00000088986.6	0	0	0
ENSG00000088992.13	0	0	0
ENSG00000089006.12	0	0	0
ENSG00000089009.11	0	0	0
ENSG00000089012.10	0	0	0
ENSG00000089022.9	0	1	1
ENSG00000089041.12	0	0	0
ENSG00000089048.10	0	0	0
ENSG00000089050.10	1	1	1
ENSG00000089053.8	0	0	0
ENSG00000089057.10	0	0	0
ENSG00000089060.7	0	0	0
ENSG00000089063.10	1	1	1
ENSG00000089091.12	0	0	0
ENSG00000089094.12	0	0	0
ENSG00000089123.11	0	0	0
ENSG00000089127.8	0	0	0
ENSG00000089154.6	0	0	0
ENSG00000089157.11	0	0	0
ENSG00000089159.11	1	1	0
ENSG00000089163.4	0	0	0
ENSG00000089169.10	0	0	0
ENSG00000089177.13	0	0	0
ENSG00000089195.10	0	0	0
ENSG00000089199.5	0	0	0
ENSG00000089220.4	0	0	0
ENSG00000089234.11	0	0	0
ENSG00000089248.6	0	0	0
ENSG00000089280.14	0	0	0
ENSG00000089327.10	0	0	0
ENSG00000089335.16	1	1	1
ENSG00000089351.10	0	0	0
ENSG00000089356.12	1	1	1
ENSG00000089486.12	1	1	1
ENSG00000089558.4	0	0	0
ENSG00000089597.12	0	0	0
ENSG00000089639.6	0	0	0
ENSG00000089692.4	0	0	0
ENSG00000089693.6	0	0	0
ENSG00000089723.5	0	0	0
ENSG00000089737.11	0	0	0
ENSG00000089775.7	0	0	0
ENSG00000089818.12	0	0	0
ENSG00000089847.8	0	0	0
ENSG00000089876.7	0	0	0
ENSG00000089902.8	0	0	0
ENSG00000089916.13	0	0	0
ENSG00000090006.13	0	0	0
ENSG00000090013.5	0	0	0
ENSG00000090020.6	0	0	0
ENSG00000090054.9	0	0	0
ENSG00000090060.13	0	0	0
ENSG00000090061.13	0	0	0
ENSG00000090097.16	0	0	0
ENSG00000090104.7	0	0	0
ENSG00000090238.7	1	1	1
ENSG00000090263.11	0	0	0
ENSG00000090266.8	0	0	0
ENSG00000090273.9	0	0	0
ENSG00000090316.11	1	1	1
ENSG00000090339.4	0	0	0
ENSG00000090372.10	0	0	0
ENSG00000090376.4	0	1	1
ENSG00000090382.2	1	1	1
ENSG00000090432.5	0	0	0
ENSG00000090447.7	0	0	0
ENSG00000090470.10	0	0	0
ENSG00000090487.6	1	1	1
ENSG00000090520.6	0	0	0
ENSG00000090530.5	0	0	0
ENSG00000090534.13	0	0	0
ENSG00000090539.11	0	0	0
ENSG00000090554.8	0	0	0
ENSG00000090565.11	0	0	0
ENSG00000090581.5	0	0	0
ENSG00000090612.16	0	0	0
ENSG00000090615.8	0	0	0
ENSG00000090621.9	1	0	0
ENSG00000090659.13	0	0	0
ENSG00000090661.7	1	1	1
ENSG00000090674.11	0	0	0
ENSG00000090686.11	0	0	0
ENSG00000090857.9	0	0	0
ENSG00000090861.11	0	0	0
ENSG00000090863.7	0	0	0
ENSG00000090905.13	0	0	0
ENSG00000090920.9	0	0	0
ENSG00000090924.10	0	0	0
ENSG00000090971.4	0	0	0
ENSG00000090975.8	0	0	0
ENSG00000090989.13	0	0	0
ENSG00000091009.6	0	0	0
ENSG00000091039.12	0	0	0
ENSG00000091073.15	1	1	1
ENSG00000091106.14	0	0	0
ENSG00000091127.9	0	0	0
ENSG00000091129.15	1	1	1
ENSG00000091136.9	0	0	0
ENSG00000091140.8	0	0	0
ENSG00000091157.9	0	0	0
ENSG00000091164.8	0	0	0
ENSG00000091262.10	1	1	1
ENSG00000091317.7	0	0	0
ENSG00000091409.10	0	0	0
ENSG00000091428.13	0	0	0
ENSG00000091436.12	0	0	0
ENSG00000091483.6	0	0	0
ENSG00000091490.6	0	0	0
ENSG00000091513.10	0	0	0
ENSG00000091527.11	1	1	1
ENSG00000091536.12	0	0	0
ENSG00000091542.8	0	0	0
ENSG00000091583.6	0	0	0
ENSG00000091592.11	0	0	0
ENSG00000091622.11	0	0	0
ENSG00000091640.3	1	1	1
ENSG00000091651.4	0	0	0
ENSG00000091704.5	0	0	0
ENSG00000091732.11	0	1	1
ENSG00000091831.17	0	0	0
ENSG00000091844.3	0	0	0
ENSG00000091879.9	0	0	0
ENSG00000091947.5	0	0	0
ENSG00000091972.14	0	0	0
ENSG00000091986.11	0	0	0
ENSG00000092010.10	0	0	0
ENSG00000092020.6	1	1	1
ENSG00000092036.12	1	1	1
ENSG00000092051.12	1	1	1
ENSG00000092054.12	0	0	0
ENSG00000092067.5	0	0	0
ENSG00000092068.14	0	0	0
ENSG00000092094.6	1	1	1
ENSG00000092096.10	0	0	0
ENSG00000092098.12	0	0	0
ENSG00000092108.16	0	0	0
ENSG00000092140.10	0	0	0
ENSG00000092148.8	0	0	0
ENSG00000092199.13	0	0	0
ENSG00000092200.8	0	0	0
ENSG00000092201.5	0	0	0
ENSG00000092203.9	0	0	0
ENSG00000092208.12	1	0	0
ENSG00000092295.7	0	0	0
ENSG00000092330.11	0	0	0
ENSG00000092421.12	0	0	0
ENSG00000092439.9	0	0	0
ENSG00000092445.7	0	0	0
ENSG00000092470.7	0	0	0
ENSG00000092529.18	0	0	0
ENSG00000092531.5	0	0	0
ENSG00000092607.9	0	0	0
ENSG00000092621.7	0	0	0
ENSG00000092758.11	0	0	0
ENSG00000092820.13	0	0	0
ENSG00000092841.14	0	0	0
ENSG00000092847.6	0	0	0
ENSG00000092850.7	0	0	0
ENSG00000092853.9	0	0	0
ENSG00000092871.12	0	0	0
ENSG00000092929.7	0	0	0
ENSG00000092931.7	0	0	0
ENSG00000092964.12	0	0	0
ENSG00000092969.7	0	0	0
ENSG00000092978.6	0	0	0
ENSG00000093000.14	0	0	0
ENSG00000093009.5	0	0	0
ENSG00000093010.7	0	0	0
ENSG00000093072.11	1	1	1
ENSG00000093134.9	1	0	0
ENSG00000093144.14	0	0	0
ENSG00000093167.13	0	0	0
ENSG00000093183.9	0	0	0
ENSG00000093217.5	0	0	0
ENSG00000094796.4	0	0	0
ENSG00000094804.5	0	0	0
ENSG00000094880.6	0	0	0
ENSG00000094914.8	0	0	1
ENSG00000094916.9	0	0	0
ENSG00000094963.9	1	0	0
ENSG00000094975.9	0	0	0
ENSG00000095002.8	0	0	0
ENSG00000095015.5	1	1	1
ENSG00000095059.11	0	0	0
ENSG00000095066.7	0	0	0
ENSG00000095139.9	0	0	0
ENSG00000095203.10	0	0	0
ENSG00000095209.7	1	1	1
ENSG00000095261.9	1	1	1
ENSG00000095303.10	0	0	0
ENSG00000095319.10	0	0	0
ENSG00000095321.12	1	0	0
ENSG00000095370.15	0	0	0
ENSG00000095380.10	0	0	0
ENSG00000095383.15	0	0	0
ENSG00000095397.9	1	1	1
ENSG00000095464.9	0	0	0
ENSG00000095485.12	1	1	1
ENSG00000095539.11	0	0	0
ENSG00000095564.9	0	0	0
ENSG00000095574.7	0	0	0
ENSG00000095585.12	0	0	0
ENSG00000095596.7	0	0	0
ENSG00000095637.16	0	0	0
ENSG00000095713.9	0	0	0
ENSG00000095739.7	0	0	0
ENSG00000095787.17	0	0	0
ENSG00000095794.15	0	0	0
ENSG00000095906.12	0	0	0
ENSG00000095917.9	0	0	0
ENSG00000095932.5	0	0	0
ENSG00000095951.12	0	0	0
ENSG00000095970.12	0	0	0
ENSG00000096006.7	0	0	0
ENSG00000096060.10	0	0	0
ENSG00000096063.10	0	0	0
ENSG00000096070.15	0	0	0
ENSG00000096080.7	0	0	0
ENSG00000096088.12	0	0	0
ENSG00000096092.5	0	0	0
ENSG00000096093.10	0	0	0
ENSG00000096384.15	0	0	0
ENSG00000096401.7	0	0	0
ENSG00000096433.6	1	1	1
ENSG00000096654.11	0	0	0
ENSG00000096696.9	0	0	0
ENSG00000096717.7	0	0	0
ENSG00000096746.13	0	0	0
ENSG00000096872.11	0	0	0
ENSG00000096968.8	0	0	0
ENSG00000096996.11	0	0	0
ENSG00000097007.13	0	0	0
ENSG00000097021.15	0	0	0
ENSG00000097033.10	1	1	1
ENSG00000097046.8	1	1	1
ENSG00000099139.9	0	0	0
ENSG00000099194.5	0	0	0
ENSG00000099203.2	0	0	0
ENSG00000099204.14	0	0	0
ENSG00000099219.9	0	0	0
ENSG00000099246.12	0	0	0
ENSG00000099250.13	0	0	0
ENSG00000099251.10	0	0	0
ENSG00000099256.14	0	0	0
ENSG00000099260.6	0	0	0
ENSG00000099282.5	0	0	0
ENSG00000099284.9	1	1	1
ENSG00000099290.11	1	1	1
ENSG00000099308.6	0	0	0
ENSG00000099326.4	0	0	0
ENSG00000099330.4	1	1	1
ENSG00000099331.9	0	0	0
ENSG00000099337.3	0	0	0
ENSG00000099338.18	1	1	1
ENSG00000099341.7	0	0	0
ENSG00000099364.12	0	0	0
ENSG00000099365.5	1	1	1
ENSG00000099377.9	1	1	1
ENSG00000099381.12	0	0	0
ENSG00000099385.7	0	0	0
ENSG00000099622.9	0	0	0
ENSG00000099624.3	0	0	0
ENSG00000099625.8	0	0	0
ENSG00000099769.5	0	0	0
ENSG00000099783.7	0	0	0
ENSG00000099785.6	1	1	1
ENSG00000099795.2	0	0	0
ENSG00000099797.7	0	0	0
ENSG00000099800.3	0	0	0
ENSG00000099804.4	0	0	0
ENSG00000099810.14	0	0	0
ENSG00000099814.11	0	0	0
ENSG00000099817.7	0	0	0
ENSG00000099821.9	1	1	1
ENSG00000099822.2	0	0	0
ENSG00000099834.14	0	0	0
ENSG00000099840.9	0	0	0
ENSG00000099849.10	0	0	0
ENSG00000099860.4	0	0	0
ENSG00000099864.13	1	1	1
ENSG00000099866.10	0	0	0
ENSG00000099875.10	0	0	0
ENSG00000099889.9	0	0	0
ENSG00000099899.10	0	0	0
ENSG00000099901.12	0	0	0
ENSG00000099904.11	0	0	0
ENSG00000099910.12	0	0	0
ENSG00000099917.13	1	1	1
ENSG00000099937.6	0	0	0
ENSG00000099940.7	1	1	1
ENSG00000099942.8	1	0	1
ENSG00000099949.14	1	1	1
ENSG00000099953.5	0	0	0
ENSG00000099956.13	0	0	0
ENSG00000099957.12	0	0	0
ENSG00000099958.10	0	0	0
ENSG00000099968.13	0	0	0
ENSG00000099977.9	0	0	0
ENSG00000099984.6	1	1	1
ENSG00000099985.3	0	0	0
ENSG00000099991.12	0	0	0
ENSG00000099992.11	0	0	0
ENSG00000099994.10	1	1	1
ENSG00000099995.14	0	0	0
ENSG00000099998.13	0	0	0
ENSG00000099999.10	0	0	0
ENSG00000100003.13	0	0	0
ENSG00000100023.13	1	1	1
ENSG00000100024.10	0	0	0
ENSG00000100027.10	0	0	0
ENSG00000100028.7	0	0	0
ENSG00000100029.13	0	0	0
ENSG00000100030.10	0	0	0
ENSG00000100031.14	0	0	0
ENSG00000100033.12	0	0	0
ENSG00000100034.9	0	0	0
ENSG00000100036.11	1	1	1
ENSG00000100038.15	1	1	1
ENSG00000100053.5	1	1	0
ENSG00000100055.16	0	0	0
ENSG00000100056.7	0	0	0
ENSG00000100058.8	0	0	0
ENSG00000100060.13	0	0	0
ENSG00000100065.10	0	0	0
ENSG00000100068.7	0	0	0
ENSG00000100075.5	1	1	1
ENSG00000100077.10	0	0	0
ENSG00000100079.5	0	0	0
ENSG00000100083.14	0	0	0
ENSG00000100084.10	0	0	0
ENSG00000100092.16	0	0	0
ENSG00000100095.14	0	0	0
ENSG00000100097.7	0	0	0
ENSG00000100099.16	0	0	0
ENSG00000100100.8	0	0	0
ENSG00000100101.13	1	0	0
ENSG00000100104.8	0	0	0
ENSG00000100105.13	0	0	0
ENSG00000100106.15	0	0	0
ENSG00000100109.12	0	0	0
ENSG00000100116.12	0	0	0
ENSG00000100122.5	0	0	0
ENSG00000100124.8	0	0	0
ENSG00000100129.13	0	0	0
ENSG00000100138.9	0	0	0
ENSG00000100139.9	0	0	0
ENSG00000100142.10	0	0	0
ENSG00000100146.12	0	0	0
ENSG00000100147.9	0	0	0
ENSG00000100150.12	0	0	0
ENSG00000100151.11	0	0	0
ENSG00000100154.10	0	0	0
ENSG00000100156.6	0	0	0
ENSG00000100162.10	0	0	0
ENSG00000100167.15	0	0	0
ENSG00000100181.17	1	1	1
ENSG00000100196.6	0	0	0
ENSG00000100197.16	1	1	1
ENSG00000100201.14	0	0	0
ENSG00000100206.5	0	0	0
ENSG00000100207.14	1	0	0
ENSG00000100209.5	0	0	0
ENSG00000100211.6	0	0	0
ENSG00000100216.4	0	0	0
ENSG00000100218.7	0	0	0
ENSG00000100219.12	0	0	0
ENSG00000100220.7	0	0	0
ENSG00000100221.6	0	0	0
ENSG00000100225.13	0	0	0
ENSG00000100226.11	0	0	0
ENSG00000100227.13	0	0	0
ENSG00000100228.8	0	0	0
ENSG00000100234.11	0	0	0
ENSG00000100239.11	0	0	0
ENSG00000100241.16	0	0	0
ENSG00000100242.11	0	0	0
ENSG00000100243.16	0	0	0
ENSG00000100246.8	0	0	0
ENSG00000100258.13	1	0	0
ENSG00000100263.9	0	0	0
ENSG00000100266.13	0	0	0
ENSG00000100271.12	0	0	0
ENSG00000100276.9	0	0	0
ENSG00000100280.12	0	0	0
ENSG00000100281.9	0	0	0
ENSG00000100284.16	0	0	1
ENSG00000100285.9	0	0	0
ENSG00000100288.15	1	1	1
ENSG00000100290.2	0	0	0
ENSG00000100292.12	0	0	0
ENSG00000100294.8	0	0	0
ENSG00000100296.9	1	1	0
ENSG00000100297.11	0	0	0
ENSG00000100298.11	0	0	0
ENSG00000100299.13	1	1	1
ENSG00000100300.13	1	1	1
ENSG00000100302.6	0	0	0
ENSG00000100304.12	0	0	0
ENSG00000100307.8	0	0	0
ENSG00000100311.12	0	0	0
ENSG00000100316.11	0	0	0
ENSG00000100319.11	0	0	0
ENSG00000100320.18	0	0	0
ENSG00000100321.10	0	0	0
ENSG00000100324.9	0	0	0
ENSG00000100325.10	0	0	0
ENSG00000100330.11	1	1	1
ENSG00000100335.8	0	0	0
ENSG00000100336.13	1	1	1
ENSG00000100342.16	0	0	0
ENSG00000100345.16	0	0	0
ENSG00000100346.13	0	0	0
ENSG00000100347.10	1	1	1
ENSG00000100348.5	0	0	0
ENSG00000100350.10	1	1	1
ENSG00000100351.12	0	0	0
ENSG00000100353.13	0	0	0
ENSG00000100354.16	0	0	0
ENSG00000100359.16	0	0	0
ENSG00000100360.10	1	0	0
ENSG00000100362.8	0	0	0
ENSG00000100364.14	0	0	0
ENSG00000100365.10	0	0	0
ENSG00000100368.9	0	0	0
ENSG00000100372.10	0	0	0
ENSG00000100376.7	1	1	1
ENSG00000100379.13	0	0	0
ENSG00000100380.8	0	0	0
ENSG00000100385.9	0	0	0
ENSG00000100387.8	0	0	0
ENSG00000100393.9	0	0	0
ENSG00000100395.10	0	0	0
ENSG00000100399.11	0	0	0
ENSG00000100401.15	0	0	0
ENSG00000100403.10	0	0	0
ENSG00000100410.3	0	0	0
ENSG00000100412.11	0	0	0
ENSG00000100413.12	0	0	0
ENSG00000100416.8	0	0	0
ENSG00000100417.7	0	0	0
ENSG00000100418.7	0	0	0
ENSG00000100422.9	0	0	0
ENSG00000100425.14	0	0	0
ENSG00000100426.6	0	0	0
ENSG00000100439.6	1	0	1
ENSG00000100441.5	0	0	0
ENSG00000100442.6	0	0	0
ENSG00000100445.12	0	0	0
ENSG00000100448.3	0	0	0
ENSG00000100450.8	0	0	0
ENSG00000100453.8	0	0	0
ENSG00000100461.13	1	1	1
ENSG00000100462.11	0	0	0
ENSG00000100473.11	0	0	0
ENSG00000100478.10	0	0	0
ENSG00000100479.8	0	0	0
ENSG00000100483.9	1	1	1
ENSG00000100485.7	0	0	0
ENSG00000100490.5	1	0	0
ENSG00000100503.19	0	0	0
ENSG00000100504.12	1	1	1
ENSG00000100505.9	0	0	0
ENSG00000100519.7	0	0	0
ENSG00000100522.4	0	0	0
ENSG00000100523.10	0	0	0
ENSG00000100526.15	0	0	0
ENSG00000100528.7	0	0	0
ENSG00000100532.7	0	0	0
ENSG00000100554.7	1	1	1
ENSG00000100558.4	0	0	0
ENSG00000100564.4	0	0	0
ENSG00000100567.8	0	0	0
ENSG00000100568.6	0	0	0
ENSG00000100575.9	0	0	0
ENSG00000100577.14	1	1	1
ENSG00000100578.10	0	0	0
ENSG00000100580.7	0	0	0
ENSG00000100583.4	1	0	0
ENSG00000100591.3	1	0	0
ENSG00000100592.11	0	0	0
ENSG00000100593.13	0	0	0
ENSG00000100596.2	0	0	0
ENSG00000100599.11	0	0	0
ENSG00000100600.10	0	0	0
ENSG00000100601.5	0	0	0
ENSG00000100603.9	1	1	1
ENSG00000100604.8	0	0	0
ENSG00000100605.12	0	0	0
ENSG00000100612.9	0	0	0
ENSG00000100614.13	0	0	0
ENSG00000100626.12	0	0	0
ENSG00000100628.7	0	0	0
ENSG00000100629.12	0	0	0
ENSG00000100632.6	0	0	0
ENSG00000100644.12	0	0	0
[truncated: 18,414 more rows]

## Sheet: Artery_Aorta
total eGene count	6188	5387	5472
gene	MARS	UNIV	GTEx
ENSG00000000419.8	0	0	0
ENSG00000000457.9	0	0	0
ENSG00000000460.12	1	1	1
ENSG00000000938.8	0	0	0
ENSG00000000971.11	0	0	0
ENSG00000001036.9	0	0	0
ENSG00000001084.6	1	1	1
ENSG00000001167.10	0	0	0
ENSG00000001460.13	1	1	1
ENSG00000001461.12	1	1	1
ENSG00000001561.6	1	1	1
ENSG00000001617.7	1	1	1
ENSG00000001629.5	0	0	0
ENSG00000001630.11	0	0	0
ENSG00000001631.10	0	0	0
ENSG00000002016.12	1	1	1
ENSG00000002330.9	0	0	0
ENSG00000002549.8	0	0	0
ENSG00000002587.5	0	0	0
ENSG00000002745.8	0	1	1
ENSG00000002822.11	0	0	0
ENSG00000002834.13	1	0	0
ENSG00000002919.10	1	1	1
ENSG00000002933.3	0	0	0
ENSG00000003056.3	1	1	1
ENSG00000003137.4	0	0	0
ENSG00000003147.13	0	0	0
ENSG00000003249.9	1	0	0
ENSG00000003393.10	1	1	1
ENSG00000003400.10	0	0	0
ENSG00000003402.15	0	0	0
ENSG00000003436.10	0	0	0
ENSG00000003509.11	0	0	0
ENSG00000003756.12	0	0	0
ENSG00000003989.12	1	0	0
ENSG00000004059.6	0	0	0
ENSG00000004139.9	0	0	0
ENSG00000004142.7	0	0	0
ENSG00000004399.8	0	1	0
ENSG00000004455.12	0	0	0
ENSG00000004468.8	1	0	0
ENSG00000004478.5	0	0	0
ENSG00000004487.11	0	0	0
ENSG00000004534.10	1	1	1
ENSG00000004660.10	0	0	0
ENSG00000004700.11	1	1	1
ENSG00000004766.11	1	0	0
ENSG00000004776.7	0	0	0
ENSG00000004777.14	0	0	0
ENSG00000004779.5	0	0	0
ENSG00000004799.7	1	0	0
ENSG00000004809.9	1	1	1
ENSG00000004838.9	0	0	0
ENSG00000004864.9	0	0	0
ENSG00000004866.14	0	0	0
ENSG00000004897.7	0	0	0
ENSG00000004939.9	0	0	0
ENSG00000004975.7	0	0	0
ENSG00000005007.8	0	0	0
ENSG00000005020.8	0	0	0
ENSG00000005059.11	0	0	0
ENSG00000005075.11	1	1	1
ENSG00000005100.8	1	1	1
ENSG00000005102.8	0	0	0
ENSG00000005156.7	1	1	1
ENSG00000005175.5	0	0	0
ENSG00000005187.7	0	0	0
ENSG00000005189.15	1	0	0
ENSG00000005194.10	0	0	0
ENSG00000005206.12	0	0	0
ENSG00000005238.15	1	1	1
ENSG00000005243.5	0	0	0
ENSG00000005249.8	1	1	1
ENSG00000005339.8	0	0	0
ENSG00000005379.11	0	0	0
ENSG00000005381.6	0	0	0
ENSG00000005436.9	1	1	1
ENSG00000005448.12	0	0	0
ENSG00000005469.7	0	0	0
ENSG00000005471.11	1	1	1
ENSG00000005483.15	0	0	0
ENSG00000005486.12	1	1	1
ENSG00000005513.9	1	1	1
ENSG00000005700.10	0	0	0
ENSG00000005801.12	1	1	1
ENSG00000005810.13	0	0	0
ENSG00000005812.6	0	0	0
ENSG00000005844.13	0	0	0
ENSG00000005882.7	1	1	1
ENSG00000005884.13	0	0	0
ENSG00000005955.8	1	1	1
ENSG00000005961.13	0	0	0
ENSG00000006007.7	0	0	0
ENSG00000006015.13	0	0	0
ENSG00000006016.6	1	1	1
ENSG00000006025.7	1	1	1
ENSG00000006042.7	1	1	1
ENSG00000006047.8	0	0	0
ENSG00000006062.9	0	0	0
ENSG00000006074.4	0	0	0
ENSG00000006075.11	0	0	0
ENSG00000006114.11	1	1	1
ENSG00000006118.10	0	0	0
ENSG00000006125.12	0	0	0
ENSG00000006128.7	0	0	0
ENSG00000006194.6	0	0	0
ENSG00000006210.6	0	0	0
ENSG00000006282.15	1	1	1
ENSG00000006327.9	0	0	0
ENSG00000006432.11	1	1	1
ENSG00000006451.3	0	0	0
ENSG00000006453.9	0	0	0
ENSG00000006459.6	0	0	0
ENSG00000006530.11	0	0	0
ENSG00000006534.11	1	0	0
ENSG00000006555.6	0	0	0
ENSG00000006576.12	0	0	0
ENSG00000006606.4	0	0	0
ENSG00000006607.9	0	0	0
ENSG00000006625.13	1	1	1
ENSG00000006634.3	0	0	0
ENSG00000006638.7	0	0	0
ENSG00000006652.9	1	0	0
ENSG00000006695.6	0	0	0
ENSG00000006704.6	1	1	1
ENSG00000006712.10	0	0	0
ENSG00000006715.11	1	0	0
ENSG00000006740.12	0	0	0
ENSG00000006744.14	1	1	1
ENSG00000006831.9	0	0	0
ENSG00000006837.7	0	0	0
ENSG00000007038.6	0	0	0
ENSG00000007047.10	1	0	0
ENSG00000007080.6	1	1	1
ENSG00000007129.13	1	1	1
ENSG00000007168.8	0	0	0
ENSG00000007202.10	0	0	0
ENSG00000007237.14	0	0	0
ENSG00000007255.6	0	0	0
ENSG00000007264.9	0	0	0
ENSG00000007312.8	0	0	0
ENSG00000007314.7	0	1	1
ENSG00000007341.14	1	1	1
ENSG00000007376.3	0	0	0
ENSG00000007384.11	0	0	0
ENSG00000007392.12	0	0	0
ENSG00000007402.7	0	0	0
ENSG00000007516.9	1	1	1
ENSG00000007520.3	1	1	1
ENSG00000007541.10	0	0	0
ENSG00000007545.11	1	1	1
ENSG00000007866.14	1	1	1
ENSG00000007908.11	0	0	0
ENSG00000007923.11	0	0	0
ENSG00000007933.8	1	1	1
ENSG00000007944.10	1	1	1
ENSG00000007968.6	0	0	0
ENSG00000008018.8	1	1	1
ENSG00000008083.9	0	0	0
ENSG00000008118.5	0	0	0
ENSG00000008128.18	1	1	0
ENSG00000008130.11	1	1	1
ENSG00000008226.15	0	0	0
ENSG00000008256.11	1	0	0
ENSG00000008277.10	0	0	0
ENSG00000008282.3	0	0	0
ENSG00000008283.11	1	1	1
ENSG00000008294.16	0	0	0
ENSG00000008300.10	0	0	0
ENSG00000008311.10	0	0	0
ENSG00000008323.11	0	0	0
ENSG00000008324.6	1	1	1
ENSG00000008382.11	0	0	0
ENSG00000008394.8	1	0	0
ENSG00000008405.7	0	0	0
ENSG00000008438.4	0	0	0
ENSG00000008441.12	0	0	0
ENSG00000008513.10	1	1	1
ENSG00000008516.12	0	0	0
ENSG00000008517.12	1	1	1
ENSG00000008710.13	0	0	0
ENSG00000008735.10	0	0	0
ENSG00000008838.13	1	1	1
ENSG00000008853.12	0	0	0
ENSG00000008869.7	0	0	0
ENSG00000008952.12	0	0	0
ENSG00000008988.5	1	1	1
ENSG00000009307.11	0	0	0
ENSG00000009335.13	0	0	0
ENSG00000009413.11	0	0	0
ENSG00000009724.12	0	0	0
ENSG00000009780.11	0	0	0
ENSG00000009790.10	0	0	0
ENSG00000009830.7	1	0	0
ENSG00000009844.11	0	0	0
ENSG00000009950.11	0	0	0
ENSG00000009954.6	0	0	0
ENSG00000010017.9	1	1	1
ENSG00000010030.9	0	0	0
ENSG00000010072.11	0	0	0
ENSG00000010165.15	0	0	0
ENSG00000010219.9	0	0	0
ENSG00000010244.12	1	0	1
ENSG00000010256.6	0	0	0
ENSG00000010270.9	0	0	0
ENSG00000010278.7	0	0	0
ENSG00000010282.10	0	0	0
ENSG00000010292.8	1	1	1
ENSG00000010295.15	0	0	0
ENSG00000010310.4	0	0	0
ENSG00000010318.15	0	0	0
ENSG00000010319.2	0	0	0
ENSG00000010322.11	0	0	0
ENSG00000010327.6	0	0	0
ENSG00000010361.9	1	0	0
ENSG00000010379.11	0	0	0
ENSG00000010438.12	0	0	0
ENSG00000010539.7	0	0	0
ENSG00000010610.5	1	0	0
ENSG00000010626.10	1	1	1
ENSG00000010704.14	1	1	1
ENSG00000010803.12	1	1	1
ENSG00000010810.13	1	0	0
ENSG00000010818.4	0	0	0
ENSG00000011007.8	0	0	0
ENSG00000011009.6	0	0	0
ENSG00000011021.17	1	1	1
ENSG00000011028.9	1	1	1
ENSG00000011105.7	1	1	1
ENSG00000011114.10	0	0	0
ENSG00000011132.7	0	0	0
ENSG00000011143.12	1	1	1
ENSG00000011198.3	0	0	0
ENSG00000011243.13	0	0	0
ENSG00000011258.11	0	0	0
ENSG00000011260.9	0	0	0
ENSG00000011275.14	0	0	0
ENSG00000011295.11	0	0	0
ENSG00000011304.12	1	1	1
ENSG00000011347.5	1	0	0
ENSG00000011376.5	1	1	1
ENSG00000011405.9	0	0	0
ENSG00000011422.7	0	0	0
ENSG00000011426.6	0	0	0
ENSG00000011451.13	0	0	0
ENSG00000011454.12	0	0	0
ENSG00000011465.12	0	0	0
ENSG00000011478.7	0	0	0
ENSG00000011485.10	1	1	1
ENSG00000011523.9	1	1	1
ENSG00000011566.10	0	0	0
ENSG00000011590.9	1	1	1
ENSG00000011600.7	0	0	0
ENSG00000011638.6	1	0	0
ENSG00000012048.15	0	0	0
ENSG00000012061.11	1	1	1
ENSG00000012124.10	1	1	1
ENSG00000012171.13	0	0	0
ENSG00000012223.8	0	0	0
ENSG00000012232.4	0	0	0
ENSG00000012504.9	0	0	0
ENSG00000012660.9	0	0	0
ENSG00000012779.6	0	0	0
ENSG00000012822.11	0	0	0
ENSG00000012963.9	1	0	0
ENSG00000012983.7	0	0	0
ENSG00000013016.10	0	0	0
ENSG00000013275.3	0	0	1
ENSG00000013288.4	1	1	1
ENSG00000013297.6	0	0	0
ENSG00000013306.11	1	1	1
ENSG00000013364.14	0	1	0
ENSG00000013374.11	1	1	1
ENSG00000013375.11	0	0	0
ENSG00000013392.6	0	0	0
ENSG00000013441.11	0	0	0
ENSG00000013503.5	0	0	0
ENSG00000013523.5	1	1	1
ENSG00000013561.13	1	1	1
ENSG00000013573.12	1	1	1
ENSG00000013583.4	0	0	0
ENSG00000013588.5	0	0	0
ENSG00000013725.10	0	0	0
ENSG00000013810.14	0	0	0
ENSG00000014123.9	0	0	0
ENSG00000014138.4	1	1	1
ENSG00000014164.6	1	1	1
ENSG00000014216.11	1	0	1
ENSG00000014257.11	0	0	0
ENSG00000014641.13	0	0	0
ENSG00000014824.9	0	1	1
ENSG00000014914.15	0	0	0
ENSG00000014919.8	0	0	0
ENSG00000015133.14	0	0	0
ENSG00000015153.10	1	1	1
ENSG00000015171.14	0	0	0
ENSG00000015413.5	0	0	0
ENSG00000015475.14	0	0	0
ENSG00000015479.13	0	0	0
ENSG00000015532.5	1	1	1
ENSG00000015592.12	0	0	0
ENSG00000015676.13	1	1	1
ENSG00000016391.6	1	1	1
ENSG00000016602.8	0	0	0
ENSG00000016864.12	0	0	0
ENSG00000017260.15	0	0	0
ENSG00000017427.11	0	0	0
ENSG00000017797.7	0	0	0
ENSG00000018189.8	0	0	0
ENSG00000018280.12	0	0	0
ENSG00000018408.10	0	0	0
ENSG00000018510.8	0	0	0
ENSG00000018625.10	0	0	0
ENSG00000018699.7	1	1	1
ENSG00000018869.12	0	0	0
ENSG00000019102.7	0	0	0
ENSG00000019144.12	0	0	0
ENSG00000019169.9	0	0	0
ENSG00000019485.8	0	0	0
ENSG00000019549.4	0	0	0
ENSG00000019582.10	0	0	0
ENSG00000019991.11	0	0	0
ENSG00000019995.6	0	0	0
ENSG00000020129.11	0	0	0
ENSG00000020181.13	0	0	0
ENSG00000020256.15	0	0	0
ENSG00000020426.6	0	0	0
ENSG00000020577.9	0	0	0
ENSG00000020633.14	0	0	0
ENSG00000020922.8	1	1	1
ENSG00000021300.9	0	0	0
ENSG00000021355.8	0	0	0
ENSG00000021488.8	1	1	1
ENSG00000021574.7	0	0	0
ENSG00000021762.15	1	1	1
ENSG00000021776.6	0	0	0
ENSG00000021826.10	1	1	1
ENSG00000022277.8	0	0	0
ENSG00000022556.11	1	1	1
ENSG00000022567.5	0	0	0
ENSG00000022840.11	0	0	0
ENSG00000022976.11	0	0	0
ENSG00000023041.7	1	1	1
ENSG00000023171.10	0	0	0
ENSG00000023191.12	1	1	1
ENSG00000023228.9	1	1	1
ENSG00000023287.8	0	0	0
ENSG00000023318.7	0	0	0
ENSG00000023330.10	0	0	0
ENSG00000023445.9	0	0	0
ENSG00000023516.7	1	1	1
ENSG00000023572.4	0	0	0
ENSG00000023608.4	1	1	1
ENSG00000023697.8	0	0	0
ENSG00000023734.6	0	0	0
ENSG00000023839.6	1	1	1
ENSG00000023892.9	0	0	0
ENSG00000023902.9	0	0	0
ENSG00000023909.5	0	0	0
ENSG00000024048.6	0	0	0
ENSG00000024422.7	0	0	0
ENSG00000024526.12	0	0	0
ENSG00000024862.12	0	0	0
ENSG00000025039.10	0	0	0
ENSG00000025156.8	1	1	1
ENSG00000025293.11	0	0	0
ENSG00000025423.7	0	0	0
ENSG00000025434.14	1	1	1
ENSG00000025708.8	0	1	1
ENSG00000025770.14	0	0	0
ENSG00000025772.7	1	1	1
ENSG00000025796.9	0	1	1
ENSG00000025800.9	0	0	0
ENSG00000026025.9	0	0	0
ENSG00000026103.15	0	0	0
ENSG00000026297.11	0	0	0
ENSG00000026508.12	1	0	0
ENSG00000026559.9	1	1	1
ENSG00000026652.9	0	0	0
ENSG00000026751.12	0	0	0
ENSG00000026950.12	1	1	1
ENSG00000027001.7	1	1	1
ENSG00000027075.9	0	0	0
ENSG00000027644.4	0	0	0
ENSG00000027697.8	0	0	0
ENSG00000027847.9	0	0	0
ENSG00000027869.7	0	0	0
ENSG00000028116.12	1	1	1
ENSG00000028137.12	0	0	0
ENSG00000028203.13	0	0	0
ENSG00000028277.16	0	0	0
ENSG00000028310.13	0	0	0
ENSG00000028528.10	0	0	0
ENSG00000028839.5	0	1	1
ENSG00000029153.10	0	0	0
ENSG00000029363.11	1	0	0
ENSG00000029364.7	0	0	0
ENSG00000029534.15	1	1	1
ENSG00000029559.5	0	0	0
ENSG00000029639.6	1	1	1
ENSG00000029725.12	1	0	0
ENSG00000030066.9	0	0	0
ENSG00000030110.8	1	1	1
ENSG00000030419.12	0	0	0
ENSG00000030582.12	1	1	1
ENSG00000031003.6	0	0	0
ENSG00000031081.6	1	1	1
ENSG00000031691.6	1	1	1
ENSG00000031698.8	0	0	0
ENSG00000031823.10	0	0	0
ENSG00000032219.14	0	0	0
ENSG00000032389.8	0	0	0
ENSG00000032444.11	1	1	1
ENSG00000032742.13	1	1	1
ENSG00000033011.7	0	0	0
ENSG00000033030.9	0	0	0
ENSG00000033050.3	0	0	0
ENSG00000033100.10	0	0	0
ENSG00000033170.12	1	1	1
ENSG00000033178.8	1	1	1
ENSG00000033327.8	1	0	0
ENSG00000033627.10	0	0	0
ENSG00000033800.9	1	1	1
ENSG00000033867.12	1	1	1
ENSG00000034053.10	0	0	0
ENSG00000034063.9	0	0	0
ENSG00000034152.14	0	0	0
ENSG00000034510.4	0	0	0
ENSG00000034533.7	0	0	0
ENSG00000034677.7	0	0	0
ENSG00000034693.10	0	0	0
ENSG00000034713.3	1	1	1
ENSG00000034971.10	0	0	0
ENSG00000035115.17	1	1	1
ENSG00000035141.3	0	0	0
ENSG00000035403.12	1	1	1
ENSG00000035499.8	0	0	0
ENSG00000035664.7	1	1	1
ENSG00000035681.3	0	0	0
ENSG00000035687.9	0	1	1
ENSG00000035720.3	1	0	0
ENSG00000035862.8	0	0	0
ENSG00000035928.10	0	0	0
ENSG00000036054.8	0	0	0
ENSG00000036257.8	0	0	0
ENSG00000036448.5	1	1	1
ENSG00000036549.8	0	0	0
ENSG00000036672.11	1	0	0
ENSG00000037042.8	1	1	1
ENSG00000037241.3	0	0	0
ENSG00000037280.11	0	0	0
ENSG00000037474.10	1	1	1
ENSG00000037637.6	0	0	0
ENSG00000037749.7	0	0	0
ENSG00000037757.9	1	1	1
ENSG00000037897.12	0	0	0
ENSG00000038002.4	1	1	1
ENSG00000038210.9	0	0	0
ENSG00000038219.8	0	0	0
ENSG00000038274.12	0	0	0
ENSG00000038358.10	0	0	0
ENSG00000038382.13	0	0	0
ENSG00000038427.11	0	0	0
ENSG00000038532.10	0	0	0
ENSG00000038945.10	1	1	1
ENSG00000039068.14	0	0	0
ENSG00000039123.11	1	1	1
ENSG00000039319.12	0	0	0
ENSG00000039523.13	0	0	0
ENSG00000039537.9	1	0	0
ENSG00000039560.9	0	0	0
ENSG00000039650.5	1	1	1
ENSG00000040199.14	1	1	1
ENSG00000040275.12	1	1	1
ENSG00000040341.13	0	0	0
ENSG00000040487.8	0	0	0
ENSG00000040531.10	1	1	1
ENSG00000040608.9	0	0	0
ENSG00000040633.8	0	0	0
ENSG00000040933.11	0	0	0
ENSG00000041353.5	0	0	0
ENSG00000041357.11	1	1	1
ENSG00000041802.6	1	1	1
ENSG00000041880.10	0	0	0
ENSG00000041982.10	0	0	0
ENSG00000041988.11	1	1	1
ENSG00000042062.7	0	0	0
ENSG00000042088.9	0	0	0
ENSG00000042286.10	0	0	0
ENSG00000042317.12	1	1	1
ENSG00000042429.6	0	0	0
ENSG00000042445.9	1	1	1
ENSG00000042493.11	1	1	1
ENSG00000042753.7	0	0	0
ENSG00000042832.7	0	0	0
ENSG00000042980.8	0	0	0
ENSG00000043093.9	0	0	0
ENSG00000043143.16	0	0	0
ENSG00000043462.7	0	0	0
ENSG00000043514.11	1	1	1
ENSG00000043591.4	0	0	0
ENSG00000044090.4	1	1	1
ENSG00000044115.16	1	1	1
ENSG00000044459.10	1	1	1
ENSG00000044574.7	0	0	0
ENSG00000046604.8	0	0	0
ENSG00000047056.10	0	0	0
ENSG00000047188.11	1	1	1
ENSG00000047249.12	0	0	0
ENSG00000047315.10	0	0	0
ENSG00000047346.8	0	0	0
ENSG00000047365.7	0	0	0
ENSG00000047410.9	0	0	0
ENSG00000047457.9	0	0	0
ENSG00000047578.8	0	0	0
ENSG00000047579.15	1	1	1
ENSG00000047617.10	1	0	0
ENSG00000047621.7	0	0	0
ENSG00000047849.17	0	0	0
ENSG00000047932.9	1	1	1
ENSG00000048028.7	0	0	0
ENSG00000048052.17	0	0	0
ENSG00000048140.13	1	0	0
ENSG00000048162.15	0	0	0
ENSG00000048342.11	0	0	0
ENSG00000048392.7	1	1	1
ENSG00000048405.5	0	0	0
ENSG00000048462.6	0	0	0
ENSG00000048471.9	1	1	1
ENSG00000048540.10	0	0	0
ENSG00000048544.5	1	1	1
ENSG00000048649.9	0	0	0
ENSG00000048707.9	0	0	0
ENSG00000048740.13	1	0	0
ENSG00000048828.12	0	0	0
ENSG00000048991.12	0	0	0
ENSG00000049089.9	1	1	1
ENSG00000049130.9	0	0	0
ENSG00000049167.9	0	0	0
ENSG00000049192.10	0	0	0
ENSG00000049239.8	1	1	1
ENSG00000049245.8	1	1	1
ENSG00000049246.10	0	0	0
ENSG00000049247.9	1	1	1
ENSG00000049249.4	0	0	0
ENSG00000049323.11	0	0	0
ENSG00000049449.4	1	1	1
ENSG00000049540.12	0	0	0
ENSG00000049541.6	0	1	1
ENSG00000049618.17	1	1	1
ENSG00000049656.9	0	0	0
ENSG00000049759.12	0	0	0
ENSG00000049860.9	0	0	0
ENSG00000049883.10	0	0	0
ENSG00000050130.13	1	1	1
ENSG00000050165.13	1	1	1
ENSG00000050327.10	0	0	0
ENSG00000050344.8	1	0	0
ENSG00000050393.7	1	1	1
ENSG00000050405.9	1	1	1
ENSG00000050426.11	0	0	0
ENSG00000050438.12	1	1	1
ENSG00000050555.13	0	0	0
ENSG00000050628.16	0	0	0
ENSG00000050748.13	1	1	1
ENSG00000050767.11	1	1	1
ENSG00000050820.12	1	1	1
ENSG00000051009.6	1	1	1
ENSG00000051108.10	1	1	1
ENSG00000051128.14	0	0	0
ENSG00000051180.12	0	0	0
ENSG00000051341.9	0	0	0
ENSG00000051382.4	0	0	0
ENSG00000051523.6	1	0	0
ENSG00000051596.5	0	0	0
ENSG00000051620.6	1	1	1
ENSG00000051825.10	1	1	1
ENSG00000052126.10	0	0	0
ENSG00000052344.11	0	0	0
ENSG00000052723.7	1	1	1
ENSG00000052749.9	1	1	1
ENSG00000052795.8	0	0	0
ENSG00000052802.8	0	0	0
ENSG00000052841.10	0	0	0
ENSG00000053254.11	0	0	0
ENSG00000053371.8	0	0	0
ENSG00000053372.4	1	1	1
ENSG00000053438.7	0	0	0
ENSG00000053501.8	0	0	0
ENSG00000053524.7	1	1	1
ENSG00000053702.10	0	0	0
ENSG00000053747.11	0	0	0
ENSG00000053770.7	0	0	0
ENSG00000053900.6	1	1	1
ENSG00000053918.11	0	0	0
ENSG00000054116.7	1	0	0
ENSG00000054118.9	0	0	0
ENSG00000054148.13	0	0	0
ENSG00000054179.7	0	0	0
ENSG00000054219.9	1	1	1
ENSG00000054267.16	0	0	0
ENSG00000054277.8	0	0	0
ENSG00000054282.11	1	1	1
ENSG00000054392.8	0	0	0
ENSG00000054523.12	0	0	0
ENSG00000054598.5	0	0	0
ENSG00000054611.9	0	0	0
ENSG00000054654.11	0	0	0
ENSG00000054690.9	1	1	1
ENSG00000054793.9	1	0	0
ENSG00000054965.6	0	0	0
ENSG00000054967.8	0	0	0
ENSG00000054983.12	1	1	1
ENSG00000055044.6	0	0	0
ENSG00000055070.12	0	0	0
ENSG00000055118.10	1	1	1
ENSG00000055130.11	0	0	0
ENSG00000055147.13	0	0	0
ENSG00000055163.14	0	0	0
ENSG00000055208.13	0	0	0
ENSG00000055211.8	1	1	1
ENSG00000055332.12	0	0	0
ENSG00000055483.15	1	1	1
ENSG00000055609.13	0	0	0
ENSG00000055732.8	0	0	0
ENSG00000055813.5	1	1	1
ENSG00000055917.11	0	0	0
ENSG00000055950.12	0	0	0
ENSG00000055957.6	0	0	0
ENSG00000056050.6	0	0	0
ENSG00000056097.11	0	0	0
ENSG00000056558.6	0	0	0
ENSG00000056586.11	0	0	0
ENSG00000056661.9	1	1	1
ENSG00000056736.5	0	0	0
ENSG00000056972.14	1	1	1
ENSG00000057019.11	1	1	1
ENSG00000057149.10	0	0	0
ENSG00000057252.8	1	0	0
ENSG00000057294.9	1	1	1
ENSG00000057468.6	1	1	1
ENSG00000057593.9	0	0	0
ENSG00000057608.12	1	1	1
ENSG00000057657.10	0	0	0
ENSG00000057663.8	0	0	0
ENSG00000057704.6	0	0	0
ENSG00000057757.5	1	1	1
ENSG00000057935.9	0	0	0
ENSG00000058056.4	1	0	1
ENSG00000058063.11	0	0	0
ENSG00000058091.12	0	0	0
ENSG00000058262.5	0	0	0
ENSG00000058272.11	0	0	0
ENSG00000058404.15	0	0	0
ENSG00000058453.12	1	1	1
ENSG00000058600.11	0	0	0
ENSG00000058668.10	0	0	0
ENSG00000058673.11	1	0	0
ENSG00000058729.6	1	1	1
ENSG00000058799.9	0	0	0
ENSG00000058804.10	0	0	0
ENSG00000058866.10	0	0	0
ENSG00000059122.12	1	1	1
ENSG00000059145.14	1	0	0
ENSG00000059377.11	0	0	0
ENSG00000059378.8	0	0	0
ENSG00000059573.4	0	0	0
ENSG00000059588.5	0	0	0
ENSG00000059691.7	1	1	1
ENSG00000059728.6	0	0	0
ENSG00000059758.3	0	0	0
ENSG00000059769.15	0	0	0
ENSG00000059804.11	0	0	0
ENSG00000059915.12	1	0	0
ENSG00000060069.12	0	0	0
ENSG00000060138.8	1	0	0
ENSG00000060140.4	0	0	0
ENSG00000060237.12	0	0	0
ENSG00000060339.9	1	1	1
ENSG00000060491.12	1	1	1
ENSG00000060558.3	0	0	0
ENSG00000060642.6	1	1	1
ENSG00000060656.15	0	0	0
ENSG00000060688.8	0	0	0
ENSG00000060749.10	0	0	0
ENSG00000060762.14	0	0	0
ENSG00000060971.13	0	1	1
ENSG00000060982.10	0	0	0
ENSG00000061273.13	0	0	0
ENSG00000061337.11	0	0	0
ENSG00000061656.5	0	0	0
ENSG00000061676.10	0	0	0
ENSG00000061794.8	0	0	0
ENSG00000061918.8	1	1	1
ENSG00000061936.5	0	0	0
ENSG00000061938.12	0	0	0
ENSG00000061987.10	0	0	0
ENSG00000062194.11	0	0	0
ENSG00000062282.10	0	0	0
ENSG00000062485.14	0	0	0
ENSG00000062524.11	1	1	1
ENSG00000062598.13	0	0	0
ENSG00000062650.13	0	0	0
ENSG00000062716.6	0	0	0
ENSG00000062725.5	0	0	0
ENSG00000062822.8	0	1	1
ENSG00000063046.13	1	1	1
ENSG00000063127.11	1	1	1
ENSG00000063169.6	0	0	0
ENSG00000063176.11	0	0	0
ENSG00000063177.8	1	1	1
ENSG00000063180.4	0	0	0
ENSG00000063241.3	0	0	0
ENSG00000063244.8	0	0	0
ENSG00000063245.10	0	0	0
ENSG00000063322.9	0	0	0
ENSG00000063438.12	0	0	0
ENSG00000063660.4	0	0	0
ENSG00000063761.11	1	0	0
ENSG00000063854.8	1	1	1
ENSG00000063978.11	1	1	1
ENSG00000064012.17	1	1	1
ENSG00000064042.13	0	0	0
ENSG00000064102.10	0	0	0
ENSG00000064115.6	1	1	1
ENSG00000064199.2	1	1	1
ENSG00000064201.11	0	0	0
ENSG00000064205.6	0	0	0
ENSG00000064225.8	1	1	1
ENSG00000064270.8	0	0	0
ENSG00000064300.4	0	0	0
ENSG00000064309.10	0	0	0
ENSG00000064313.7	1	1	1
ENSG00000064393.11	0	0	0
ENSG00000064419.9	0	0	0
ENSG00000064490.9	0	0	0
ENSG00000064545.10	1	1	1
ENSG00000064547.9	1	1	1
ENSG00000064601.12	0	0	0
ENSG00000064607.12	0	0	0
ENSG00000064651.9	0	0	0
ENSG00000064652.6	1	1	1
ENSG00000064655.14	1	1	1
ENSG00000064666.10	1	1	1
ENSG00000064687.8	1	1	1
ENSG00000064692.14	0	0	0
ENSG00000064703.7	1	1	1
ENSG00000064726.5	0	0	0
ENSG00000064763.6	0	0	0
ENSG00000064787.8	0	0	0
ENSG00000064886.9	0	0	0
ENSG00000064932.11	0	0	0
ENSG00000064933.12	0	0	0
ENSG00000064961.14	0	0	0
ENSG00000064989.8	1	1	1
ENSG00000064995.12	0	0	0
ENSG00000064999.12	1	0	0
ENSG00000065000.11	1	1	1
ENSG00000065029.10	1	1	1
ENSG00000065054.9	1	0	0
ENSG00000065057.3	0	0	0
ENSG00000065060.12	1	1	1
ENSG00000065135.7	0	0	0
ENSG00000065150.14	0	0	0
ENSG00000065154.7	0	0	0
ENSG00000065183.11	0	0	0
ENSG00000065243.14	0	0	0
ENSG00000065268.6	1	1	1
ENSG00000065308.4	0	0	0
ENSG00000065320.4	0	0	0
ENSG00000065328.12	0	0	0
ENSG00000065357.15	0	0	0
ENSG00000065361.10	0	0	0
ENSG00000065413.12	1	1	1
ENSG00000065427.10	0	0	0
ENSG00000065457.6	1	1	1
ENSG00000065485.13	0	0	0
ENSG00000065491.8	0	0	0
ENSG00000065518.7	0	0	0
ENSG00000065526.6	0	0	0
ENSG00000065534.14	0	0	0
ENSG00000065548.13	0	0	0
ENSG00000065559.10	1	1	1
ENSG00000065600.8	0	0	0
ENSG00000065613.9	1	0	0
ENSG00000065615.9	0	0	0
ENSG00000065618.12	0	0	0
ENSG00000065621.10	1	1	1
ENSG00000065665.16	1	1	1
ENSG00000065675.10	0	0	0
ENSG00000065717.10	0	0	0
ENSG00000065802.7	0	0	0
ENSG00000065809.9	1	1	1
ENSG00000065833.7	1	1	1
ENSG00000065882.11	0	0	0
ENSG00000065883.10	0	0	0
ENSG00000065911.7	1	1	1
ENSG00000065970.4	0	0	0
ENSG00000065978.13	0	0	0
ENSG00000065989.11	0	0	0
ENSG00000066027.7	0	0	0
ENSG00000066044.9	1	0	0
ENSG00000066056.9	1	1	1
ENSG00000066084.8	0	0	0
ENSG00000066117.10	0	0	0
ENSG00000066135.8	0	0	0
ENSG00000066136.15	0	0	0
ENSG00000066185.8	1	1	1
ENSG00000066230.6	1	1	1
ENSG00000066248.10	1	1	1
ENSG00000066279.12	0	0	0
ENSG00000066294.10	0	0	0
ENSG00000066322.8	0	0	0
ENSG00000066336.7	0	0	0
ENSG00000066379.10	1	1	1
ENSG00000066405.8	0	0	0
ENSG00000066422.4	0	0	0
ENSG00000066427.17	0	0	0
ENSG00000066455.8	0	0	0
ENSG00000066468.16	1	1	1
ENSG00000066557.5	0	0	0
ENSG00000066583.7	1	1	1
ENSG00000066629.12	1	1	1
ENSG00000066651.13	0	0	0
ENSG00000066654.8	0	0	0
ENSG00000066697.10	0	0	0
ENSG00000066735.10	0	0	0
ENSG00000066739.7	0	0	0
ENSG00000066777.4	0	0	0
ENSG00000066827.11	1	1	0
ENSG00000066855.11	0	1	1
ENSG00000066923.13	0	0	0
ENSG00000066926.6	1	1	1
ENSG00000066933.11	0	0	0
ENSG00000067057.12	0	0	0
ENSG00000067064.6	0	0	0
ENSG00000067066.12	1	1	1
ENSG00000067082.10	0	0	0
ENSG00000067113.12	0	0	0
ENSG00000067141.12	0	0	0
ENSG00000067167.3	1	1	1
ENSG00000067182.3	0	0	0
ENSG00000067191.11	0	0	0
ENSG00000067208.10	1	1	1
ENSG00000067221.9	1	1	1
ENSG00000067225.13	0	1	1
ENSG00000067248.5	0	0	0
ENSG00000067334.9	0	0	0
ENSG00000067365.10	0	0	0
ENSG00000067369.9	0	0	0
ENSG00000067533.5	1	1	1
ENSG00000067560.6	0	0	0
ENSG00000067596.6	0	0	0
ENSG00000067601.6	1	1	1
ENSG00000067606.11	0	0	0
ENSG00000067704.8	0	0	0
ENSG00000067715.9	0	0	0
ENSG00000067798.9	0	0	0
ENSG00000067836.8	0	0	0
ENSG00000067900.6	0	0	0
ENSG00000067955.9	0	0	0
ENSG00000068001.9	0	0	0
ENSG00000068024.12	0	0	0
ENSG00000068028.13	0	0	0
ENSG00000068078.13	1	1	1
ENSG00000068079.3	0	0	0
ENSG00000068097.10	1	1	1
ENSG00000068120.10	0	0	0
ENSG00000068137.10	0	0	0
ENSG00000068305.13	0	0	0
ENSG00000068383.14	0	0	0
ENSG00000068489.8	0	0	0
ENSG00000068615.12	0	0	0
ENSG00000068650.14	1	0	0
ENSG00000068654.11	1	1	1
ENSG00000068697.6	0	0	0
ENSG00000068724.11	0	0	0
ENSG00000068745.10	1	1	1
ENSG00000068784.8	0	0	0
ENSG00000068793.13	1	1	1
ENSG00000068796.12	1	1	1
ENSG00000068831.14	0	0	0
ENSG00000068878.10	0	0	1
ENSG00000068885.10	1	1	1
ENSG00000068903.15	0	0	0
ENSG00000068912.9	0	0	0
ENSG00000068971.9	0	0	0
ENSG00000068976.9	0	0	0
ENSG00000069011.11	0	0	0
ENSG00000069020.14	0	0	0
ENSG00000069122.14	0	0	0
ENSG00000069188.12	1	1	1
ENSG00000069248.9	1	1	0
ENSG00000069275.12	1	1	1
ENSG00000069329.11	0	0	0
ENSG00000069345.7	0	0	0
ENSG00000069399.8	0	0	0
ENSG00000069424.10	0	0	0
ENSG00000069482.6	0	0	0
ENSG00000069493.10	1	1	1
ENSG00000069667.11	0	0	0
ENSG00000069696.6	0	0	0
ENSG00000069702.6	0	0	0
ENSG00000069712.9	0	0	0
ENSG00000069849.6	1	1	0
ENSG00000069869.11	1	1	1
ENSG00000069943.5	1	1	1
ENSG00000069956.7	0	0	0
ENSG00000069966.14	1	0	0
ENSG00000069974.11	0	0	0
ENSG00000069998.8	0	0	0
ENSG00000070010.14	0	0	0
ENSG00000070018.4	1	0	0
ENSG00000070019.3	0	0	0
ENSG00000070031.3	0	0	0
ENSG00000070047.7	0	0	0
ENSG00000070061.10	1	1	1
ENSG00000070081.11	0	0	0
ENSG00000070087.9	1	1	1
ENSG00000070159.9	0	0	0
ENSG00000070182.13	1	1	1
ENSG00000070190.8	0	0	0
ENSG00000070214.11	1	1	1
ENSG00000070269.9	0	0	0
ENSG00000070366.9	0	0	0
ENSG00000070367.11	0	0	0
ENSG00000070371.11	1	1	1
ENSG00000070404.5	0	0	0
ENSG00000070413.14	1	1	1
ENSG00000070423.13	0	0	0
ENSG00000070444.10	0	0	0
ENSG00000070476.10	1	1	1
ENSG00000070495.10	0	0	0
ENSG00000070501.7	0	0	0
ENSG00000070526.10	0	0	0
ENSG00000070540.8	0	0	0
ENSG00000070610.10	1	1	1
ENSG00000070614.10	0	0	0
ENSG00000070669.12	0	0	0
ENSG00000070718.7	0	0	0
ENSG00000070731.5	1	0	0
ENSG00000070756.9	0	0	0
ENSG00000070759.12	0	0	0
ENSG00000070761.3	0	0	0
ENSG00000070770.4	0	0	0
ENSG00000070778.8	0	0	0
ENSG00000070785.12	0	0	0
ENSG00000070814.13	0	0	0
ENSG00000070831.11	1	0	0
ENSG00000070882.8	0	0	0
ENSG00000070950.5	1	1	1
ENSG00000070961.10	0	0	0
ENSG00000071051.9	0	0	0
ENSG00000071054.11	0	0	0
ENSG00000071073.8	0	0	0
ENSG00000071082.6	0	0	0
ENSG00000071127.12	0	0	0
ENSG00000071189.17	1	0	0
ENSG00000071205.7	0	0	0
ENSG00000071242.7	0	0	0
ENSG00000071243.11	0	0	0
ENSG00000071246.6	1	1	1
ENSG00000071282.7	0	0	0
ENSG00000071462.7	0	0	0
ENSG00000071537.9	0	0	0
ENSG00000071539.9	0	0	0
ENSG00000071564.10	0	0	0
ENSG00000071575.7	0	0	0
ENSG00000071626.12	0	0	0
ENSG00000071655.13	0	0	0
ENSG00000071794.11	1	1	1
ENSG00000071894.10	1	1	1
ENSG00000071967.7	1	1	1
ENSG00000071994.6	0	0	0
ENSG00000072042.8	0	0	0
ENSG00000072062.9	0	0	0
ENSG00000072071.12	0	0	0
ENSG00000072110.9	0	0	0
ENSG00000072121.11	0	0	0
ENSG00000072134.11	1	1	1
ENSG00000072135.8	1	1	1
ENSG00000072163.14	0	0	1
ENSG00000072195.10	0	0	0
ENSG00000072201.9	1	1	1
ENSG00000072210.14	0	0	0
ENSG00000072274.8	1	0	0
ENSG00000072310.12	1	1	1
ENSG00000072364.8	0	0	0
ENSG00000072401.10	0	0	0
ENSG00000072415.4	0	0	0
ENSG00000072422.12	1	0	0
ENSG00000072518.16	0	0	0
ENSG00000072571.15	0	0	0
ENSG00000072609.13	1	0	0
ENSG00000072682.14	1	1	1
ENSG00000072694.14	0	0	0
ENSG00000072736.14	1	1	1
ENSG00000072756.12	1	1	1
ENSG00000072778.15	1	1	1
ENSG00000072786.8	0	1	1
ENSG00000072803.13	0	0	0
ENSG00000072818.7	0	0	0
ENSG00000072832.10	1	1	1
ENSG00000072840.8	1	1	1
ENSG00000072849.6	0	0	0
ENSG00000072858.6	0	0	0
ENSG00000072864.8	0	0	0
ENSG00000072952.14	0	0	0
ENSG00000072954.2	0	0	0
ENSG00000072958.4	0	0	0
ENSG00000073008.10	0	0	0
ENSG00000073050.7	0	0	0
ENSG00000073060.11	0	0	0
ENSG00000073111.9	0	0	0
ENSG00000073150.9	0	0	0
ENSG00000073169.9	0	0	0
ENSG00000073282.8	0	1	1
ENSG00000073331.13	1	1	1
ENSG00000073350.9	1	1	1
ENSG00000073417.10	0	0	0
ENSG00000073536.13	0	0	0
ENSG00000073578.12	0	0	0
ENSG00000073584.14	0	1	1
ENSG00000073605.14	1	1	1
ENSG00000073614.7	0	0	0
ENSG00000073670.9	1	1	1
ENSG00000073711.6	0	0	0
ENSG00000073712.9	0	0	0
ENSG00000073737.12	0	0	0
ENSG00000073754.5	0	0	0
ENSG00000073756.7	0	0	0
ENSG00000073792.11	0	0	0
ENSG00000073803.9	0	0	0
ENSG00000073849.10	0	0	0
ENSG00000073861.2	0	0	0
ENSG00000073910.15	0	0	0
ENSG00000073921.13	1	0	0
ENSG00000073969.14	1	1	1
ENSG00000074054.13	0	0	0
ENSG00000074071.9	0	0	0
ENSG00000074181.4	0	0	0
ENSG00000074201.4	1	1	1
ENSG00000074211.9	1	0	1
ENSG00000074219.9	0	0	0
ENSG00000074266.13	0	0	0
ENSG00000074317.6	0	0	0
ENSG00000074319.8	1	0	0
ENSG00000074356.12	0	0	0
ENSG00000074370.13	0	0	0
ENSG00000074410.9	1	1	1
ENSG00000074416.9	1	0	0
ENSG00000074527.7	0	0	0
ENSG00000074582.8	0	0	0
ENSG00000074590.9	0	0	0
ENSG00000074603.14	0	0	0
ENSG00000074621.9	0	0	0
ENSG00000074657.9	0	0	0
ENSG00000074660.11	0	0	0
ENSG00000074695.5	0	0	0
ENSG00000074696.8	0	0	0
ENSG00000074706.9	1	1	1
ENSG00000074755.10	0	0	0
ENSG00000074800.9	0	0	0
ENSG00000074803.13	0	0	0
ENSG00000074842.3	0	1	1
ENSG00000074855.6	0	0	0
ENSG00000074935.9	0	0	0
ENSG00000074964.12	0	0	0
ENSG00000074966.6	0	0	0
ENSG00000075073.10	0	0	0
ENSG00000075089.5	0	0	0
ENSG00000075131.5	1	1	1
ENSG00000075142.9	0	0	0
ENSG00000075151.15	0	0	0
ENSG00000075188.4	0	0	0
ENSG00000075218.14	0	0	0
ENSG00000075223.9	0	0	0
ENSG00000075234.12	1	1	1
ENSG00000075239.9	1	1	1
ENSG00000075240.12	0	1	1
ENSG00000075275.12	0	0	0
ENSG00000075292.14	1	1	1
ENSG00000075303.8	1	0	1
ENSG00000075336.7	1	1	1
ENSG00000075340.18	0	0	0
ENSG00000075391.12	0	0	0
ENSG00000075399.8	0	0	0
ENSG00000075407.13	1	1	1
ENSG00000075413.13	0	0	0
ENSG00000075415.8	0	0	0
ENSG00000075420.8	0	0	0
ENSG00000075426.7	0	0	0
ENSG00000075539.9	0	0	0
ENSG00000075568.12	0	0	0
ENSG00000075618.13	0	0	0
ENSG00000075624.9	0	0	0
ENSG00000075651.11	1	1	1
ENSG00000075702.12	0	0	0
ENSG00000075711.16	0	0	0
ENSG00000075785.8	1	0	0
ENSG00000075790.6	0	0	0
ENSG00000075826.12	1	1	1
ENSG00000075856.7	0	0	0
ENSG00000075884.8	1	1	1
ENSG00000075886.10	0	0	0
ENSG00000075914.8	1	1	1
ENSG00000075945.8	1	1	1
ENSG00000075975.11	1	1	1
ENSG00000076003.4	1	1	1
ENSG00000076043.5	0	0	0
ENSG00000076067.7	1	1	0
ENSG00000076108.7	0	0	0
ENSG00000076201.10	0	0	0
ENSG00000076242.10	0	0	0
ENSG00000076248.6	0	0	0
ENSG00000076258.5	1	1	1
ENSG00000076321.6	0	0	0
ENSG00000076344.11	1	1	1
ENSG00000076351.8	0	0	0
ENSG00000076356.6	0	0	0
ENSG00000076382.12	0	0	0
ENSG00000076513.12	0	0	0
ENSG00000076554.11	0	0	0
ENSG00000076555.11	0	0	0
ENSG00000076604.10	0	0	0
ENSG00000076641.4	0	0	0
ENSG00000076650.2	0	0	0
ENSG00000076662.5	0	0	0
ENSG00000076685.14	1	0	0
ENSG00000076706.10	0	0	0
ENSG00000076826.5	1	0	0
ENSG00000076864.15	0	0	0
ENSG00000076924.7	1	1	1
ENSG00000076928.13	0	0	0
ENSG00000076944.10	0	0	0
ENSG00000076984.13	0	0	0
ENSG00000077009.9	0	0	0
ENSG00000077044.5	0	0	0
ENSG00000077063.6	0	0	0
ENSG00000077092.14	0	0	0
ENSG00000077097.9	0	0	0
ENSG00000077147.10	0	0	0
ENSG00000077150.13	0	0	0
ENSG00000077152.5	0	0	0
ENSG00000077157.16	0	0	0
ENSG00000077232.12	0	0	0
ENSG00000077235.13	0	0	0
ENSG00000077238.9	0	0	0
ENSG00000077254.10	0	0	0
ENSG00000077312.4	0	0	0
ENSG00000077348.4	0	0	0
ENSG00000077380.11	0	0	0
ENSG00000077420.11	0	0	0
ENSG00000077454.11	1	1	1
ENSG00000077458.8	0	0	0
ENSG00000077463.10	1	1	1
ENSG00000077514.4	0	0	0
ENSG00000077522.8	0	0	0
ENSG00000077549.13	1	1	1
ENSG00000077585.9	1	1	1
ENSG00000077616.6	0	0	0
ENSG00000077684.11	0	0	0
ENSG00000077782.15	0	0	0
ENSG00000077800.7	0	0	0
ENSG00000077809.8	0	0	0
ENSG00000077942.13	0	0	0
ENSG00000077943.7	0	0	0
ENSG00000077984.4	1	0	0
ENSG00000078018.15	0	0	0
ENSG00000078043.11	0	0	0
ENSG00000078053.12	1	1	1
ENSG00000078070.7	0	0	0
ENSG00000078081.3	0	0	0
ENSG00000078098.9	0	0	0
ENSG00000078114.14	0	0	0
ENSG00000078124.7	0	0	0
ENSG00000078140.9	1	1	1
ENSG00000078142.7	0	0	0
ENSG00000078177.9	0	0	0
ENSG00000078237.4	1	0	0
ENSG00000078246.11	1	1	1
ENSG00000078269.9	0	0	0
ENSG00000078295.11	1	0	0
ENSG00000078304.15	0	1	1
ENSG00000078319.7	1	1	1
ENSG00000078369.13	0	0	0
ENSG00000078401.6	0	0	0
ENSG00000078403.12	0	0	0
ENSG00000078487.13	0	0	0
ENSG00000078618.15	1	1	1
ENSG00000078668.9	0	0	0
ENSG00000078674.13	1	1	1
ENSG00000078687.12	0	0	0
ENSG00000078699.17	1	1	1
ENSG00000078747.8	0	0	0
ENSG00000078795.12	0	0	0
ENSG00000078804.8	0	0	0
ENSG00000078808.12	1	1	1
ENSG00000078814.11	1	1	1
ENSG00000078898.6	0	0	0
ENSG00000078900.10	0	0	0
ENSG00000078902.11	0	0	0
ENSG00000078967.8	0	0	0
ENSG00000079134.7	0	0	0
ENSG00000079150.13	1	1	1
ENSG00000079156.12	0	0	0
ENSG00000079215.9	0	0	0
ENSG00000079246.11	1	1	1
ENSG00000079257.3	1	1	1
ENSG00000079263.14	0	0	0
ENSG00000079277.15	0	0	0
ENSG00000079308.12	0	0	0
ENSG00000079313.7	1	1	1
ENSG00000079332.10	1	1	1
ENSG00000079335.13	1	1	1
ENSG00000079337.11	0	0	0
ENSG00000079385.17	0	0	0
ENSG00000079387.9	0	0	0
ENSG00000079432.3	0	0	0
ENSG00000079435.5	0	0	0
ENSG00000079459.8	1	1	0
ENSG00000079462.3	0	0	0
ENSG00000079616.8	0	0	0
ENSG00000079689.9	0	0	0
ENSG00000079691.15	1	1	1
ENSG00000079739.11	0	0	0
ENSG00000079785.10	1	1	1
ENSG00000079805.12	0	0	0
ENSG00000079819.12	1	0	0
ENSG00000079931.10	0	0	0
ENSG00000079950.9	1	1	1
ENSG00000079974.13	1	1	1
ENSG00000079999.9	0	0	0
ENSG00000080007.6	0	0	0
ENSG00000080031.5	0	0	0
ENSG00000080189.10	0	0	0
ENSG00000080200.5	0	0	0
ENSG00000080298.11	0	0	0
ENSG00000080345.13	1	1	1
ENSG00000080371.4	0	0	0
ENSG00000080493.9	0	0	0
ENSG00000080503.15	0	0	0
ENSG00000080546.9	0	0	0
ENSG00000080573.6	0	0	0
ENSG00000080603.12	0	0	0
ENSG00000080608.9	0	0	0
ENSG00000080802.14	0	0	0
ENSG00000080815.14	0	0	0
ENSG00000080819.2	0	0	0
ENSG00000080822.12	0	0	0
ENSG00000080823.17	1	1	1
ENSG00000080824.14	0	0	0
ENSG00000080839.7	1	0	0
ENSG00000080845.13	1	1	1
ENSG00000080854.10	1	1	1
ENSG00000080947.10	0	0	0
ENSG00000080986.8	0	0	0
ENSG00000081014.6	1	0	1
ENSG00000081019.9	0	0	0
ENSG00000081026.14	0	0	0
ENSG00000081041.8	0	0	0
ENSG00000081052.10	0	0	0
ENSG00000081059.15	0	0	0
ENSG00000081087.10	1	1	1
ENSG00000081148.11	1	0	0
ENSG00000081154.7	0	0	0
ENSG00000081177.14	0	0	0
ENSG00000081181.3	0	0	0
ENSG00000081189.9	0	0	0
ENSG00000081237.14	0	0	0
ENSG00000081277.7	0	0	0
ENSG00000081307.8	0	0	0
ENSG00000081320.6	1	1	1
ENSG00000081377.12	0	0	0
ENSG00000081386.8	0	0	0
ENSG00000081665.9	1	1	1
ENSG00000081692.8	0	0	0
ENSG00000081721.7	0	0	0
ENSG00000081760.12	0	0	0
ENSG00000081791.4	1	1	1
ENSG00000081803.11	0	0	0
ENSG00000081870.7	0	0	0
ENSG00000081913.9	1	1	1
ENSG00000081923.6	0	0	0
ENSG00000081985.6	0	0	0
ENSG00000082014.12	0	0	0
ENSG00000082068.4	0	0	0
ENSG00000082074.11	0	0	0
ENSG00000082146.8	1	1	1
ENSG00000082153.13	0	0	0
ENSG00000082196.16	0	0	0
ENSG00000082212.7	0	0	0
ENSG00000082213.13	1	1	1
ENSG00000082258.8	1	1	1
ENSG00000082269.12	0	0	0
ENSG00000082397.11	0	0	0
ENSG00000082438.11	0	0	0
ENSG00000082512.10	0	0	0
ENSG00000082515.12	0	0	0
ENSG00000082516.8	0	0	0
ENSG00000082641.11	0	0	0
ENSG00000082701.10	1	1	1
ENSG00000082781.7	1	1	1
ENSG00000082805.15	0	0	0
ENSG00000082898.12	0	0	0
ENSG00000082996.15	0	0	0
ENSG00000083093.5	0	0	0
ENSG00000083097.10	1	1	1
ENSG00000083099.6	0	0	0
ENSG00000083123.10	1	1	1
ENSG00000083168.5	0	0	0
ENSG00000083223.13	0	0	0
ENSG00000083290.15	1	1	1
ENSG00000083312.13	0	0	0
ENSG00000083444.12	0	0	0
ENSG00000083454.17	0	0	0
ENSG00000083457.7	0	0	0
ENSG00000083520.10	0	0	0
ENSG00000083535.11	0	0	0
ENSG00000083544.9	0	0	0
ENSG00000083635.7	1	0	0
ENSG00000083642.14	1	1	1
ENSG00000083720.8	0	0	0
ENSG00000083799.13	0	0	0
ENSG00000083807.5	1	1	1
ENSG00000083812.7	0	0	0
ENSG00000083814.8	0	0	0
ENSG00000083817.8	0	0	0
ENSG00000083828.11	1	1	1
ENSG00000083838.11	0	0	0
ENSG00000083844.6	1	0	0
ENSG00000083845.4	1	1	1
ENSG00000083896.8	0	0	0
ENSG00000083937.4	0	0	0
ENSG00000084070.7	0	0	0
ENSG00000084072.12	1	1	1
ENSG00000084073.4	0	0	0
ENSG00000084090.9	0	0	0
ENSG00000084092.6	1	1	1
ENSG00000084093.11	0	0	0
ENSG00000084110.6	0	0	0
ENSG00000084112.10	1	0	0
ENSG00000084207.11	1	1	1
ENSG00000084234.12	0	0	0
ENSG00000084444.9	1	1	1
ENSG00000084463.3	0	0	0
ENSG00000084623.7	0	0	0
ENSG00000084636.13	0	0	0
ENSG00000084652.11	0	0	0
ENSG00000084674.9	0	0	0
ENSG00000084676.11	1	0	0
ENSG00000084693.11	0	0	0
ENSG00000084710.9	0	0	0
ENSG00000084731.9	0	0	0
ENSG00000084733.6	0	0	0
ENSG00000084734.4	0	0	0
ENSG00000084754.6	0	0	0
ENSG00000084764.6	1	0	0
ENSG00000084774.9	1	1	1
ENSG00000085063.10	1	1	1
ENSG00000085117.7	0	0	0
ENSG00000085231.9	0	0	0
ENSG00000085265.6	0	0	0
ENSG00000085274.11	0	0	0
ENSG00000085276.13	1	1	1
ENSG00000085365.13	0	0	0
ENSG00000085377.9	0	0	0
ENSG00000085382.7	0	0	0
ENSG00000085415.11	1	1	1
ENSG00000085433.11	0	0	0
ENSG00000085449.10	0	0	0
ENSG00000085465.11	0	0	0
ENSG00000085491.11	1	0	0
ENSG00000085511.15	0	0	0
ENSG00000085514.11	1	1	1
ENSG00000085552.12	0	0	0
ENSG00000085563.10	0	0	0
ENSG00000085644.9	0	0	0
ENSG00000085662.9	0	0	0
ENSG00000085719.7	1	1	1
ENSG00000085721.8	1	1	1
ENSG00000085733.11	1	1	1
ENSG00000085741.8	0	0	0
ENSG00000085760.10	0	0	0
ENSG00000085788.9	1	1	1
ENSG00000085831.11	0	0	0
ENSG00000085832.12	1	1	1
ENSG00000085840.8	1	0	0
ENSG00000085871.4	0	0	0
ENSG00000085872.10	0	0	0
ENSG00000085978.17	0	0	0
ENSG00000085982.9	1	1	1
ENSG00000085998.9	0	0	0
ENSG00000085999.7	0	0	0
ENSG00000086015.16	1	1	1
ENSG00000086061.11	0	0	0
ENSG00000086062.8	1	1	1
ENSG00000086065.9	0	0	0
ENSG00000086102.14	1	1	1
ENSG00000086189.5	1	0	1
ENSG00000086200.12	0	0	0
ENSG00000086232.8	0	0	0
ENSG00000086288.7	0	0	0
ENSG00000086289.7	1	1	1
ENSG00000086300.11	0	0	0
ENSG00000086475.10	0	0	0
ENSG00000086504.11	1	1	1
ENSG00000086506.2	1	1	1
ENSG00000086544.2	0	0	0
ENSG00000086548.8	0	0	0
ENSG00000086570.8	1	1	1
ENSG00000086589.7	0	0	0
ENSG00000086598.6	1	1	1
ENSG00000086619.9	1	1	1
ENSG00000086666.14	0	0	0
ENSG00000086730.12	0	0	0
ENSG00000086827.4	0	0	0
ENSG00000086848.10	0	0	0
ENSG00000086967.9	0	0	0
ENSG00000087008.11	1	1	1
ENSG00000087053.14	1	1	1
ENSG00000087074.7	0	0	0
ENSG00000087076.4	1	1	1
ENSG00000087077.7	1	1	1
ENSG00000087085.9	1	1	1
ENSG00000087086.9	0	0	0
ENSG00000087087.14	1	1	1
ENSG00000087088.15	0	0	0
ENSG00000087095.8	0	0	0
ENSG00000087111.16	0	0	0
ENSG00000087116.9	0	0	0
ENSG00000087152.11	0	0	0
ENSG00000087157.14	0	0	0
ENSG00000087191.8	1	1	1
ENSG00000087206.12	1	0	0
ENSG00000087237.6	1	1	1
ENSG00000087245.8	0	0	0
ENSG00000087250.4	0	0	0
ENSG00000087253.7	1	1	1
ENSG00000087258.9	1	1	1
ENSG00000087263.12	0	0	0
ENSG00000087266.11	0	0	0
ENSG00000087269.11	0	0	0
ENSG00000087274.12	0	0	0
ENSG00000087299.7	0	0	0
ENSG00000087301.4	1	1	1
ENSG00000087302.4	0	0	0
ENSG00000087303.12	0	0	0
ENSG00000087338.4	0	0	0
ENSG00000087365.10	1	1	1
ENSG00000087448.5	1	1	1
ENSG00000087460.19	0	0	0
ENSG00000087470.13	0	0	0
ENSG00000087502.13	0	0	0
ENSG00000087586.13	0	0	0
ENSG00000087589.12	0	0	0
ENSG00000087884.10	1	1	1
ENSG00000087903.8	0	0	0
ENSG00000087995.11	0	0	0
ENSG00000088002.7	1	1	1
ENSG00000088035.11	0	0	0
ENSG00000088038.13	0	0	0
ENSG00000088053.7	1	0	0
ENSG00000088179.4	0	0	0
ENSG00000088205.8	0	0	0
ENSG00000088247.11	0	0	0
ENSG00000088256.4	0	1	1
ENSG00000088280.14	0	0	0
ENSG00000088298.8	1	1	1
ENSG00000088305.14	1	1	1
ENSG00000088325.11	0	0	0
ENSG00000088340.11	1	1	1
ENSG00000088356.4	0	0	0
ENSG00000088367.16	1	1	1
ENSG00000088387.13	0	0	0
ENSG00000088448.10	0	0	0
ENSG00000088451.6	0	0	0
ENSG00000088538.12	1	1	1
ENSG00000088543.10	0	0	0
ENSG00000088682.9	1	1	1
ENSG00000088727.8	0	0	0
ENSG00000088766.7	0	0	0
ENSG00000088808.12	0	0	0
ENSG00000088812.13	0	0	0
ENSG00000088826.13	0	0	0
ENSG00000088827.8	0	0	0
ENSG00000088832.10	0	0	0
ENSG00000088833.13	1	1	1
ENSG00000088836.8	0	0	0
ENSG00000088854.11	1	1	1
ENSG00000088876.7	0	0	0
ENSG00000088881.16	0	0	0
ENSG00000088882.7	0	0	0
ENSG00000088888.13	1	1	1
ENSG00000088899.10	0	0	0
ENSG00000088930.6	0	0	0
ENSG00000088970.11	0	0	0
ENSG00000088986.6	0	0	0
ENSG00000088992.13	0	0	0
ENSG00000089006.12	0	0	0
ENSG00000089009.11	0	0	0
ENSG00000089012.10	0	0	0
ENSG00000089022.9	0	0	0
ENSG00000089041.12	0	0	0
ENSG00000089048.10	0	0	0
ENSG00000089050.10	1	1	1
ENSG00000089053.8	0	0	0
ENSG00000089057.10	0	0	0
ENSG00000089060.7	0	0	0
ENSG00000089063.10	1	1	1
ENSG00000089091.12	0	0	0
ENSG00000089094.12	0	0	0
ENSG00000089123.11	0	0	0
ENSG00000089127.8	0	0	0
ENSG00000089154.6	1	0	1
ENSG00000089157.11	0	0	0
ENSG00000089159.11	0	0	0
ENSG00000089163.4	0	0	0
ENSG00000089177.13	1	1	1
ENSG00000089195.10	0	0	0
ENSG00000089199.5	0	0	0
ENSG00000089220.4	0	0	0
ENSG00000089234.11	0	0	0
ENSG00000089248.6	0	0	0
ENSG00000089280.14	0	0	0
ENSG00000089327.10	1	1	1
ENSG00000089335.16	1	1	1
ENSG00000089351.10	1	1	1
ENSG00000089356.12	0	0	0
ENSG00000089486.12	0	0	0
ENSG00000089558.4	0	0	0
ENSG00000089597.12	1	1	1
ENSG00000089639.6	0	0	0
ENSG00000089692.4	0	0	0
ENSG00000089693.6	1	1	1
ENSG00000089723.5	0	0	0
ENSG00000089737.11	1	0	0
ENSG00000089775.7	0	0	0
ENSG00000089818.12	1	1	1
ENSG00000089847.8	1	1	1
ENSG00000089876.7	1	1	1
ENSG00000089902.8	0	0	0
ENSG00000089916.13	0	0	0
ENSG00000090006.13	0	0	0
ENSG00000090013.5	1	1	1
ENSG00000090020.6	0	0	0
ENSG00000090054.9	0	0	0
ENSG00000090060.13	0	0	0
ENSG00000090061.13	0	0	0
ENSG00000090097.16	0	0	0
ENSG00000090104.7	0	0	0
ENSG00000090238.7	1	1	1
ENSG00000090263.11	1	1	1
ENSG00000090266.8	0	0	0
ENSG00000090273.9	0	0	0
ENSG00000090316.11	1	1	1
ENSG00000090339.4	0	0	0
ENSG00000090372.10	1	1	1
ENSG00000090376.4	0	0	0
ENSG00000090382.2	1	1	1
ENSG00000090432.5	1	1	1
ENSG00000090447.7	0	0	0
ENSG00000090470.10	0	0	0
ENSG00000090487.6	1	1	1
ENSG00000090512.7	1	1	1
ENSG00000090520.6	0	0	0
ENSG00000090530.5	0	0	0
ENSG00000090534.13	0	0	0
ENSG00000090539.11	0	0	0
ENSG00000090554.8	0	0	0
ENSG00000090565.11	0	0	0
ENSG00000090581.5	1	1	1
ENSG00000090612.16	0	0	0
ENSG00000090615.8	0	0	0
ENSG00000090621.9	1	1	1
ENSG00000090659.13	1	1	1
ENSG00000090661.7	1	1	1
ENSG00000090674.11	0	0	0
ENSG00000090686.11	0	0	0
ENSG00000090857.9	0	0	0
ENSG00000090861.11	0	0	0
ENSG00000090863.7	0	0	0
ENSG00000090905.13	0	0	0
ENSG00000090920.9	0	0	0
ENSG00000090924.10	0	0	0
ENSG00000090971.4	1	1	1
ENSG00000090975.8	0	0	0
ENSG00000090989.13	1	1	1
ENSG00000091009.6	0	0	0
ENSG00000091039.12	0	0	0
ENSG00000091073.15	0	0	0
ENSG00000091106.14	0	0	0
ENSG00000091127.9	0	0	0
ENSG00000091129.15	0	0	0
ENSG00000091136.9	1	1	1
ENSG00000091140.8	0	0	0
ENSG00000091157.9	0	0	0
ENSG00000091164.8	1	0	1
ENSG00000091262.10	1	1	1
ENSG00000091317.7	0	0	0
ENSG00000091409.10	0	1	0
ENSG00000091428.13	0	0	0
ENSG00000091436.12	0	0	0
ENSG00000091483.6	0	0	0
ENSG00000091490.6	0	0	0
ENSG00000091513.10	0	0	0
ENSG00000091527.11	0	0	0
ENSG00000091536.12	1	1	1
ENSG00000091542.8	1	1	1
ENSG00000091583.6	0	0	0
ENSG00000091592.11	1	1	1
ENSG00000091622.11	1	0	0
ENSG00000091640.3	1	1	1
ENSG00000091651.4	0	0	0
ENSG00000091704.5	0	0	0
ENSG00000091732.11	0	0	0
ENSG00000091831.17	0	0	0
ENSG00000091844.3	0	0	0
ENSG00000091879.9	0	0	0
ENSG00000091947.5	1	0	0
ENSG00000091972.14	1	0	1
ENSG00000091986.11	1	1	1
ENSG00000092009.6	0	0	0
ENSG00000092010.10	0	0	0
ENSG00000092020.6	0	0	0
ENSG00000092036.12	1	1	1
ENSG00000092051.12	0	0	0
ENSG00000092054.12	0	0	0
ENSG00000092067.5	0	0	0
ENSG00000092068.14	0	0	0
ENSG00000092094.6	1	1	1
ENSG00000092096.10	0	0	0
ENSG00000092098.12	0	0	0
ENSG00000092108.16	0	0	0
ENSG00000092140.10	0	0	0
ENSG00000092148.8	1	0	0
ENSG00000092199.13	0	0	0
ENSG00000092200.8	0	0	0
ENSG00000092201.5	0	0	0
ENSG00000092203.9	1	1	1
ENSG00000092208.12	0	0	0
ENSG00000092295.7	1	1	1
ENSG00000092330.11	0	0	0
ENSG00000092421.12	0	0	0
ENSG00000092439.9	0	0	0
ENSG00000092445.7	0	0	0
ENSG00000092470.7	0	0	0
ENSG00000092529.18	0	0	0
ENSG00000092531.5	0	0	0
ENSG00000092607.9	0	0	0
ENSG00000092621.7	0	0	0
ENSG00000092758.11	0	0	0
ENSG00000092820.13	1	1	1
ENSG00000092841.14	0	0	0
ENSG00000092847.6	1	0	0
ENSG00000092850.7	0	0	0
ENSG00000092853.9	0	0	0
ENSG00000092871.12	0	0	0
ENSG00000092929.7	0	0	0
ENSG00000092931.7	1	1	1
ENSG00000092964.12	0	0	0
ENSG00000092969.7	0	0	0
ENSG00000092978.6	0	0	0
ENSG00000093000.14	0	0	0
ENSG00000093009.5	0	0	0
ENSG00000093010.7	1	1	1
ENSG00000093072.11	1	1	1
ENSG00000093134.9	0	0	0
ENSG00000093144.14	0	0	0
ENSG00000093167.13	1	1	1
ENSG00000093183.9	0	0	0
ENSG00000093217.5	0	0	0
ENSG00000094796.4	0	0	0
ENSG00000094804.5	0	0	0
ENSG00000094880.6	0	0	0
ENSG00000094914.8	1	1	1
ENSG00000094916.9	0	0	0
ENSG00000094963.9	1	1	1
ENSG00000094975.9	1	1	1
ENSG00000095002.8	1	1	1
ENSG00000095015.5	1	1	1
ENSG00000095059.11	0	0	0
ENSG00000095066.7	0	0	0
ENSG00000095139.9	0	0	0
ENSG00000095203.10	0	0	0
ENSG00000095209.7	1	1	1
ENSG00000095261.9	0	0	0
ENSG00000095303.10	0	0	0
ENSG00000095319.10	0	0	0
ENSG00000095321.12	1	1	1
ENSG00000095370.15	0	0	0
ENSG00000095380.10	0	0	0
ENSG00000095383.15	0	0	0
ENSG00000095397.9	1	1	1
ENSG00000095464.9	0	0	0
ENSG00000095485.12	1	1	1
ENSG00000095539.11	0	0	0
ENSG00000095564.9	0	0	0
ENSG00000095574.7	0	0	0
ENSG00000095585.12	0	0	0
ENSG00000095637.16	1	0	0
ENSG00000095713.9	0	0	0
ENSG00000095739.7	0	0	0
ENSG00000095787.17	0	0	0
ENSG00000095794.15	0	0	0
ENSG00000095906.12	0	0	0
ENSG00000095917.9	1	1	1
ENSG00000095932.5	0	0	0
ENSG00000095951.12	0	0	0
ENSG00000095970.12	0	0	0
ENSG00000096006.7	0	0	0
ENSG00000096060.10	0	0	0
ENSG00000096063.10	0	0	0
ENSG00000096070.15	0	0	0
ENSG00000096080.7	1	1	1
ENSG00000096088.12	0	0	0
ENSG00000096092.5	1	1	1
ENSG00000096093.10	0	0	0
ENSG00000096384.15	0	0	0
ENSG00000096401.7	0	0	0
ENSG00000096433.6	1	0	1
ENSG00000096654.11	0	0	0
ENSG00000096696.9	0	0	0
ENSG00000096717.7	0	1	1
ENSG00000096746.13	0	0	0
ENSG00000096872.11	1	1	1
ENSG00000096968.8	0	0	0
ENSG00000096996.11	0	0	0
ENSG00000097007.13	0	0	0
ENSG00000097021.15	1	0	0
ENSG00000097033.10	0	0	0
ENSG00000097046.8	1	1	1
ENSG00000099139.9	1	0	0
ENSG00000099194.5	0	0	0
ENSG00000099203.2	0	0	0
ENSG00000099204.14	0	0	0
ENSG00000099219.9	0	0	0
ENSG00000099246.12	0	0	0
ENSG00000099250.13	0	0	0
ENSG00000099251.10	1	1	1
ENSG00000099256.14	0	0	0
ENSG00000099260.6	0	0	0
ENSG00000099282.5	0	0	0
ENSG00000099284.9	0	0	0
ENSG00000099290.11	1	1	1
ENSG00000099308.6	1	1	1
ENSG00000099326.4	0	0	0
ENSG00000099330.4	1	1	1
ENSG00000099331.9	0	0	0
ENSG00000099337.3	0	0	0
ENSG00000099338.18	1	1	1
ENSG00000099341.7	1	1	1
ENSG00000099364.12	0	0	0
ENSG00000099365.5	1	1	1
ENSG00000099377.9	1	1	1
ENSG00000099381.12	0	0	0
ENSG00000099385.7	0	0	0
ENSG00000099622.9	0	0	0
ENSG00000099624.3	1	0	0
ENSG00000099625.8	0	0	0
ENSG00000099769.5	0	0	0
ENSG00000099783.7	0	0	0
ENSG00000099785.6	1	1	1
ENSG00000099795.2	0	0	0
ENSG00000099797.7	0	0	0
ENSG00000099800.3	0	0	0
ENSG00000099804.4	0	0	0
ENSG00000099810.14	0	0	0
ENSG00000099814.11	1	1	1
ENSG00000099817.7	1	1	1
ENSG00000099821.9	0	0	0
ENSG00000099822.2	1	0	0
ENSG00000099834.14	1	1	1
ENSG00000099840.9	0	0	0
ENSG00000099849.10	0	0	0
ENSG00000099860.4	0	0	0
ENSG00000099864.13	0	0	0
ENSG00000099866.10	1	1	1
ENSG00000099875.10	0	0	0
ENSG00000099889.9	1	1	1
ENSG00000099899.10	0	0	0
ENSG00000099901.12	0	0	0
ENSG00000099904.11	1	1	1
ENSG00000099910.12	0	0	0
ENSG00000099917.13	1	1	1
ENSG00000099937.6	0	0	0
ENSG00000099940.7	1	1	1
ENSG00000099942.8	1	1	1
ENSG00000099949.14	1	1	1
ENSG00000099953.5	0	0	0
ENSG00000099956.13	1	1	1
ENSG00000099957.12	0	0	0
ENSG00000099958.10	0	0	0
ENSG00000099968.13	1	1	1
ENSG00000099977.9	1	1	1
ENSG00000099984.6	1	1	1
ENSG00000099985.3	0	0	0
ENSG00000099991.12	1	1	1
ENSG00000099992.11	0	0	0
ENSG00000099994.10	0	0	0
ENSG00000099995.14	0	0	0
ENSG00000099998.13	0	0	0
ENSG00000099999.10	1	1	1
ENSG00000100003.13	0	0	0
ENSG00000100023.13	1	1	1
ENSG00000100024.10	1	1	1
ENSG00000100027.10	0	0	0
ENSG00000100028.7	0	0	0
ENSG00000100029.13	0	0	0
ENSG00000100030.10	0	0	0
ENSG00000100031.14	1	0	0
ENSG00000100033.12	1	1	1
ENSG00000100034.9	0	0	0
ENSG00000100036.11	0	0	0
ENSG00000100038.15	1	1	1
ENSG00000100053.5	0	0	0
ENSG00000100055.16	0	0	0
ENSG00000100056.7	1	1	1
ENSG00000100058.8	0	0	0
ENSG00000100060.13	0	0	0
ENSG00000100065.10	1	0	0
ENSG00000100068.7	0	0	0
ENSG00000100075.5	1	1	1
ENSG00000100077.10	1	1	1
ENSG00000100079.5	1	1	1
ENSG00000100083.14	0	1	1
ENSG00000100084.10	0	0	0
ENSG00000100092.16	1	1	1
ENSG00000100097.7	0	0	0
ENSG00000100099.16	1	1	1
ENSG00000100100.8	0	0	0
ENSG00000100101.13	0	0	0
ENSG00000100104.8	0	0	0
ENSG00000100105.13	0	0	0
ENSG00000100106.15	1	1	1
ENSG00000100109.12	0	0	0
ENSG00000100116.12	1	1	1
ENSG00000100122.5	0	0	0
ENSG00000100124.8	1	1	1
ENSG00000100129.13	0	0	0
ENSG00000100138.9	1	1	1
ENSG00000100139.9	0	0	0
ENSG00000100142.10	0	0	0
ENSG00000100146.12	0	0	0
ENSG00000100147.9	0	0	0
ENSG00000100150.12	0	0	0
ENSG00000100151.11	0	0	0
ENSG00000100154.10	0	0	0
ENSG00000100156.6	1	0	0
ENSG00000100162.10	0	0	0
ENSG00000100167.15	1	1	1
ENSG00000100181.17	1	0	0
ENSG00000100196.6	0	0	0
ENSG00000100197.16	1	1	1
ENSG00000100201.14	1	1	1
ENSG00000100206.5	0	0	0
ENSG00000100207.14	0	0	0
ENSG00000100209.5	0	0	0
ENSG00000100211.6	1	1	1
ENSG00000100216.4	0	0	0
ENSG00000100218.7	0	0	0
ENSG00000100219.12	0	0	0
ENSG00000100220.7	0	0	0
ENSG00000100221.6	0	0	0
ENSG00000100225.13	0	0	0
ENSG00000100226.11	0	0	0
ENSG00000100227.13	0	0	0
ENSG00000100228.8	0	0	0
ENSG00000100234.11	0	1	1
ENSG00000100239.11	1	1	1
ENSG00000100241.16	0	0	0
ENSG00000100242.11	0	0	0
ENSG00000100243.16	0	0	0
ENSG00000100246.8	0	0	0
ENSG00000100258.13	1	1	1
ENSG00000100263.9	1	1	1
ENSG00000100266.13	1	1	1
ENSG00000100271.12	1	1	1
ENSG00000100276.9	0	0	0
ENSG00000100280.12	0	0	0
ENSG00000100281.9	0	0	0
ENSG00000100284.16	0	0	0
ENSG00000100285.9	0	0	0
ENSG00000100288.15	1	1	1
ENSG00000100290.2	0	0	0
ENSG00000100292.12	0	0	0
ENSG00000100294.8	1	1	1
ENSG00000100296.9	1	1	1
ENSG00000100297.11	0	0	0
ENSG00000100298.11	0	0	0
ENSG00000100299.13	1	1	1
ENSG00000100300.13	0	0	0
ENSG00000100302.6	1	1	1
ENSG00000100304.12	1	1	1
ENSG00000100307.8	0	0	0
ENSG00000100311.12	0	0	0
ENSG00000100316.11	0	0	0
ENSG00000100319.11	0	0	0
ENSG00000100320.18	0	0	0
ENSG00000100321.10	1	1	1
ENSG00000100324.9	0	0	0
ENSG00000100325.10	1	1	1
ENSG00000100330.11	1	1	1
ENSG00000100335.8	0	0	0
ENSG00000100336.13	1	1	1
ENSG00000100342.16	0	0	0
ENSG00000100345.16	1	1	1
ENSG00000100346.13	0	0	0
ENSG00000100347.10	1	1	1
ENSG00000100348.5	0	0	0
ENSG00000100350.10	1	1	1
ENSG00000100351.12	0	0	0
ENSG00000100353.13	0	0	0
ENSG00000100354.16	0	0	0
ENSG00000100359.16	0	0	0
ENSG00000100360.10	1	1	1
ENSG00000100362.8	0	0	0
ENSG00000100364.14	1	1	1
ENSG00000100365.10	1	1	1
ENSG00000100368.9	0	0	0
ENSG00000100372.10	0	0	0
ENSG00000100373.5	0	0	0
ENSG00000100376.7	1	1	1
ENSG00000100379.13	0	0	0
ENSG00000100380.8	0	0	0
ENSG00000100385.9	0	0	0
ENSG00000100387.8	1	1	1
ENSG00000100393.9	0	0	0
ENSG00000100395.10	1	0	0
ENSG00000100399.11	0	0	0
ENSG00000100401.15	0	0	0
ENSG00000100403.10	0	0	0
ENSG00000100410.3	0	0	0
ENSG00000100412.11	1	1	1
ENSG00000100413.12	1	1	1
ENSG00000100416.8	0	0	0
ENSG00000100417.7	0	0	1
ENSG00000100418.7	1	1	1
ENSG00000100422.9	0	0	0
ENSG00000100425.14	0	0	0
ENSG00000100426.6	0	0	0
ENSG00000100427.11	0	0	0
ENSG00000100439.6	0	0	0
ENSG00000100441.5	1	1	1
ENSG00000100442.6	0	0	0
ENSG00000100445.12	1	1	1
ENSG00000100448.3	0	0	0
ENSG00000100450.8	0	0	0
ENSG00000100453.8	0	0	0
ENSG00000100461.13	1	1	1
ENSG00000100462.11	0	0	0
ENSG00000100473.11	0	0	0
ENSG00000100478.10	0	0	0
ENSG00000100479.8	0	0	0
ENSG00000100483.9	1	1	1
ENSG00000100485.7	0	0	0
ENSG00000100490.5	1	1	1
ENSG00000100503.19	0	0	0
ENSG00000100504.12	0	0	0
ENSG00000100505.9	0	0	0
ENSG00000100519.7	0	0	0
ENSG00000100522.4	0	0	0
ENSG00000100523.10	0	0	0
ENSG00000100526.15	0	0	0
ENSG00000100528.7	1	1	1
ENSG00000100532.7	0	0	0
ENSG00000100554.7	1	1	1
ENSG00000100558.4	0	0	0
ENSG00000100564.4	0	0	0
ENSG00000100567.8	0	0	0
ENSG00000100568.6	0	0	0
ENSG00000100575.9	0	0	0
ENSG00000100577.14	1	1	1
ENSG00000100578.10	0	0	0
ENSG00000100580.7	1	1	1
ENSG00000100583.4	0	0	0
ENSG00000100591.3	0	0	0
ENSG00000100592.11	0	0	0
ENSG00000100596.2	0	0	0
ENSG00000100599.11	0	0	0
ENSG00000100600.10	0	0	0
ENSG00000100601.5	0	0	0
ENSG00000100603.9	0	0	0
ENSG00000100604.8	0	0	0
ENSG00000100605.12	0	0	0
ENSG00000100612.9	0	0	0
ENSG00000100614.13	0	0	0
ENSG00000100626.12	0	0	0
ENSG00000100628.7	0	0	0
ENSG00000100629.12	0	0	0
ENSG00000100632.6	0	0	0
ENSG00000100644.12	0	0	0
ENSG00000100647.7	0	0	0
ENSG00000100650.11	1	0	0
ENSG00000100664.6	0	0	0
ENSG00000100697.10	0	0	0
ENSG00000100711.9	1	1	1
ENSG00000100714.11	1	1	1
[truncated: 18,810 more rows]

## Sheet: Artery_Coronary
total eGene count	2322	2029	2095
gene	MARS	UNIV	GTEx
ENSG00000000419.8	0	0	0
ENSG00000000457.9	0	0	0
ENSG00000000460.12	0	0	0
ENSG00000000938.8	0	0	0
ENSG00000000971.11	0	0	0
ENSG00000001036.9	0	0	0
ENSG00000001084.6	0	0	0
ENSG00000001167.10	0	0	0
ENSG00000001460.13	1	1	1
ENSG00000001461.12	0	0	1
ENSG00000001561.6	0	0	0
ENSG00000001617.7	0	0	0
ENSG00000001629.5	0	0	0
ENSG00000001630.11	0	0	0
ENSG00000001631.10	0	0	0
ENSG00000002016.12	0	0	0
ENSG00000002330.9	0	0	0
ENSG00000002549.8	0	0	0
ENSG00000002587.5	0	0	0
ENSG00000002745.8	0	0	0
ENSG00000002822.11	0	0	0
ENSG00000002834.13	0	0	0
ENSG00000002919.10	0	0	0
ENSG00000002933.3	0	0	0
ENSG00000003056.3	0	0	0
ENSG00000003137.4	0	0	0
ENSG00000003147.13	0	0	0
ENSG00000003249.9	1	1	1
ENSG00000003393.10	0	0	0
ENSG00000003400.10	0	0	0
ENSG00000003402.15	0	0	0
ENSG00000003436.10	1	1	1
ENSG00000003509.11	0	0	0
ENSG00000003756.12	0	0	0
ENSG00000003989.12	0	0	0
ENSG00000004059.6	0	0	0
ENSG00000004139.9	0	0	0
ENSG00000004142.7	0	0	0
ENSG00000004399.8	0	0	0
ENSG00000004455.12	0	0	0
ENSG00000004468.8	0	0	0
ENSG00000004478.5	0	0	0
ENSG00000004487.11	0	0	0
ENSG00000004534.10	1	1	1
ENSG00000004660.10	0	0	0
ENSG00000004700.11	0	0	0
ENSG00000004766.11	0	0	0
ENSG00000004776.7	0	0	0
ENSG00000004777.14	0	0	0
ENSG00000004779.5	0	0	0
ENSG00000004799.7	0	0	0
ENSG00000004809.9	1	1	1
ENSG00000004838.9	0	0	0
ENSG00000004864.9	0	0	0
ENSG00000004866.14	0	0	0
ENSG00000004897.7	0	0	0
ENSG00000004939.9	0	0	0
ENSG00000004975.7	0	0	0
ENSG00000005007.8	0	0	0
ENSG00000005020.8	0	0	0
ENSG00000005059.11	0	0	0
ENSG00000005075.11	1	1	1
ENSG00000005100.8	0	0	0
ENSG00000005102.8	0	0	0
ENSG00000005156.7	1	1	1
ENSG00000005175.5	0	0	0
ENSG00000005187.7	0	0	0
ENSG00000005189.15	0	0	0
ENSG00000005194.10	0	0	0
ENSG00000005206.12	0	0	0
ENSG00000005238.15	0	0	0
ENSG00000005243.5	0	0	0
ENSG00000005249.8	0	0	0
ENSG00000005339.8	0	0	0
ENSG00000005379.11	0	0	0
ENSG00000005381.6	0	0	0
ENSG00000005421.4	0	0	0
ENSG00000005436.9	1	1	1
ENSG00000005448.12	0	0	0
ENSG00000005469.7	0	0	0
ENSG00000005471.11	0	0	0
ENSG00000005483.15	0	0	0
ENSG00000005486.12	0	0	0
ENSG00000005513.9	0	0	0
ENSG00000005700.10	0	0	0
ENSG00000005801.12	1	1	1
ENSG00000005810.13	0	0	0
ENSG00000005812.6	0	0	0
ENSG00000005844.13	0	0	0
ENSG00000005882.7	0	0	0
ENSG00000005884.13	0	0	0
ENSG00000005955.8	1	0	0
ENSG00000005961.13	0	0	0
ENSG00000006007.7	0	0	0
ENSG00000006015.13	0	0	0
ENSG00000006016.6	0	0	0
ENSG00000006025.7	0	0	0
ENSG00000006042.7	1	0	0
ENSG00000006047.8	0	0	0
ENSG00000006062.9	0	0	0
ENSG00000006074.4	0	0	0
ENSG00000006075.11	0	0	0
ENSG00000006114.11	1	1	1
ENSG00000006118.10	0	0	0
ENSG00000006125.12	0	0	0
ENSG00000006128.7	0	0	0
ENSG00000006194.6	0	0	0
ENSG00000006210.6	0	0	0
ENSG00000006282.15	1	1	1
ENSG00000006327.9	0	0	0
ENSG00000006432.11	0	0	0
ENSG00000006451.3	0	0	0
ENSG00000006453.9	0	0	0
ENSG00000006459.6	0	0	0
ENSG00000006530.11	0	0	0
ENSG00000006534.11	0	0	0
ENSG00000006555.6	0	0	0
ENSG00000006576.12	0	0	0
ENSG00000006606.4	0	0	0
ENSG00000006607.9	1	0	0
ENSG00000006625.13	0	0	0
ENSG00000006634.3	0	0	0
ENSG00000006638.7	0	0	0
ENSG00000006652.9	0	0	0
ENSG00000006695.6	0	0	0
ENSG00000006704.6	0	0	0
ENSG00000006712.10	0	0	0
ENSG00000006715.11	0	0	0
ENSG00000006740.12	0	0	0
ENSG00000006744.14	1	1	1
ENSG00000006831.9	0	0	0
ENSG00000006837.7	0	0	0
ENSG00000007038.6	0	0	0
ENSG00000007047.10	0	0	0
ENSG00000007080.6	0	0	0
ENSG00000007129.13	1	0	0
ENSG00000007168.8	0	0	0
ENSG00000007202.10	0	0	0
ENSG00000007237.14	0	0	0
ENSG00000007255.6	0	0	0
ENSG00000007264.9	0	0	0
ENSG00000007312.8	0	0	0
ENSG00000007314.7	0	0	0
ENSG00000007341.14	1	1	1
ENSG00000007376.3	0	0	0
ENSG00000007384.11	0	0	0
ENSG00000007392.12	0	0	0
ENSG00000007402.7	0	0	0
ENSG00000007516.9	0	0	0
ENSG00000007520.3	0	0	0
ENSG00000007541.10	0	0	0
ENSG00000007545.11	0	0	0
ENSG00000007866.14	0	0	0
ENSG00000007908.11	0	0	0
ENSG00000007923.11	0	1	1
ENSG00000007933.8	0	0	0
ENSG00000007944.10	0	0	0
ENSG00000007968.6	0	0	0
ENSG00000008018.8	0	0	0
ENSG00000008083.9	0	0	0
ENSG00000008118.5	0	0	1
ENSG00000008128.18	1	1	1
ENSG00000008130.11	0	0	0
ENSG00000008226.15	0	0	0
ENSG00000008256.11	0	0	0
ENSG00000008277.10	0	0	0
ENSG00000008282.3	0	0	0
ENSG00000008283.11	0	0	0
ENSG00000008294.16	0	0	0
ENSG00000008300.10	0	0	0
ENSG00000008311.10	0	0	0
ENSG00000008323.11	0	0	0
ENSG00000008324.6	1	1	1
ENSG00000008382.11	0	1	1
ENSG00000008394.8	0	0	0
ENSG00000008405.7	0	0	0
ENSG00000008438.4	0	0	0
ENSG00000008441.12	0	0	0
ENSG00000008513.10	0	0	0
ENSG00000008516.12	0	0	0
ENSG00000008517.12	1	1	1
ENSG00000008710.13	0	0	0
ENSG00000008735.10	0	0	0
ENSG00000008838.13	1	1	1
ENSG00000008853.12	0	0	0
ENSG00000008869.7	0	0	0
ENSG00000008952.12	0	0	0
ENSG00000008988.5	0	0	0
ENSG00000009307.11	0	0	0
ENSG00000009335.13	0	0	0
ENSG00000009413.11	0	0	0
ENSG00000009724.12	0	0	0
ENSG00000009780.11	0	0	0
ENSG00000009790.10	0	0	0
ENSG00000009830.7	0	0	0
ENSG00000009844.11	0	0	0
ENSG00000009950.11	1	1	1
ENSG00000009954.6	0	0	0
ENSG00000010017.9	0	0	0
ENSG00000010030.9	0	0	0
ENSG00000010072.11	0	0	0
ENSG00000010165.15	0	0	0
ENSG00000010219.9	0	0	0
ENSG00000010244.12	0	0	0
ENSG00000010256.6	1	1	0
ENSG00000010270.9	0	0	0
ENSG00000010278.7	0	0	0
ENSG00000010282.10	0	0	0
ENSG00000010292.8	0	0	0
ENSG00000010295.15	0	0	0
ENSG00000010310.4	0	0	0
ENSG00000010318.15	0	0	0
ENSG00000010319.2	0	0	0
ENSG00000010322.11	0	0	0
ENSG00000010327.6	0	0	0
ENSG00000010361.9	0	0	0
ENSG00000010379.11	0	0	0
ENSG00000010438.12	0	0	0
ENSG00000010539.7	0	0	0
ENSG00000010610.5	0	0	0
ENSG00000010626.10	1	1	1
ENSG00000010704.14	0	0	0
ENSG00000010803.12	0	0	0
ENSG00000010810.13	0	0	0
ENSG00000010818.4	0	0	0
ENSG00000011007.8	0	0	0
ENSG00000011009.6	0	0	0
ENSG00000011021.17	0	0	0
ENSG00000011028.9	0	0	0
ENSG00000011105.7	0	0	0
ENSG00000011114.10	0	0	0
ENSG00000011132.7	0	0	0
ENSG00000011143.12	0	0	0
ENSG00000011198.3	0	0	0
ENSG00000011243.13	0	0	0
ENSG00000011258.11	0	0	0
ENSG00000011260.9	0	0	0
ENSG00000011275.14	0	0	0
ENSG00000011295.11	0	0	0
ENSG00000011304.12	0	0	0
ENSG00000011347.5	0	0	0
ENSG00000011376.5	1	1	1
ENSG00000011405.9	0	0	0
ENSG00000011422.7	0	0	0
ENSG00000011426.6	0	0	0
ENSG00000011451.13	0	0	0
ENSG00000011454.12	0	0	0
ENSG00000011465.12	0	0	0
ENSG00000011478.7	0	0	0
ENSG00000011485.10	1	0	0
ENSG00000011523.9	0	0	0
ENSG00000011566.10	0	0	0
ENSG00000011590.9	0	0	0
ENSG00000011600.7	0	0	0
ENSG00000011638.6	1	0	0
ENSG00000012048.15	0	0	0
ENSG00000012061.11	0	0	0
ENSG00000012124.10	0	0	0
ENSG00000012171.13	0	0	0
ENSG00000012223.8	1	0	0
ENSG00000012232.4	0	0	0
ENSG00000012504.9	0	0	0
ENSG00000012660.9	0	0	0
ENSG00000012779.6	0	0	0
ENSG00000012822.11	0	0	0
ENSG00000012963.9	0	0	0
ENSG00000012983.7	0	0	0
ENSG00000013016.10	0	0	0
ENSG00000013275.3	0	0	0
ENSG00000013288.4	0	0	0
ENSG00000013297.6	0	0	0
ENSG00000013306.11	0	0	0
ENSG00000013364.14	0	0	0
ENSG00000013374.11	1	1	1
ENSG00000013375.11	0	0	0
ENSG00000013392.6	0	0	0
ENSG00000013441.11	0	0	0
ENSG00000013503.5	0	0	0
ENSG00000013523.5	0	0	0
ENSG00000013561.13	1	1	1
ENSG00000013573.12	1	1	1
ENSG00000013583.4	0	0	0
ENSG00000013588.5	0	0	0
ENSG00000013725.10	0	0	0
ENSG00000013810.14	0	0	0
ENSG00000014123.9	0	0	0
ENSG00000014138.4	1	1	1
ENSG00000014164.6	1	1	1
ENSG00000014216.11	0	0	0
ENSG00000014257.11	0	0	0
ENSG00000014641.13	0	0	0
ENSG00000014824.9	0	0	0
ENSG00000014914.15	0	0	0
ENSG00000014919.8	0	0	0
ENSG00000015133.14	0	0	0
ENSG00000015153.10	0	0	0
ENSG00000015171.14	0	0	0
ENSG00000015413.5	0	0	0
ENSG00000015475.14	0	0	0
ENSG00000015479.13	0	0	0
ENSG00000015532.5	0	0	0
ENSG00000015592.12	0	0	0
ENSG00000015676.13	1	1	1
ENSG00000016391.6	0	0	0
ENSG00000016602.8	0	0	0
ENSG00000016864.12	1	0	0
ENSG00000017260.15	0	0	0
ENSG00000017427.11	0	0	0
ENSG00000017797.7	0	0	0
ENSG00000018189.8	0	0	0
ENSG00000018280.12	0	0	0
ENSG00000018408.10	0	0	0
ENSG00000018510.8	0	0	0
ENSG00000018625.10	0	0	0
ENSG00000018699.7	0	0	0
ENSG00000018869.12	0	0	0
ENSG00000019102.7	0	0	0
ENSG00000019144.12	0	0	0
ENSG00000019169.9	0	0	0
ENSG00000019485.8	0	0	0
ENSG00000019549.4	0	0	0
ENSG00000019582.10	0	0	0
ENSG00000019991.11	0	0	0
ENSG00000019995.6	0	0	0
ENSG00000020129.11	0	0	0
ENSG00000020181.13	0	0	0
ENSG00000020256.15	0	0	0
ENSG00000020426.6	0	0	0
ENSG00000020577.9	0	0	0
ENSG00000020633.14	0	0	0
ENSG00000020922.8	1	1	1
ENSG00000021300.9	0	0	0
ENSG00000021355.8	0	0	0
ENSG00000021488.8	1	1	1
ENSG00000021574.7	0	0	0
ENSG00000021762.15	0	0	0
ENSG00000021776.6	0	0	0
ENSG00000021826.10	0	0	0
ENSG00000022277.8	0	0	0
ENSG00000022556.11	0	0	0
ENSG00000022567.5	0	0	0
ENSG00000022840.11	0	0	0
ENSG00000022976.11	0	0	0
ENSG00000023041.7	0	0	0
ENSG00000023171.10	0	0	0
ENSG00000023191.12	0	0	0
ENSG00000023228.9	0	0	0
ENSG00000023287.8	0	0	0
ENSG00000023318.7	0	0	0
ENSG00000023330.10	1	0	0
ENSG00000023445.9	0	0	0
ENSG00000023516.7	0	0	0
ENSG00000023572.4	0	0	0
ENSG00000023608.4	0	0	0
ENSG00000023697.8	0	0	0
ENSG00000023734.6	0	0	0
ENSG00000023839.6	0	0	0
ENSG00000023892.9	0	0	0
ENSG00000023902.9	0	0	0
ENSG00000023909.5	0	0	0
ENSG00000024048.6	0	0	0
ENSG00000024422.7	0	0	0
ENSG00000024526.12	0	0	0
ENSG00000024862.12	0	0	0
ENSG00000025039.10	0	0	0
ENSG00000025156.8	1	1	1
ENSG00000025293.11	0	0	0
ENSG00000025423.7	0	0	0
ENSG00000025434.14	0	0	0
ENSG00000025708.8	0	0	0
ENSG00000025770.14	0	0	0
ENSG00000025772.7	1	1	1
ENSG00000025796.9	0	0	0
ENSG00000025800.9	0	0	0
ENSG00000026025.9	0	0	0
ENSG00000026103.15	1	1	1
ENSG00000026297.11	0	0	0
ENSG00000026508.12	0	0	0
ENSG00000026559.9	0	0	0
ENSG00000026652.9	0	0	0
ENSG00000026751.12	0	0	0
ENSG00000026950.12	1	0	0
ENSG00000027001.7	0	0	0
ENSG00000027075.9	0	0	0
ENSG00000027644.4	0	0	0
ENSG00000027697.8	0	0	0
ENSG00000027847.9	0	0	0
ENSG00000027869.7	0	0	0
ENSG00000028116.12	0	0	0
ENSG00000028137.12	0	0	0
ENSG00000028203.13	0	0	0
ENSG00000028277.16	0	0	0
ENSG00000028310.13	0	0	0
ENSG00000028528.10	0	0	0
ENSG00000028839.5	1	1	1
ENSG00000029153.10	0	0	0
ENSG00000029363.11	0	0	0
ENSG00000029364.7	0	0	0
ENSG00000029534.15	0	0	0
ENSG00000029559.5	0	0	0
ENSG00000029639.6	0	0	0
ENSG00000029725.12	0	0	0
ENSG00000030066.9	0	0	0
ENSG00000030110.8	0	0	0
ENSG00000030419.12	0	0	0
ENSG00000030582.12	0	0	0
ENSG00000031003.6	0	0	0
ENSG00000031081.6	0	0	0
ENSG00000031691.6	1	1	1
ENSG00000031698.8	0	0	0
ENSG00000031823.10	0	0	0
ENSG00000032219.14	0	0	0
ENSG00000032389.8	0	0	0
ENSG00000032444.11	0	0	0
ENSG00000032742.13	1	1	1
ENSG00000033011.7	0	0	0
ENSG00000033030.9	0	0	0
ENSG00000033050.3	0	0	0
ENSG00000033100.10	0	0	0
ENSG00000033170.12	1	0	0
ENSG00000033178.8	1	1	1
ENSG00000033327.8	0	0	0
ENSG00000033627.10	0	0	0
ENSG00000033800.9	1	1	1
ENSG00000033867.12	0	0	0
ENSG00000034053.10	0	0	0
ENSG00000034063.9	0	0	0
ENSG00000034152.14	0	0	0
ENSG00000034510.4	0	0	0
ENSG00000034533.7	1	1	1
ENSG00000034677.7	0	0	0
ENSG00000034693.10	0	0	0
ENSG00000034713.3	0	0	0
ENSG00000034971.10	0	0	0
ENSG00000035115.17	1	1	1
ENSG00000035141.3	0	0	0
ENSG00000035403.12	0	0	0
ENSG00000035499.8	0	0	0
ENSG00000035664.7	0	0	0
ENSG00000035681.3	0	0	0
ENSG00000035687.9	1	0	1
ENSG00000035720.3	0	0	0
ENSG00000035862.8	0	0	0
ENSG00000035928.10	0	0	0
ENSG00000036054.8	0	0	0
ENSG00000036257.8	0	0	0
ENSG00000036448.5	0	0	0
ENSG00000036549.8	0	0	0
ENSG00000036672.11	0	0	0
ENSG00000037042.8	0	0	0
ENSG00000037241.3	0	0	0
ENSG00000037280.11	0	0	0
ENSG00000037474.10	1	1	1
ENSG00000037637.6	0	0	0
ENSG00000037749.7	0	0	0
ENSG00000037757.9	1	1	1
ENSG00000037897.12	0	0	0
ENSG00000038002.4	1	1	1
ENSG00000038210.9	0	0	0
ENSG00000038219.8	0	0	0
ENSG00000038274.12	0	0	0
ENSG00000038358.10	0	0	0
ENSG00000038382.13	0	0	0
ENSG00000038427.11	0	0	0
ENSG00000038532.10	0	0	0
ENSG00000038945.10	0	0	0
ENSG00000039068.14	0	0	0
ENSG00000039123.11	0	0	0
ENSG00000039319.12	0	0	0
ENSG00000039523.13	0	0	0
ENSG00000039537.9	0	0	0
ENSG00000039560.9	0	0	0
ENSG00000039650.5	1	1	1
ENSG00000040199.14	1	1	1
ENSG00000040275.12	1	1	1
ENSG00000040341.13	0	0	0
ENSG00000040487.8	0	0	0
ENSG00000040531.10	1	1	1
ENSG00000040608.9	0	0	0
ENSG00000040633.8	0	0	0
ENSG00000040933.11	0	0	0
ENSG00000041353.5	0	0	0
ENSG00000041357.11	0	0	0
ENSG00000041802.6	1	1	1
ENSG00000041880.10	0	0	0
ENSG00000041982.10	0	0	0
ENSG00000041988.11	1	1	1
ENSG00000042062.7	0	0	0
ENSG00000042088.9	0	0	0
ENSG00000042286.10	0	0	0
ENSG00000042317.12	0	0	0
ENSG00000042429.6	0	0	0
ENSG00000042445.9	0	0	0
ENSG00000042493.11	1	1	1
ENSG00000042753.7	0	0	0
ENSG00000042832.7	0	0	0
ENSG00000042980.8	0	0	0
ENSG00000043093.9	0	0	0
ENSG00000043143.16	0	0	0
ENSG00000043462.7	0	0	0
ENSG00000043514.11	1	1	1
ENSG00000043591.4	0	0	0
ENSG00000044090.4	0	0	0
ENSG00000044115.16	0	0	0
ENSG00000044459.10	1	1	1
ENSG00000044574.7	0	0	0
ENSG00000046604.8	0	0	0
ENSG00000047056.10	0	0	0
ENSG00000047188.11	0	0	0
ENSG00000047249.12	0	0	0
ENSG00000047315.10	0	0	0
ENSG00000047346.8	0	0	0
ENSG00000047365.7	0	0	0
ENSG00000047410.9	0	0	0
ENSG00000047457.9	0	0	0
ENSG00000047578.8	0	0	0
ENSG00000047579.15	0	0	0
ENSG00000047617.10	0	0	0
ENSG00000047621.7	0	0	0
ENSG00000047849.17	0	0	0
ENSG00000047932.9	1	0	0
ENSG00000048028.7	0	0	0
ENSG00000048052.17	0	0	0
ENSG00000048140.13	0	0	0
ENSG00000048162.15	1	1	1
ENSG00000048342.11	0	0	0
ENSG00000048392.7	0	0	0
ENSG00000048405.5	0	0	0
ENSG00000048462.6	0	0	0
ENSG00000048471.9	0	0	0
ENSG00000048540.10	0	0	0
ENSG00000048544.5	1	1	1
ENSG00000048649.9	0	0	0
ENSG00000048707.9	0	0	0
ENSG00000048740.13	0	0	0
ENSG00000048828.12	0	0	0
ENSG00000048991.12	0	0	0
ENSG00000049089.9	0	0	0
ENSG00000049130.9	0	0	0
ENSG00000049167.9	0	0	0
ENSG00000049192.10	0	0	0
ENSG00000049239.8	0	0	0
ENSG00000049245.8	1	1	1
ENSG00000049246.10	0	0	0
ENSG00000049247.9	0	0	0
ENSG00000049249.4	0	0	0
ENSG00000049323.11	0	0	0
ENSG00000049449.4	0	0	0
ENSG00000049540.12	0	0	0
ENSG00000049541.6	0	0	0
ENSG00000049618.17	0	0	0
ENSG00000049656.9	0	0	0
ENSG00000049759.12	0	0	0
ENSG00000049860.9	0	0	0
ENSG00000049883.10	0	0	0
ENSG00000050130.13	0	0	0
ENSG00000050165.13	0	0	0
ENSG00000050327.10	0	0	0
ENSG00000050344.8	0	0	0
ENSG00000050393.7	1	1	1
ENSG00000050405.9	0	0	0
ENSG00000050426.11	0	0	0
ENSG00000050438.12	0	0	0
ENSG00000050555.13	0	0	0
ENSG00000050628.16	0	0	0
ENSG00000050748.13	0	0	0
ENSG00000050767.11	0	0	0
ENSG00000050820.12	0	0	0
ENSG00000051009.6	0	0	0
ENSG00000051108.10	0	0	0
ENSG00000051128.14	0	0	0
ENSG00000051180.12	0	0	0
ENSG00000051341.9	0	0	0
ENSG00000051382.4	0	0	0
ENSG00000051523.6	0	0	0
ENSG00000051596.5	0	0	0
ENSG00000051620.6	1	1	1
ENSG00000051825.10	0	0	0
ENSG00000052126.10	0	0	0
ENSG00000052344.11	0	0	0
ENSG00000052723.7	0	0	0
ENSG00000052749.9	0	0	0
ENSG00000052795.8	0	0	0
ENSG00000052802.8	0	0	0
ENSG00000052841.10	0	0	0
ENSG00000053254.11	0	0	0
ENSG00000053371.8	0	0	0
ENSG00000053372.4	0	0	0
ENSG00000053438.7	0	0	0
ENSG00000053501.8	0	0	0
ENSG00000053524.7	1	1	1
ENSG00000053702.10	0	0	0
ENSG00000053747.11	0	0	0
ENSG00000053770.7	0	0	0
ENSG00000053900.6	1	1	1
ENSG00000053918.11	0	0	0
ENSG00000054116.7	0	0	0
ENSG00000054118.9	0	0	0
ENSG00000054148.13	0	0	0
ENSG00000054179.7	0	0	0
ENSG00000054219.9	1	1	1
ENSG00000054267.16	0	0	0
ENSG00000054277.8	0	0	0
ENSG00000054282.11	1	1	1
ENSG00000054356.9	0	0	0
ENSG00000054392.8	0	0	0
ENSG00000054523.12	0	0	0
ENSG00000054598.5	0	0	0
ENSG00000054611.9	0	0	0
ENSG00000054654.11	0	0	0
ENSG00000054690.9	0	0	0
ENSG00000054793.9	0	0	0
ENSG00000054965.6	0	0	0
ENSG00000054967.8	0	1	1
ENSG00000054983.12	0	0	0
ENSG00000055044.6	0	0	0
ENSG00000055070.12	0	0	0
ENSG00000055118.10	0	0	0
ENSG00000055130.11	0	0	0
ENSG00000055147.13	0	0	0
ENSG00000055163.14	0	0	0
ENSG00000055208.13	0	0	0
ENSG00000055211.8	0	0	0
ENSG00000055332.12	0	0	0
ENSG00000055483.15	0	0	0
ENSG00000055609.13	0	0	0
ENSG00000055732.8	0	0	0
ENSG00000055813.5	0	0	0
ENSG00000055917.11	0	0	0
ENSG00000055950.12	0	0	0
ENSG00000055957.6	0	0	0
ENSG00000056050.6	0	0	0
ENSG00000056097.11	0	0	0
ENSG00000056558.6	1	1	1
ENSG00000056586.11	0	0	0
ENSG00000056661.9	0	0	0
ENSG00000056736.5	0	0	0
ENSG00000056972.14	0	0	0
ENSG00000057019.11	0	0	0
ENSG00000057149.10	0	0	0
ENSG00000057252.8	0	0	0
ENSG00000057294.9	0	0	0
ENSG00000057468.6	1	0	0
ENSG00000057593.9	0	0	0
ENSG00000057608.12	1	1	1
ENSG00000057657.10	0	0	0
ENSG00000057663.8	0	0	0
ENSG00000057704.6	0	0	0
ENSG00000057757.5	0	0	0
ENSG00000057935.9	0	0	0
ENSG00000058056.4	0	0	0
ENSG00000058063.11	0	0	0
ENSG00000058091.12	0	0	0
ENSG00000058262.5	0	0	0
ENSG00000058272.11	0	0	0
ENSG00000058335.11	0	0	0
ENSG00000058404.15	0	0	0
ENSG00000058453.12	1	1	1
ENSG00000058600.11	0	0	0
ENSG00000058668.10	0	0	0
ENSG00000058673.11	0	0	0
ENSG00000058729.6	1	0	0
ENSG00000058799.9	0	0	0
ENSG00000058804.10	0	0	0
ENSG00000058866.10	0	0	0
ENSG00000059122.12	1	1	1
ENSG00000059145.14	0	0	0
ENSG00000059377.11	0	0	0
ENSG00000059378.8	0	0	0
ENSG00000059573.4	0	0	0
ENSG00000059588.5	0	0	0
ENSG00000059691.7	1	1	1
ENSG00000059728.6	0	0	0
ENSG00000059758.3	0	0	0
ENSG00000059769.15	0	0	0
ENSG00000059804.11	0	0	0
ENSG00000059915.12	0	0	0
ENSG00000060069.12	0	0	0
ENSG00000060138.8	0	0	0
ENSG00000060140.4	0	0	0
ENSG00000060237.12	0	0	0
ENSG00000060339.9	0	0	0
ENSG00000060491.12	0	0	0
ENSG00000060558.3	0	0	0
ENSG00000060642.6	0	0	0
ENSG00000060656.15	0	0	0
ENSG00000060688.8	0	0	0
ENSG00000060749.10	0	0	0
ENSG00000060762.14	0	0	0
ENSG00000060971.13	0	0	0
ENSG00000060982.10	0	0	0
ENSG00000061273.13	0	0	0
ENSG00000061337.11	0	0	0
ENSG00000061656.5	0	0	0
ENSG00000061676.10	0	0	0
ENSG00000061794.8	0	0	0
ENSG00000061918.8	0	0	0
ENSG00000061936.5	0	0	0
ENSG00000061938.12	0	0	0
ENSG00000061987.10	0	0	0
ENSG00000062194.11	0	0	0
ENSG00000062282.10	0	0	0
ENSG00000062485.14	0	0	0
ENSG00000062524.11	0	0	0
ENSG00000062598.13	0	0	0
ENSG00000062650.13	0	0	0
ENSG00000062716.6	0	0	0
ENSG00000062725.5	0	0	0
ENSG00000062822.8	0	0	0
ENSG00000063046.13	1	1	1
ENSG00000063127.11	0	0	0
ENSG00000063169.6	0	0	0
ENSG00000063176.11	0	0	0
ENSG00000063177.8	0	0	0
ENSG00000063180.4	0	0	0
ENSG00000063241.3	0	0	0
ENSG00000063244.8	0	0	0
ENSG00000063245.10	0	0	0
ENSG00000063322.9	0	0	0
ENSG00000063438.12	1	0	0
ENSG00000063660.4	0	0	0
ENSG00000063761.11	0	0	0
ENSG00000063854.8	1	1	1
ENSG00000063978.11	0	0	0
ENSG00000064012.17	0	0	0
ENSG00000064042.13	0	0	0
ENSG00000064102.10	0	0	0
ENSG00000064115.6	1	1	1
ENSG00000064199.2	0	0	0
ENSG00000064201.11	0	0	0
ENSG00000064205.6	0	0	0
ENSG00000064225.8	0	0	0
ENSG00000064270.8	0	0	0
ENSG00000064300.4	0	0	0
ENSG00000064309.10	0	0	0
ENSG00000064313.7	0	0	0
ENSG00000064393.11	0	0	0
ENSG00000064419.9	0	0	0
ENSG00000064490.9	0	0	0
ENSG00000064545.10	0	0	0
ENSG00000064547.9	1	1	1
ENSG00000064601.12	0	0	0
ENSG00000064607.12	0	0	0
ENSG00000064651.9	0	0	0
ENSG00000064652.6	0	0	0
ENSG00000064655.14	0	0	0
ENSG00000064666.10	0	0	0
ENSG00000064687.8	0	0	0
ENSG00000064692.14	0	0	1
ENSG00000064703.7	0	0	0
ENSG00000064726.5	0	0	0
ENSG00000064763.6	0	0	0
ENSG00000064787.8	0	0	0
ENSG00000064886.9	0	0	0
ENSG00000064932.11	0	0	0
ENSG00000064933.12	0	0	0
ENSG00000064961.14	0	0	0
ENSG00000064989.8	0	0	0
ENSG00000064995.12	0	0	0
ENSG00000064999.12	0	0	0
ENSG00000065000.11	0	0	0
ENSG00000065029.10	0	0	0
ENSG00000065054.9	0	0	0
ENSG00000065057.3	0	0	0
ENSG00000065060.12	1	1	1
ENSG00000065135.7	0	0	0
ENSG00000065150.14	0	0	0
ENSG00000065154.7	0	0	0
ENSG00000065183.11	0	0	0
ENSG00000065243.14	0	0	0
ENSG00000065268.6	1	1	1
ENSG00000065308.4	0	0	0
ENSG00000065320.4	0	0	0
ENSG00000065328.12	1	0	0
ENSG00000065357.15	0	0	0
ENSG00000065361.10	0	0	0
ENSG00000065413.12	0	0	0
ENSG00000065427.10	0	0	0
ENSG00000065457.6	1	1	1
ENSG00000065485.13	0	0	0
ENSG00000065491.8	0	0	0
ENSG00000065518.7	0	0	0
ENSG00000065526.6	0	0	0
ENSG00000065534.14	0	0	0
ENSG00000065548.13	0	0	0
ENSG00000065559.10	0	0	0
ENSG00000065600.8	0	0	0
ENSG00000065613.9	0	0	0
ENSG00000065615.9	0	0	0
ENSG00000065618.12	0	0	0
ENSG00000065621.10	1	1	1
ENSG00000065665.16	0	0	0
ENSG00000065675.10	0	0	0
ENSG00000065717.10	0	0	0
ENSG00000065802.7	0	0	0
ENSG00000065809.9	1	1	1
ENSG00000065833.7	0	0	0
ENSG00000065882.11	0	0	0
ENSG00000065883.10	0	0	0
ENSG00000065911.7	0	0	0
ENSG00000065970.4	0	0	0
ENSG00000065978.13	0	0	0
ENSG00000065989.11	0	0	0
ENSG00000066027.7	0	0	0
ENSG00000066044.9	0	0	0
ENSG00000066056.9	0	0	0
ENSG00000066084.8	0	0	0
ENSG00000066117.10	0	0	0
ENSG00000066135.8	0	0	0
ENSG00000066136.15	0	0	0
ENSG00000066185.8	0	0	0
ENSG00000066230.6	1	1	1
ENSG00000066248.10	1	1	1
ENSG00000066279.12	0	0	0
ENSG00000066294.10	0	0	0
ENSG00000066322.8	0	0	0
ENSG00000066336.7	0	0	0
ENSG00000066379.10	1	1	0
ENSG00000066405.8	0	0	0
ENSG00000066422.4	0	0	0
ENSG00000066427.17	1	1	1
ENSG00000066455.8	0	0	0
ENSG00000066468.16	0	0	0
ENSG00000066557.5	0	0	0
ENSG00000066583.7	0	0	0
ENSG00000066629.12	0	0	0
ENSG00000066651.13	0	0	0
ENSG00000066654.8	0	0	0
ENSG00000066697.10	0	0	0
ENSG00000066735.10	0	0	0
ENSG00000066739.7	0	0	0
ENSG00000066777.4	0	0	0
ENSG00000066827.11	0	0	0
ENSG00000066855.11	0	0	0
ENSG00000066923.13	0	0	0
ENSG00000066926.6	0	0	0
ENSG00000066933.11	0	0	0
ENSG00000067057.12	0	0	0
ENSG00000067064.6	0	0	0
ENSG00000067066.12	0	0	0
ENSG00000067082.10	0	0	0
ENSG00000067113.12	0	0	0
ENSG00000067141.12	0	0	0
ENSG00000067167.3	0	0	0
ENSG00000067182.3	0	0	0
ENSG00000067191.11	0	0	0
ENSG00000067208.10	1	1	1
ENSG00000067221.9	1	1	1
ENSG00000067225.13	0	0	0
ENSG00000067248.5	0	0	0
ENSG00000067334.9	0	0	0
ENSG00000067365.10	0	0	0
ENSG00000067369.9	0	0	0
ENSG00000067533.5	1	0	0
ENSG00000067560.6	0	0	0
ENSG00000067596.6	0	0	0
ENSG00000067601.6	1	1	1
ENSG00000067606.11	0	0	0
ENSG00000067704.8	0	0	0
ENSG00000067715.9	0	0	0
ENSG00000067798.9	0	0	0
ENSG00000067836.8	0	0	0
ENSG00000067900.6	0	0	0
ENSG00000067955.9	0	0	0
ENSG00000068001.9	0	0	0
ENSG00000068024.12	0	0	0
ENSG00000068028.13	0	0	0
ENSG00000068078.13	0	0	0
ENSG00000068079.3	0	0	0
ENSG00000068097.10	0	0	0
ENSG00000068120.10	0	0	0
ENSG00000068137.10	0	0	0
ENSG00000068305.13	0	0	0
ENSG00000068383.14	0	0	0
ENSG00000068489.8	0	0	0
ENSG00000068615.12	0	0	0
ENSG00000068650.14	0	0	0
ENSG00000068654.11	1	1	1
ENSG00000068697.6	0	0	0
ENSG00000068724.11	0	0	0
ENSG00000068745.10	1	0	0
ENSG00000068784.8	0	0	0
ENSG00000068793.13	0	0	0
ENSG00000068796.12	0	0	0
ENSG00000068831.14	0	0	0
ENSG00000068878.10	0	0	0
ENSG00000068885.10	0	0	0
ENSG00000068903.15	0	0	0
ENSG00000068912.9	0	0	0
ENSG00000068971.9	0	0	0
ENSG00000068976.9	0	0	0
ENSG00000069011.11	0	0	0
ENSG00000069020.14	0	0	0
ENSG00000069122.14	0	0	0
ENSG00000069188.12	0	0	0
ENSG00000069248.9	0	0	0
ENSG00000069275.12	0	0	0
ENSG00000069329.11	0	0	0
ENSG00000069345.7	0	0	0
ENSG00000069399.8	0	0	0
ENSG00000069424.10	0	0	0
ENSG00000069482.6	0	0	0
ENSG00000069493.10	1	1	0
ENSG00000069667.11	0	0	0
ENSG00000069696.6	0	0	0
ENSG00000069702.6	0	0	0
ENSG00000069712.9	0	0	0
ENSG00000069849.6	0	0	0
ENSG00000069869.11	0	0	0
ENSG00000069943.5	1	1	1
ENSG00000069956.7	0	0	0
ENSG00000069966.14	0	0	0
ENSG00000069974.11	0	0	0
ENSG00000069998.8	0	0	0
ENSG00000070010.14	0	0	0
ENSG00000070018.4	0	0	0
ENSG00000070019.3	0	0	0
ENSG00000070031.3	0	0	0
ENSG00000070047.7	0	0	0
ENSG00000070061.10	0	0	0
ENSG00000070081.11	0	0	0
ENSG00000070087.9	1	1	1
ENSG00000070159.9	0	0	0
ENSG00000070182.13	0	0	0
ENSG00000070190.8	0	0	0
ENSG00000070214.11	0	0	0
ENSG00000070269.9	0	0	0
ENSG00000070366.9	0	0	0
ENSG00000070367.11	0	0	0
ENSG00000070371.11	0	0	0
ENSG00000070404.5	0	0	0
ENSG00000070413.14	0	0	0
ENSG00000070423.13	0	0	0
ENSG00000070444.10	0	0	0
ENSG00000070476.10	0	0	0
ENSG00000070495.10	0	0	0
ENSG00000070501.7	0	0	0
ENSG00000070526.10	0	0	0
ENSG00000070540.8	0	0	0
ENSG00000070610.10	0	0	0
ENSG00000070614.10	0	0	0
ENSG00000070669.12	0	0	0
ENSG00000070718.7	0	0	0
ENSG00000070731.5	0	0	0
ENSG00000070756.9	0	0	0
ENSG00000070759.12	0	0	0
ENSG00000070761.3	0	0	0
ENSG00000070770.4	0	0	0
ENSG00000070778.8	0	0	0
ENSG00000070785.12	0	0	0
ENSG00000070808.11	0	0	0
ENSG00000070814.13	0	0	0
ENSG00000070831.11	0	0	0
ENSG00000070882.8	0	0	0
ENSG00000070950.5	0	0	0
ENSG00000070961.10	0	0	0
ENSG00000071051.9	0	0	0
ENSG00000071054.11	0	0	0
ENSG00000071073.8	0	0	0
ENSG00000071082.6	0	0	0
ENSG00000071127.12	0	0	0
ENSG00000071189.17	0	0	0
ENSG00000071205.7	0	0	0
ENSG00000071242.7	0	0	0
ENSG00000071243.11	0	0	0
ENSG00000071246.6	0	0	0
ENSG00000071282.7	0	0	0
ENSG00000071462.7	0	0	0
ENSG00000071537.9	0	0	0
ENSG00000071539.9	0	0	0
ENSG00000071564.10	0	0	0
ENSG00000071575.7	0	0	0
ENSG00000071626.12	0	0	0
ENSG00000071655.13	0	0	0
ENSG00000071794.11	0	0	0
ENSG00000071894.10	1	1	1
ENSG00000071967.7	1	1	1
ENSG00000071994.6	0	0	0
ENSG00000072042.8	0	0	0
ENSG00000072062.9	0	0	0
ENSG00000072071.12	0	0	0
ENSG00000072110.9	0	0	0
ENSG00000072121.11	0	0	0
ENSG00000072134.11	1	1	1
ENSG00000072135.8	0	0	0
ENSG00000072163.14	0	0	0
ENSG00000072195.10	0	0	0
ENSG00000072201.9	0	0	0
ENSG00000072210.14	0	0	0
ENSG00000072274.8	0	0	0
ENSG00000072310.12	0	0	0
ENSG00000072364.8	0	0	0
ENSG00000072401.10	0	0	0
ENSG00000072415.4	0	0	0
ENSG00000072422.12	0	0	0
ENSG00000072518.16	1	0	0
ENSG00000072571.15	0	0	0
ENSG00000072609.13	0	0	0
ENSG00000072682.14	0	0	0
ENSG00000072694.14	0	0	0
ENSG00000072736.14	0	0	0
ENSG00000072756.12	0	0	0
ENSG00000072778.15	0	0	0
ENSG00000072786.8	0	0	0
ENSG00000072803.13	0	0	0
ENSG00000072818.7	0	0	0
ENSG00000072832.10	0	0	0
ENSG00000072840.8	0	0	0
ENSG00000072849.6	0	0	0
ENSG00000072858.6	0	0	0
ENSG00000072864.8	0	0	0
ENSG00000072952.14	0	0	0
ENSG00000072954.2	0	0	0
ENSG00000072958.4	0	1	1
ENSG00000073008.10	0	0	0
ENSG00000073050.7	0	0	0
ENSG00000073060.11	0	0	0
ENSG00000073111.9	0	0	0
ENSG00000073150.9	0	0	0
ENSG00000073169.9	0	0	0
ENSG00000073282.8	0	0	0
ENSG00000073331.13	0	0	0
ENSG00000073350.9	0	1	1
ENSG00000073417.10	0	0	0
ENSG00000073536.13	0	0	0
ENSG00000073578.12	1	0	0
ENSG00000073584.14	0	0	0
ENSG00000073605.14	0	0	0
ENSG00000073614.7	0	0	0
ENSG00000073670.9	0	0	0
ENSG00000073711.6	0	0	0
ENSG00000073712.9	0	0	0
ENSG00000073737.12	0	0	0
ENSG00000073754.5	0	0	0
ENSG00000073756.7	0	0	0
ENSG00000073792.11	0	0	0
ENSG00000073803.9	0	0	0
ENSG00000073849.10	1	1	1
ENSG00000073861.2	0	0	0
ENSG00000073910.15	0	0	0
ENSG00000073921.13	0	0	0
ENSG00000073969.14	0	0	0
ENSG00000074054.13	0	0	0
ENSG00000074071.9	0	0	0
ENSG00000074181.4	0	0	0
ENSG00000074201.4	0	0	0
ENSG00000074211.9	0	0	0
ENSG00000074219.9	0	0	0
ENSG00000074266.13	0	0	0
ENSG00000074317.6	0	0	0
ENSG00000074319.8	0	0	0
ENSG00000074356.12	0	0	0
ENSG00000074370.13	0	0	0
ENSG00000074410.9	0	0	0
ENSG00000074416.9	0	1	0
ENSG00000074527.7	1	1	1
ENSG00000074582.8	0	0	0
ENSG00000074590.9	0	0	0
ENSG00000074603.14	0	0	0
ENSG00000074621.9	0	0	0
ENSG00000074657.9	0	0	0
ENSG00000074660.11	0	0	0
ENSG00000074695.5	0	0	0
ENSG00000074696.8	1	1	1
ENSG00000074706.9	0	0	0
ENSG00000074755.10	0	0	0
ENSG00000074800.9	0	0	0
ENSG00000074842.3	0	0	0
ENSG00000074855.6	0	0	0
ENSG00000074935.9	0	0	0
ENSG00000074964.12	0	0	0
ENSG00000074966.6	0	0	0
ENSG00000075073.10	0	0	0
ENSG00000075089.5	0	0	0
ENSG00000075131.5	1	1	1
ENSG00000075142.9	0	0	0
ENSG00000075151.15	0	0	0
ENSG00000075188.4	0	0	0
ENSG00000075218.14	0	0	0
ENSG00000075223.9	0	0	0
ENSG00000075234.12	1	1	1
ENSG00000075239.9	0	0	0
ENSG00000075240.12	0	0	0
ENSG00000075275.12	0	0	0
ENSG00000075292.14	0	0	0
ENSG00000075303.8	0	0	0
ENSG00000075336.7	0	0	0
ENSG00000075340.18	0	0	0
ENSG00000075391.12	0	0	0
ENSG00000075399.8	1	0	0
ENSG00000075407.13	0	0	0
ENSG00000075413.13	0	0	0
ENSG00000075415.8	0	0	0
ENSG00000075420.8	1	0	0
ENSG00000075426.7	0	0	0
ENSG00000075539.9	0	0	0
ENSG00000075568.12	0	0	0
ENSG00000075618.13	0	0	0
ENSG00000075624.9	0	0	0
ENSG00000075651.11	0	0	0
ENSG00000075702.12	0	0	0
ENSG00000075711.16	0	0	0
ENSG00000075785.8	0	0	0
ENSG00000075790.6	0	0	0
ENSG00000075826.12	1	1	1
ENSG00000075856.7	0	0	0
ENSG00000075884.8	0	0	0
ENSG00000075886.10	0	0	0
ENSG00000075914.8	0	0	0
ENSG00000075945.8	1	0	0
ENSG00000075975.11	0	0	0
ENSG00000076003.4	0	0	0
ENSG00000076043.5	0	0	0
ENSG00000076067.7	1	0	0
ENSG00000076108.7	0	0	0
ENSG00000076201.10	0	0	0
ENSG00000076242.10	0	0	0
ENSG00000076248.6	0	0	0
ENSG00000076258.5	0	0	0
ENSG00000076321.6	0	0	0
ENSG00000076344.11	1	1	1
ENSG00000076351.8	0	0	0
ENSG00000076356.6	0	0	0
ENSG00000076382.12	0	0	0
ENSG00000076513.12	0	0	0
ENSG00000076554.11	0	0	0
ENSG00000076555.11	0	0	0
ENSG00000076604.10	0	0	0
ENSG00000076641.4	0	0	0
ENSG00000076650.2	0	0	0
ENSG00000076662.5	0	0	0
ENSG00000076685.14	0	0	0
ENSG00000076706.10	0	0	0
ENSG00000076864.15	0	0	0
ENSG00000076924.7	1	1	0
ENSG00000076928.13	0	0	0
ENSG00000076944.10	0	0	0
ENSG00000076984.13	0	0	0
ENSG00000077009.9	0	0	0
ENSG00000077044.5	0	0	0
ENSG00000077063.6	0	0	0
ENSG00000077092.14	0	0	0
ENSG00000077097.9	0	0	0
ENSG00000077147.10	0	0	0
ENSG00000077150.13	0	0	0
ENSG00000077152.5	0	0	0
ENSG00000077157.16	0	0	0
ENSG00000077232.12	0	0	0
ENSG00000077235.13	0	0	0
ENSG00000077238.9	0	0	0
ENSG00000077254.10	0	0	0
ENSG00000077312.4	0	0	0
ENSG00000077348.4	0	0	0
ENSG00000077380.11	0	0	0
ENSG00000077420.11	0	0	0
ENSG00000077454.11	0	0	0
ENSG00000077458.8	0	0	0
ENSG00000077463.10	0	0	0
ENSG00000077514.4	0	0	0
ENSG00000077522.8	1	0	0
ENSG00000077549.13	0	0	0
ENSG00000077585.9	0	0	0
ENSG00000077616.6	0	0	0
ENSG00000077684.11	0	0	0
ENSG00000077782.15	0	0	0
ENSG00000077800.7	0	0	0
ENSG00000077809.8	0	0	0
ENSG00000077942.13	0	0	0
ENSG00000077943.7	0	0	0
ENSG00000077984.4	0	0	0
ENSG00000078018.15	0	0	0
ENSG00000078043.11	0	0	0
ENSG00000078053.12	1	0	0
ENSG00000078070.7	0	0	0
ENSG00000078081.3	0	0	0
ENSG00000078098.9	0	0	0
ENSG00000078114.14	0	0	0
ENSG00000078124.7	0	0	0
ENSG00000078140.9	0	0	0
ENSG00000078142.7	0	0	0
ENSG00000078177.9	0	0	0
ENSG00000078237.4	0	0	0
ENSG00000078246.11	0	0	0
ENSG00000078269.9	0	0	0
ENSG00000078295.11	0	0	0
ENSG00000078304.15	0	0	0
ENSG00000078319.7	0	0	0
ENSG00000078328.15	0	0	0
ENSG00000078369.13	0	0	0
ENSG00000078401.6	0	0	0
ENSG00000078403.12	0	0	0
ENSG00000078487.13	0	0	0
ENSG00000078618.15	0	0	0
ENSG00000078668.9	0	0	0
ENSG00000078674.13	1	0	0
ENSG00000078687.12	0	0	0
ENSG00000078699.17	0	0	0
ENSG00000078747.8	0	0	0
ENSG00000078795.12	0	0	0
ENSG00000078804.8	0	0	0
ENSG00000078808.12	1	1	1
ENSG00000078814.11	1	0	0
ENSG00000078898.6	0	0	0
ENSG00000078900.10	0	0	0
ENSG00000078902.11	0	0	0
ENSG00000078967.8	0	0	0
ENSG00000079134.7	0	0	0
ENSG00000079150.13	1	1	1
ENSG00000079156.12	0	0	0
ENSG00000079215.9	0	0	0
ENSG00000079246.11	0	0	0
ENSG00000079257.3	1	1	1
ENSG00000079263.14	0	0	0
ENSG00000079277.15	0	0	0
ENSG00000079308.12	0	0	0
ENSG00000079313.7	0	0	0
ENSG00000079332.10	0	0	0
ENSG00000079335.13	0	0	0
ENSG00000079337.11	0	0	0
ENSG00000079385.17	0	0	0
ENSG00000079387.9	0	0	0
ENSG00000079432.3	0	0	0
ENSG00000079435.5	0	0	0
ENSG00000079459.8	1	1	1
ENSG00000079462.3	0	1	1
ENSG00000079616.8	0	0	0
ENSG00000079689.9	0	0	0
ENSG00000079691.15	0	0	0
ENSG00000079739.11	0	0	0
ENSG00000079785.10	1	1	1
ENSG00000079805.12	0	0	0
ENSG00000079819.12	0	0	0
ENSG00000079931.10	0	0	0
ENSG00000079950.9	0	0	0
ENSG00000079974.13	1	1	1
ENSG00000079999.9	0	0	0
ENSG00000080007.6	0	0	0
ENSG00000080031.5	0	0	0
ENSG00000080189.10	0	0	0
ENSG00000080200.5	0	0	0
ENSG00000080298.11	0	0	0
ENSG00000080345.13	1	1	1
ENSG00000080371.4	0	0	0
ENSG00000080493.9	0	0	0
ENSG00000080503.15	0	0	0
ENSG00000080546.9	0	0	0
ENSG00000080573.6	0	0	0
ENSG00000080603.12	0	0	0
ENSG00000080608.9	0	0	0
ENSG00000080802.14	0	0	0
ENSG00000080815.14	0	0	0
ENSG00000080819.2	0	0	0
ENSG00000080822.12	0	0	0
ENSG00000080823.17	0	0	0
ENSG00000080824.14	0	0	0
ENSG00000080839.7	0	0	0
ENSG00000080845.13	0	0	0
ENSG00000080854.10	0	0	0
ENSG00000080947.10	1	0	0
ENSG00000080986.8	0	0	0
ENSG00000081014.6	0	0	0
ENSG00000081019.9	0	0	0
ENSG00000081026.14	0	0	0
ENSG00000081041.8	0	0	0
ENSG00000081052.10	0	0	0
ENSG00000081059.15	0	0	0
ENSG00000081087.10	0	0	0
ENSG00000081148.11	0	0	0
ENSG00000081154.7	0	0	0
ENSG00000081177.14	0	0	0
ENSG00000081181.3	0	0	0
ENSG00000081189.9	0	0	0
ENSG00000081237.14	0	0	0
ENSG00000081248.6	0	0	0
ENSG00000081277.7	0	0	0
ENSG00000081307.8	0	0	0
ENSG00000081320.6	0	0	0
ENSG00000081377.12	0	0	0
ENSG00000081386.8	0	0	0
ENSG00000081665.9	0	0	0
ENSG00000081692.8	0	0	0
ENSG00000081721.7	0	0	0
ENSG00000081760.12	0	0	0
ENSG00000081791.4	0	0	0
ENSG00000081803.11	0	0	0
ENSG00000081870.7	0	0	0
ENSG00000081913.9	0	0	0
ENSG00000081923.6	0	0	0
ENSG00000081985.6	0	0	0
ENSG00000082014.12	0	0	0
ENSG00000082068.4	0	0	0
ENSG00000082074.11	0	0	0
ENSG00000082146.8	0	0	0
ENSG00000082153.13	0	0	0
ENSG00000082196.16	0	0	0
ENSG00000082212.7	0	0	0
ENSG00000082213.13	0	0	0
ENSG00000082258.8	0	0	0
ENSG00000082269.12	0	0	0
ENSG00000082293.8	0	0	0
ENSG00000082397.11	0	0	0
ENSG00000082438.11	0	0	0
ENSG00000082512.10	0	0	0
ENSG00000082515.12	0	0	0
ENSG00000082516.8	0	0	0
ENSG00000082641.11	0	0	0
ENSG00000082701.10	0	0	0
ENSG00000082781.7	1	1	1
ENSG00000082805.15	0	0	0
ENSG00000082898.12	0	0	0
ENSG00000082996.15	0	0	0
ENSG00000083093.5	0	0	0
ENSG00000083097.10	1	1	1
ENSG00000083099.6	0	0	0
ENSG00000083123.10	1	1	1
ENSG00000083168.5	0	0	0
ENSG00000083223.13	0	0	0
ENSG00000083290.15	0	0	0
ENSG00000083312.13	0	0	0
ENSG00000083444.12	0	0	0
ENSG00000083454.17	0	0	0
ENSG00000083457.7	0	0	0
ENSG00000083520.10	0	0	0
ENSG00000083535.11	0	0	0
ENSG00000083544.9	0	0	0
ENSG00000083635.7	0	0	0
ENSG00000083642.14	0	0	0
ENSG00000083720.8	0	0	0
ENSG00000083799.13	0	0	0
ENSG00000083807.5	0	0	0
ENSG00000083812.7	0	0	0
ENSG00000083814.8	0	0	0
ENSG00000083817.8	0	0	0
ENSG00000083828.11	0	0	0
ENSG00000083838.11	0	0	0
ENSG00000083844.6	0	0	0
ENSG00000083845.4	0	0	0
ENSG00000083896.8	0	0	0
ENSG00000083937.4	0	0	0
ENSG00000084070.7	0	0	0
ENSG00000084072.12	1	1	1
ENSG00000084073.4	0	0	0
ENSG00000084090.9	0	0	0
ENSG00000084092.6	1	0	0
ENSG00000084093.11	0	0	0
ENSG00000084110.6	0	0	0
ENSG00000084112.10	0	1	1
ENSG00000084207.11	0	0	0
ENSG00000084234.12	0	0	0
ENSG00000084444.9	1	0	1
ENSG00000084463.3	0	0	0
ENSG00000084623.7	0	0	0
ENSG00000084636.13	0	0	0
ENSG00000084652.11	0	0	0
ENSG00000084674.9	0	0	0
ENSG00000084676.11	0	0	0
ENSG00000084693.11	0	0	0
ENSG00000084710.9	0	0	0
ENSG00000084731.9	0	0	0
ENSG00000084733.6	0	0	0
ENSG00000084734.4	0	0	0
ENSG00000084754.6	0	0	0
ENSG00000084764.6	0	0	0
ENSG00000084774.9	0	0	0
ENSG00000085063.10	1	0	0
ENSG00000085117.7	0	0	0
ENSG00000085231.9	0	0	0
ENSG00000085265.6	0	0	0
ENSG00000085274.11	0	0	0
ENSG00000085276.13	0	0	0
ENSG00000085365.13	0	0	0
ENSG00000085377.9	0	0	0
ENSG00000085382.7	0	0	0
ENSG00000085415.11	0	0	0
ENSG00000085433.11	0	0	0
ENSG00000085449.10	0	0	0
ENSG00000085465.11	1	1	1
ENSG00000085491.11	0	0	0
ENSG00000085511.15	0	0	0
ENSG00000085514.11	1	1	1
ENSG00000085552.12	0	0	0
ENSG00000085563.10	0	0	0
ENSG00000085644.9	0	0	0
ENSG00000085662.9	0	0	0
ENSG00000085719.7	0	0	0
ENSG00000085721.8	0	0	0
ENSG00000085733.11	0	0	0
ENSG00000085741.8	0	0	0
ENSG00000085760.10	0	0	0
ENSG00000085788.9	0	0	0
ENSG00000085831.11	0	0	0
ENSG00000085832.12	1	1	1
ENSG00000085840.8	0	0	0
ENSG00000085871.4	0	0	0
ENSG00000085872.10	0	0	0
ENSG00000085978.17	0	0	0
ENSG00000085982.9	0	0	0
ENSG00000085998.9	0	0	0
ENSG00000085999.7	0	0	0
ENSG00000086015.16	1	1	1
ENSG00000086061.11	0	0	0
ENSG00000086062.8	0	0	0
ENSG00000086065.9	0	0	0
ENSG00000086102.14	1	1	1
ENSG00000086189.5	0	0	0
ENSG00000086200.12	0	0	0
ENSG00000086232.8	0	0	0
ENSG00000086288.7	0	0	0
ENSG00000086289.7	0	0	0
ENSG00000086300.11	0	0	0
ENSG00000086475.10	0	0	0
ENSG00000086504.11	0	0	0
ENSG00000086506.2	0	0	0
ENSG00000086544.2	0	0	0
ENSG00000086548.8	0	0	0
ENSG00000086570.8	0	0	0
ENSG00000086589.7	0	0	0
ENSG00000086598.6	0	0	0
ENSG00000086619.9	0	0	0
ENSG00000086666.14	0	0	0
ENSG00000086730.12	0	0	0
ENSG00000086827.4	0	0	0
ENSG00000086848.10	0	0	0
ENSG00000086967.9	0	0	0
ENSG00000087008.11	0	0	0
ENSG00000087053.14	0	0	0
ENSG00000087074.7	0	0	0
ENSG00000087076.4	1	1	1
ENSG00000087077.7	0	0	0
ENSG00000087085.9	1	1	1
ENSG00000087086.9	0	0	0
ENSG00000087087.14	0	0	0
ENSG00000087088.15	0	0	0
ENSG00000087095.8	0	0	0
ENSG00000087111.16	0	0	0
ENSG00000087116.9	0	0	0
ENSG00000087152.11	0	0	0
ENSG00000087157.14	0	0	0
ENSG00000087191.8	0	0	0
ENSG00000087206.12	0	0	0
ENSG00000087237.6	0	0	0
ENSG00000087245.8	0	1	1
ENSG00000087250.4	0	0	0
ENSG00000087253.7	0	0	0
ENSG00000087258.9	0	0	0
ENSG00000087263.12	0	0	0
ENSG00000087266.11	0	0	0
ENSG00000087269.11	0	0	0
ENSG00000087274.12	0	0	0
ENSG00000087299.7	0	0	0
ENSG00000087301.4	0	0	0
ENSG00000087302.4	0	0	0
ENSG00000087303.12	0	0	0
ENSG00000087338.4	0	0	0
ENSG00000087365.10	0	0	0
ENSG00000087448.5	0	0	0
ENSG00000087460.19	0	0	0
ENSG00000087470.13	0	0	0
ENSG00000087495.12	0	0	0
ENSG00000087502.13	0	0	0
ENSG00000087586.13	0	0	0
ENSG00000087589.12	0	0	0
ENSG00000087884.10	0	1	1
ENSG00000087903.8	0	0	0
ENSG00000087995.11	0	0	0
ENSG00000088002.7	1	1	1
ENSG00000088035.11	0	0	0
ENSG00000088038.13	0	0	0
ENSG00000088053.7	0	0	0
ENSG00000088179.4	0	0	0
ENSG00000088205.8	0	0	0
ENSG00000088247.11	0	0	0
ENSG00000088256.4	0	0	0
ENSG00000088280.14	0	0	0
ENSG00000088298.8	0	0	0
ENSG00000088305.14	0	0	0
ENSG00000088325.11	0	0	0
ENSG00000088340.11	0	0	0
ENSG00000088356.4	0	0	0
ENSG00000088367.16	0	0	0
ENSG00000088387.13	0	0	0
ENSG00000088448.10	0	0	0
ENSG00000088451.6	0	0	0
ENSG00000088538.12	1	1	1
ENSG00000088543.10	0	0	0
ENSG00000088682.9	0	0	0
ENSG00000088727.8	0	0	0
ENSG00000088766.7	0	0	0
ENSG00000088808.12	0	0	0
ENSG00000088812.13	0	0	0
ENSG00000088826.13	0	0	0
ENSG00000088827.8	0	0	0
ENSG00000088832.10	0	0	0
ENSG00000088833.13	0	0	0
ENSG00000088836.8	0	0	0
ENSG00000088854.11	0	0	0
ENSG00000088876.7	0	0	0
ENSG00000088881.16	0	0	0
ENSG00000088882.7	1	1	1
ENSG00000088888.13	0	0	0
ENSG00000088899.10	0	0	0
ENSG00000088926.9	0	0	0
ENSG00000088930.6	0	0	0
ENSG00000088970.11	0	0	0
ENSG00000088986.6	0	0	0
ENSG00000088992.13	0	0	0
ENSG00000089006.12	1	0	0
ENSG00000089009.11	0	0	0
ENSG00000089012.10	0	0	0
ENSG00000089022.9	0	0	0
ENSG00000089041.12	0	0	0
ENSG00000089048.10	0	0	0
ENSG00000089050.10	1	1	1
ENSG00000089053.8	0	0	0
ENSG00000089057.10	0	0	0
ENSG00000089060.7	0	0	0
ENSG00000089063.10	1	1	1
ENSG00000089091.12	0	0	0
ENSG00000089094.12	0	0	0
ENSG00000089123.11	0	0	0
ENSG00000089127.8	1	1	1
ENSG00000089154.6	0	0	0
ENSG00000089157.11	0	0	0
ENSG00000089159.11	0	0	0
ENSG00000089163.4	0	0	0
ENSG00000089177.13	0	0	0
ENSG00000089195.10	0	0	0
ENSG00000089199.5	0	0	0
ENSG00000089220.4	0	0	0
ENSG00000089234.11	0	0	0
ENSG00000089248.6	0	0	0
ENSG00000089280.14	0	0	0
ENSG00000089327.10	0	0	0
ENSG00000089335.16	0	0	0
ENSG00000089351.10	0	0	0
ENSG00000089356.12	0	0	0
ENSG00000089486.12	0	0	0
ENSG00000089558.4	0	0	0
ENSG00000089597.12	0	0	0
ENSG00000089639.6	0	0	0
ENSG00000089692.4	0	0	0
ENSG00000089693.6	0	0	0
ENSG00000089723.5	0	0	0
ENSG00000089737.11	0	0	0
ENSG00000089775.7	0	0	0
ENSG00000089818.12	1	1	1
ENSG00000089847.8	0	0	0
ENSG00000089876.7	0	0	0
ENSG00000089902.8	0	0	0
ENSG00000089916.13	0	0	0
ENSG00000090006.13	0	0	0
ENSG00000090013.5	0	0	0
ENSG00000090020.6	0	0	0
ENSG00000090054.9	0	0	0
ENSG00000090060.13	0	0	0
ENSG00000090061.13	0	0	0
ENSG00000090097.16	0	0	0
ENSG00000090104.7	0	0	0
ENSG00000090238.7	0	0	0
ENSG00000090263.11	0	0	0
ENSG00000090266.8	0	0	0
ENSG00000090273.9	0	0	0
ENSG00000090316.11	1	1	1
ENSG00000090339.4	0	0	0
ENSG00000090372.10	0	0	0
ENSG00000090376.4	1	0	1
ENSG00000090382.2	1	1	1
ENSG00000090432.5	1	1	1
ENSG00000090447.7	0	0	0
ENSG00000090470.10	0	0	0
ENSG00000090487.6	1	1	1
ENSG00000090512.7	0	0	0
ENSG00000090520.6	0	0	0
ENSG00000090530.5	0	0	0
ENSG00000090534.13	0	0	0
ENSG00000090539.11	0	0	0
ENSG00000090554.8	0	0	0
ENSG00000090565.11	0	0	0
ENSG00000090581.5	0	0	0
ENSG00000090612.16	0	0	0
ENSG00000090615.8	0	0	0
ENSG00000090621.9	0	0	0
ENSG00000090659.13	0	0	0
ENSG00000090661.7	1	1	1
ENSG00000090674.11	0	0	0
ENSG00000090686.11	0	0	0
ENSG00000090857.9	0	0	0
ENSG00000090861.11	0	0	0
ENSG00000090863.7	0	0	0
ENSG00000090905.13	0	0	0
ENSG00000090920.9	0	0	0
ENSG00000090924.10	0	0	0
ENSG00000090971.4	0	0	0
ENSG00000090975.8	0	0	0
ENSG00000090989.13	0	0	0
ENSG00000091009.6	0	0	0
ENSG00000091039.12	0	0	0
ENSG00000091073.15	0	0	0
ENSG00000091106.14	0	0	0
ENSG00000091127.9	0	0	0
ENSG00000091129.15	0	0	0
ENSG00000091136.9	0	0	0
ENSG00000091140.8	0	0	0
ENSG00000091157.9	0	0	0
ENSG00000091164.8	0	0	0
ENSG00000091181.15	0	0	0
ENSG00000091262.10	0	0	0
ENSG00000091317.7	0	0	0
ENSG00000091409.10	0	0	0
ENSG00000091428.13	0	0	0
ENSG00000091436.12	0	0	0
ENSG00000091483.6	0	0	0
ENSG00000091490.6	0	0	0
ENSG00000091513.10	0	0	0
ENSG00000091527.11	0	0	0
ENSG00000091536.12	0	0	0
ENSG00000091542.8	1	1	1
ENSG00000091583.6	0	0	0
ENSG00000091592.11	0	0	0
ENSG00000091622.11	0	0	0
ENSG00000091640.3	1	1	1
ENSG00000091651.4	0	0	0
ENSG00000091704.5	0	0	0
ENSG00000091732.11	0	0	0
ENSG00000091831.17	0	0	0
ENSG00000091844.3	0	0	0
ENSG00000091879.9	0	0	0
ENSG00000091947.5	0	0	0
ENSG00000091972.14	0	0	0
ENSG00000091986.11	0	0	0
ENSG00000092009.6	0	0	0
ENSG00000092010.10	0	0	0
ENSG00000092020.6	0	0	0
ENSG00000092036.12	1	1	1
ENSG00000092051.12	0	0	0
ENSG00000092054.12	0	0	0
ENSG00000092067.5	0	0	0
ENSG00000092068.14	0	0	0
ENSG00000092094.6	1	1	1
ENSG00000092096.10	0	0	0
ENSG00000092098.12	0	0	0
ENSG00000092108.16	0	0	0
ENSG00000092140.10	0	0	0
ENSG00000092148.8	0	0	0
ENSG00000092199.13	0	0	0
ENSG00000092200.8	0	0	0
ENSG00000092201.5	0	0	0
ENSG00000092203.9	0	0	0
ENSG00000092208.12	0	0	0
ENSG00000092295.7	0	0	0
ENSG00000092330.11	0	0	0
ENSG00000092421.12	0	0	0
ENSG00000092439.9	0	0	0
ENSG00000092445.7	0	0	0
ENSG00000092470.7	0	0	0
ENSG00000092529.18	0	0	0
ENSG00000092531.5	0	0	0
ENSG00000092607.9	0	0	0
ENSG00000092621.7	0	0	0
ENSG00000092758.11	0	0	0
ENSG00000092820.13	0	0	0
ENSG00000092841.14	0	0	0
ENSG00000092847.6	0	0	0
ENSG00000092850.7	0	0	0
ENSG00000092853.9	0	0	0
ENSG00000092871.12	0	0	0
ENSG00000092929.7	0	0	0
ENSG00000092931.7	1	0	0
ENSG00000092964.12	1	0	1
ENSG00000092969.7	0	0	0
ENSG00000092978.6	0	0	0
ENSG00000093000.14	0	0	0
ENSG00000093009.5	0	0	0
ENSG00000093010.7	0	0	0
ENSG00000093072.11	1	1	1
ENSG00000093134.9	0	0	0
ENSG00000093144.14	0	0	0
ENSG00000093167.13	0	0	0
ENSG00000093183.9	0	0	0
ENSG00000093217.5	0	0	0
ENSG00000094796.4	0	0	0
ENSG00000094804.5	0	0	0
ENSG00000094880.6	0	0	0
ENSG00000094914.8	0	0	0
ENSG00000094916.9	0	0	0
ENSG00000094963.9	0	0	0
ENSG00000094975.9	0	0	0
ENSG00000095002.8	1	1	1
ENSG00000095015.5	0	0	0
ENSG00000095059.11	0	0	0
ENSG00000095066.7	0	0	0
ENSG00000095139.9	0	0	0
ENSG00000095203.10	0	0	0
ENSG00000095209.7	1	1	1
ENSG00000095261.9	0	0	0
ENSG00000095303.10	0	0	0
ENSG00000095319.10	0	0	0
ENSG00000095321.12	1	1	1
ENSG00000095370.15	0	0	0
ENSG00000095380.10	0	0	0
ENSG00000095383.15	0	0	0
ENSG00000095397.9	0	0	0
ENSG00000095464.9	0	0	0
ENSG00000095485.12	1	1	1
ENSG00000095539.11	0	0	0
ENSG00000095564.9	0	0	0
ENSG00000095574.7	0	0	0
ENSG00000095585.12	0	0	0
ENSG00000095596.7	0	0	0
ENSG00000095637.16	0	0	0
ENSG00000095713.9	0	0	0
ENSG00000095739.7	0	0	0
ENSG00000095787.17	0	0	0
ENSG00000095794.15	0	0	0
ENSG00000095906.12	0	0	0
ENSG00000095917.9	1	1	1
ENSG00000095932.5	0	0	0
ENSG00000095951.12	0	0	0
ENSG00000095970.12	0	0	0
ENSG00000096006.7	0	0	0
ENSG00000096060.10	0	0	0
ENSG00000096063.10	0	0	0
ENSG00000096070.15	0	0	0
ENSG00000096080.7	0	0	0
ENSG00000096088.12	0	0	0
ENSG00000096092.5	0	0	0
ENSG00000096093.10	0	0	0
ENSG00000096384.15	0	0	0
ENSG00000096401.7	0	0	0
ENSG00000096433.6	0	0	0
ENSG00000096654.11	0	0	0
ENSG00000096696.9	0	0	0
ENSG00000096717.7	0	0	0
ENSG00000096746.13	0	0	0
ENSG00000096872.11	1	1	1
ENSG00000096968.8	0	0	0
ENSG00000096996.11	0	0	0
ENSG00000097007.13	0	0	0
ENSG00000097021.15	0	0	0
ENSG00000097033.10	0	0	0
ENSG00000097046.8	0	0	0
ENSG00000099139.9	0	0	0
ENSG00000099194.5	0	0	0
ENSG00000099203.2	0	0	0
ENSG00000099204.14	0	0	0
ENSG00000099219.9	0	0	0
ENSG00000099246.12	0	0	0
ENSG00000099250.13	0	0	0
ENSG00000099251.10	0	0	0
ENSG00000099256.14	0	0	0
ENSG00000099260.6	0	0	0
ENSG00000099282.5	0	0	0
ENSG00000099284.9	0	0	0
ENSG00000099290.11	1	1	1
ENSG00000099308.6	0	0	0
ENSG00000099326.4	0	1	1
ENSG00000099330.4	1	1	1
ENSG00000099331.9	0	0	0
ENSG00000099337.3	0	0	0
ENSG00000099338.18	0	0	0
ENSG00000099341.7	0	0	0
ENSG00000099364.12	0	0	0
ENSG00000099365.5	1	0	0
ENSG00000099377.9	0	0	0
ENSG00000099381.12	0	0	0
ENSG00000099385.7	0	0	0
ENSG00000099622.9	0	0	0
ENSG00000099624.3	0	0	0
ENSG00000099625.8	0	0	0
ENSG00000099769.5	0	0	0
ENSG00000099783.7	0	0	0
ENSG00000099785.6	1	1	1
ENSG00000099795.2	0	0	0
ENSG00000099797.7	0	0	0
ENSG00000099800.3	0	0	0
ENSG00000099804.4	1	0	0
ENSG00000099810.14	0	0	0
ENSG00000099814.11	1	1	1
ENSG00000099817.7	0	0	1
ENSG00000099821.9	0	0	0
ENSG00000099822.2	0	0	0
ENSG00000099834.14	0	0	0
ENSG00000099840.9	0	0	0
ENSG00000099849.10	0	0	0
ENSG00000099860.4	0	0	0
ENSG00000099864.13	0	0	0
ENSG00000099866.10	0	0	0
ENSG00000099875.10	0	0	0
ENSG00000099889.9	0	0	0
ENSG00000099899.10	0	0	0
ENSG00000099901.12	0	0	0
ENSG00000099904.11	1	0	0
ENSG00000099910.12	0	0	0
ENSG00000099917.13	0	0	0
ENSG00000099937.6	1	1	1
ENSG00000099940.7	0	1	1
ENSG00000099942.8	0	0	0
ENSG00000099949.14	1	1	1
ENSG00000099953.5	0	0	0
ENSG00000099956.13	0	0	0
ENSG00000099957.12	0	0	0
ENSG00000099958.10	0	0	0
ENSG00000099968.13	0	0	0
ENSG00000099977.9	1	1	1
ENSG00000099984.6	1	1	1
ENSG00000099985.3	0	0	0
ENSG00000099991.12	0	0	0
ENSG00000099992.11	0	0	0
ENSG00000099994.10	0	0	0
ENSG00000099995.14	0	0	0
ENSG00000099998.13	0	0	0
ENSG00000099999.10	0	0	0
ENSG00000100003.13	0	0	0
ENSG00000100023.13	0	0	0
ENSG00000100024.10	0	0	0
ENSG00000100027.10	0	0	0
ENSG00000100028.7	0	0	0
ENSG00000100029.13	0	0	0
ENSG00000100030.10	0	0	0
ENSG00000100031.14	0	0	0
ENSG00000100033.12	0	0	0
ENSG00000100034.9	0	0	0
ENSG00000100036.11	0	0	0
ENSG00000100038.15	0	0	0
ENSG00000100053.5	0	0	0
ENSG00000100055.16	0	0	0
ENSG00000100056.7	0	0	0
ENSG00000100058.8	0	0	0
ENSG00000100060.13	0	0	0
ENSG00000100065.10	0	0	0
ENSG00000100068.7	0	0	0
ENSG00000100075.5	0	0	0
ENSG00000100077.10	0	0	0
ENSG00000100079.5	1	0	0
ENSG00000100083.14	0	0	0
ENSG00000100084.10	0	0	0
ENSG00000100092.16	0	0	0
ENSG00000100097.7	0	0	0
ENSG00000100099.16	0	0	0
ENSG00000100100.8	0	0	0
ENSG00000100101.13	0	0	0
ENSG00000100104.8	0	0	0
ENSG00000100105.13	0	0	0
ENSG00000100106.15	1	1	1
ENSG00000100109.12	0	0	0
ENSG00000100116.12	0	0	0
ENSG00000100122.5	0	0	0
ENSG00000100124.8	1	1	1
ENSG00000100129.13	0	0	0
ENSG00000100138.9	0	0	0
ENSG00000100139.9	0	0	0
ENSG00000100142.10	0	0	0
ENSG00000100146.12	0	0	0
ENSG00000100147.9	0	0	0
ENSG00000100150.12	0	0	0
ENSG00000100151.11	0	0	0
ENSG00000100154.10	0	0	0
ENSG00000100156.6	0	0	0
ENSG00000100162.10	0	0	0
ENSG00000100167.15	0	0	0
ENSG00000100181.17	0	0	0
ENSG00000100196.6	0	0	0
ENSG00000100197.16	1	1	1
ENSG00000100201.14	0	0	0
ENSG00000100206.5	0	0	0
ENSG00000100207.14	0	0	0
ENSG00000100209.5	0	0	0
ENSG00000100211.6	1	1	1
ENSG00000100216.4	0	0	0
ENSG00000100218.7	0	0	0
ENSG00000100219.12	0	0	0
ENSG00000100220.7	0	0	0
ENSG00000100221.6	0	0	0
ENSG00000100225.13	0	0	0
ENSG00000100226.11	0	0	0
ENSG00000100227.13	0	0	0
ENSG00000100228.8	0	0	0
ENSG00000100234.11	0	0	0
ENSG00000100239.11	0	0	0
ENSG00000100241.16	0	0	0
ENSG00000100242.11	0	0	0
ENSG00000100243.16	0	0	0
ENSG00000100246.8	0	0	0
ENSG00000100258.13	0	0	0
ENSG00000100263.9	0	0	0
ENSG00000100266.13	1	0	0
ENSG00000100271.12	0	0	0
ENSG00000100276.9	0	0	0
ENSG00000100280.12	0	0	0
ENSG00000100281.9	0	0	0
ENSG00000100284.16	0	0	0
ENSG00000100285.9	1	1	1
ENSG00000100288.15	0	0	0
ENSG00000100290.2	0	0	0
ENSG00000100292.12	0	0	0
ENSG00000100294.8	0	0	0
ENSG00000100296.9	1	1	1
ENSG00000100297.11	0	0	0
ENSG00000100298.11	0	0	0
ENSG00000100299.13	0	0	0
ENSG00000100300.13	0	0	0
ENSG00000100302.6	1	1	1
ENSG00000100304.12	1	1	1
ENSG00000100307.8	0	0	0
ENSG00000100311.12	0	0	0
ENSG00000100316.11	0	0	0
ENSG00000100319.11	0	0	0
ENSG00000100320.18	0	0	0
ENSG00000100321.10	0	0	0
ENSG00000100324.9	0	0	0
ENSG00000100325.10	0	0	0
ENSG00000100330.11	1	1	1
ENSG00000100335.8	0	0	0
ENSG00000100336.13	1	1	1
ENSG00000100342.16	0	0	0
ENSG00000100345.16	0	0	0
ENSG00000100346.13	0	0	0
ENSG00000100347.10	1	1	1
ENSG00000100348.5	0	0	0
ENSG00000100350.10	0	1	1
ENSG00000100351.12	0	0	0
ENSG00000100353.13	0	0	0
ENSG00000100354.16	0	0	0
ENSG00000100359.16	0	0	0
ENSG00000100360.10	0	0	0
ENSG00000100362.8	0	0	0
ENSG00000100364.14	0	0	0
ENSG00000100365.10	0	0	0
ENSG00000100368.9	0	0	0
ENSG00000100372.10	0	0	0
ENSG00000100373.5	0	0	0
ENSG00000100376.7	1	1	1
ENSG00000100379.13	0	0	0
ENSG00000100380.8	0	0	0
ENSG00000100385.9	0	0	0
ENSG00000100387.8	0	0	0
ENSG00000100393.9	0	0	0
ENSG00000100395.10	0	0	0
ENSG00000100399.11	0	0	0
ENSG00000100401.15	0	0	0
ENSG00000100403.10	0	0	0
ENSG00000100410.3	0	0	0
ENSG00000100412.11	0	0	0
ENSG00000100413.12	0	0	0
ENSG00000100416.8	0	0	0
ENSG00000100417.7	1	0	0
ENSG00000100418.7	0	0	0
ENSG00000100422.9	0	0	0
ENSG00000100425.14	0	0	0
ENSG00000100426.6	0	0	0
ENSG00000100427.11	0	0	0
ENSG00000100439.6	0	0	0
ENSG00000100441.5	1	1	0
ENSG00000100442.6	0	0	0
ENSG00000100445.12	1	0	0
ENSG00000100448.3	0	0	0
ENSG00000100450.8	0	0	0
ENSG00000100453.8	0	0	0
ENSG00000100461.13	0	0	0
ENSG00000100462.11	0	0	0
ENSG00000100473.11	0	0	0
ENSG00000100478.10	0	0	0
ENSG00000100479.8	0	0	0
ENSG00000100483.9	1	1	1
ENSG00000100485.7	0	0	0
ENSG00000100490.5	0	0	0
ENSG00000100503.19	0	0	0
ENSG00000100504.12	0	0	0
ENSG00000100505.9	0	0	0
ENSG00000100519.7	0	0	0
ENSG00000100522.4	0	0	0
ENSG00000100523.10	0	0	0
ENSG00000100526.15	0	0	0
ENSG00000100528.7	0	0	0
ENSG00000100532.7	0	0	0
ENSG00000100554.7	1	1	1
ENSG00000100558.4	0	0	0
ENSG00000100564.4	0	0	0
ENSG00000100567.8	0	0	0
ENSG00000100568.6	0	0	0
ENSG00000100575.9	0	0	0
ENSG00000100577.14	0	0	0
ENSG00000100578.10	0	0	0
ENSG00000100580.7	0	0	0
ENSG00000100583.4	0	0	0
ENSG00000100591.3	0	0	0
ENSG00000100592.11	0	0	0
ENSG00000100596.2	0	0	0
ENSG00000100599.11	0	0	0
ENSG00000100600.10	0	0	0
ENSG00000100601.5	0	0	0
ENSG00000100603.9	0	0	0
ENSG00000100604.8	0	0	0
ENSG00000100605.12	0	0	0
ENSG00000100612.9	0	0	0
ENSG00000100614.13	0	0	0
ENSG00000100626.12	0	0	0
ENSG00000100628.7	0	0	0
[truncated: 18,801 more rows]

## Sheet: Artery_Tibial
total eGene count	8847	7273	7072
gene	MARS	UNIV	GTEx
ENSG00000000419.8	0	0	0
ENSG00000000457.9	0	0	0
ENSG00000000460.12	0	0	0
ENSG00000000938.8	0	0	1
ENSG00000000971.11	1	1	1
ENSG00000001036.9	1	0	0
ENSG00000001084.6	1	1	1
ENSG00000001167.10	1	1	1
ENSG00000001460.13	1	1	1
ENSG00000001461.12	1	1	1
ENSG00000001561.6	1	1	1
ENSG00000001617.7	0	0	0
ENSG00000001629.5	0	0	0
ENSG00000001630.11	0	0	0
ENSG00000001631.10	0	0	0
ENSG00000002016.12	1	1	1
ENSG00000002330.9	0	0	0
ENSG00000002549.8	0	0	0
ENSG00000002587.5	1	1	1
ENSG00000002745.8	0	0	0
ENSG00000002822.11	1	1	1
ENSG00000002834.13	1	1	1
ENSG00000002919.10	1	1	1
ENSG00000002933.3	1	1	1
ENSG00000003056.3	1	1	1
ENSG00000003137.4	0	0	0
ENSG00000003147.13	1	1	1
ENSG00000003249.9	1	1	1
ENSG00000003393.10	1	1	1
ENSG00000003400.10	0	0	0
ENSG00000003402.15	0	1	1
ENSG00000003436.10	0	0	0
ENSG00000003509.11	0	0	0
ENSG00000003756.12	0	0	0
ENSG00000003989.12	0	0	0
ENSG00000004059.6	1	0	0
ENSG00000004139.9	1	1	1
ENSG00000004142.7	1	1	1
ENSG00000004399.8	0	0	0
ENSG00000004455.12	1	1	1
ENSG00000004468.8	1	1	1
ENSG00000004478.5	0	0	0
ENSG00000004487.11	0	0	0
ENSG00000004534.10	1	1	1
ENSG00000004660.10	1	0	0
ENSG00000004700.11	1	0	0
ENSG00000004766.11	1	1	1
ENSG00000004776.7	0	0	0
ENSG00000004777.14	0	0	0
ENSG00000004779.5	0	0	0
ENSG00000004799.7	1	1	1
ENSG00000004809.9	1	1	1
ENSG00000004838.9	1	1	1
ENSG00000004864.9	0	0	0
ENSG00000004866.14	0	0	0
ENSG00000004897.7	0	1	1
ENSG00000004939.9	0	0	0
ENSG00000004975.7	0	0	0
ENSG00000005007.8	0	0	0
ENSG00000005020.8	1	1	1
ENSG00000005059.11	0	0	0
ENSG00000005075.11	1	1	1
ENSG00000005100.8	1	1	1
ENSG00000005102.8	0	0	0
ENSG00000005156.7	1	1	1
ENSG00000005175.5	0	0	0
ENSG00000005187.7	1	0	0
ENSG00000005189.15	1	1	1
ENSG00000005194.10	1	0	0
ENSG00000005206.12	0	0	0
ENSG00000005238.15	1	1	1
ENSG00000005243.5	1	1	1
ENSG00000005249.8	1	1	1
ENSG00000005339.8	0	0	0
ENSG00000005379.11	1	1	1
ENSG00000005381.6	0	1	1
ENSG00000005436.9	1	1	1
ENSG00000005448.12	1	1	1
ENSG00000005469.7	0	0	0
ENSG00000005471.11	1	1	1
ENSG00000005483.15	0	0	0
ENSG00000005486.12	1	1	1
ENSG00000005513.9	1	0	0
ENSG00000005700.10	0	0	0
ENSG00000005801.12	1	1	1
ENSG00000005810.13	0	0	0
ENSG00000005812.6	1	1	1
ENSG00000005844.13	0	0	0
ENSG00000005882.7	1	1	1
ENSG00000005884.13	0	0	0
ENSG00000005955.8	1	1	1
ENSG00000005961.13	1	1	1
ENSG00000006007.7	0	0	0
ENSG00000006015.13	1	0	0
ENSG00000006016.6	0	0	0
ENSG00000006025.7	1	1	1
ENSG00000006042.7	1	1	1
ENSG00000006047.8	0	0	0
ENSG00000006062.9	0	0	0
ENSG00000006074.4	0	0	0
ENSG00000006075.11	0	0	0
ENSG00000006114.11	1	1	1
ENSG00000006118.10	1	1	1
ENSG00000006125.12	0	0	0
ENSG00000006128.7	1	1	1
ENSG00000006194.6	0	0	0
ENSG00000006210.6	0	0	0
ENSG00000006282.15	1	1	1
ENSG00000006327.9	1	1	0
ENSG00000006432.11	1	1	1
ENSG00000006451.3	1	1	1
ENSG00000006453.9	0	0	0
ENSG00000006459.6	0	0	0
ENSG00000006530.11	1	1	1
ENSG00000006534.11	1	1	1
ENSG00000006576.12	0	0	0
ENSG00000006606.4	0	0	0
ENSG00000006607.9	1	1	1
ENSG00000006625.13	1	1	1
ENSG00000006634.3	0	0	0
ENSG00000006638.7	0	0	0
ENSG00000006652.9	0	0	0
ENSG00000006695.6	0	0	0
ENSG00000006704.6	0	0	0
ENSG00000006712.10	0	0	0
ENSG00000006715.11	1	1	1
ENSG00000006740.12	1	0	0
ENSG00000006744.14	1	1	1
ENSG00000006831.9	0	0	0
ENSG00000006837.7	0	0	0
ENSG00000007047.10	0	0	0
ENSG00000007080.6	1	1	1
ENSG00000007129.13	1	1	1
ENSG00000007168.8	0	0	0
ENSG00000007202.10	0	0	0
ENSG00000007237.14	0	0	0
ENSG00000007255.6	0	0	0
ENSG00000007264.9	0	0	0
ENSG00000007312.8	0	0	0
ENSG00000007314.7	0	0	0
ENSG00000007341.14	1	1	1
ENSG00000007376.3	0	0	0
ENSG00000007384.11	0	0	0
ENSG00000007392.12	0	0	0
ENSG00000007402.7	0	0	0
ENSG00000007516.9	1	1	1
ENSG00000007520.3	1	1	1
ENSG00000007541.10	0	0	0
ENSG00000007545.11	0	0	0
ENSG00000007866.14	0	0	0
ENSG00000007908.11	0	0	0
ENSG00000007923.11	0	0	0
ENSG00000007933.8	1	0	0
ENSG00000007944.10	0	0	0
ENSG00000007968.6	0	0	0
ENSG00000008018.8	1	1	1
ENSG00000008083.9	1	0	0
ENSG00000008118.5	0	0	0
ENSG00000008128.18	1	1	1
ENSG00000008130.11	1	1	1
ENSG00000008226.15	0	0	0
ENSG00000008256.11	1	0	0
ENSG00000008277.10	0	0	0
ENSG00000008282.3	0	0	0
ENSG00000008283.11	0	0	0
ENSG00000008294.16	0	0	0
ENSG00000008300.10	0	0	0
ENSG00000008311.10	0	0	0
ENSG00000008323.11	1	0	0
ENSG00000008324.6	0	0	0
ENSG00000008382.11	0	0	0
ENSG00000008394.8	1	0	0
ENSG00000008405.7	1	0	0
ENSG00000008438.4	0	0	0
ENSG00000008441.12	0	0	0
ENSG00000008513.10	0	0	0
ENSG00000008516.12	1	1	0
ENSG00000008517.12	1	1	1
ENSG00000008710.13	0	0	0
ENSG00000008735.10	0	0	0
ENSG00000008838.13	1	1	1
ENSG00000008853.12	0	0	0
ENSG00000008869.7	0	0	0
ENSG00000008952.12	0	0	0
ENSG00000008988.5	1	1	1
ENSG00000009307.11	0	0	0
ENSG00000009335.13	1	1	0
ENSG00000009413.11	1	1	1
ENSG00000009724.12	0	0	0
ENSG00000009765.10	0	0	0
ENSG00000009780.11	0	0	0
ENSG00000009790.10	0	0	0
ENSG00000009830.7	1	1	1
ENSG00000009844.11	0	0	0
ENSG00000009950.11	0	0	0
ENSG00000009954.6	0	0	0
ENSG00000010017.9	1	1	1
ENSG00000010030.9	0	0	0
ENSG00000010072.11	0	0	0
ENSG00000010165.15	0	0	0
ENSG00000010219.9	1	1	1
ENSG00000010244.12	0	0	0
ENSG00000010256.6	0	0	0
ENSG00000010270.9	1	1	1
ENSG00000010278.7	0	0	0
ENSG00000010282.10	1	1	1
ENSG00000010292.8	1	1	1
ENSG00000010295.15	0	0	0
ENSG00000010310.4	0	0	0
ENSG00000010318.15	0	0	0
ENSG00000010319.2	0	0	0
ENSG00000010322.11	1	1	1
ENSG00000010327.6	1	1	1
ENSG00000010361.9	0	0	0
ENSG00000010379.11	0	0	0
ENSG00000010438.12	0	0	0
ENSG00000010539.7	0	0	0
ENSG00000010610.5	1	1	1
ENSG00000010626.10	1	1	1
ENSG00000010704.14	0	0	0
ENSG00000010803.12	1	1	1
ENSG00000010810.13	1	1	1
ENSG00000010818.4	0	0	0
ENSG00000011007.8	0	0	0
ENSG00000011009.6	0	0	0
ENSG00000011021.17	1	1	1
ENSG00000011028.9	1	1	1
ENSG00000011105.7	1	1	1
ENSG00000011114.10	1	1	1
ENSG00000011132.7	1	1	1
ENSG00000011143.12	1	1	1
ENSG00000011198.3	0	0	0
ENSG00000011243.13	0	0	0
ENSG00000011258.11	0	1	0
ENSG00000011260.9	0	0	0
ENSG00000011275.14	0	0	0
ENSG00000011295.11	1	1	1
ENSG00000011304.12	1	1	1
ENSG00000011347.5	0	0	0
ENSG00000011376.5	1	1	1
ENSG00000011405.9	0	0	0
ENSG00000011422.7	0	0	0
ENSG00000011426.6	0	0	0
ENSG00000011451.13	0	0	0
ENSG00000011454.12	0	0	0
ENSG00000011465.12	1	1	1
ENSG00000011478.7	0	0	0
ENSG00000011485.10	1	1	1
ENSG00000011523.9	1	1	1
ENSG00000011566.10	0	0	0
ENSG00000011590.9	1	1	1
ENSG00000011600.7	0	0	0
ENSG00000011638.6	1	1	1
ENSG00000012048.15	1	1	1
ENSG00000012061.11	1	1	1
ENSG00000012124.10	1	1	1
ENSG00000012171.13	0	0	0
ENSG00000012223.8	0	0	0
ENSG00000012232.4	0	0	0
ENSG00000012660.9	0	0	0
ENSG00000012779.6	1	1	1
ENSG00000012822.11	0	0	0
ENSG00000012963.9	0	0	0
ENSG00000012983.7	0	0	0
ENSG00000013016.10	0	0	0
ENSG00000013275.3	0	0	0
ENSG00000013288.4	1	1	1
ENSG00000013297.6	0	0	0
ENSG00000013306.11	1	1	1
ENSG00000013364.14	1	1	1
ENSG00000013374.11	1	1	1
ENSG00000013375.11	0	0	0
ENSG00000013392.6	0	0	0
ENSG00000013441.11	0	0	0
ENSG00000013503.5	0	0	0
ENSG00000013523.5	1	0	0
ENSG00000013561.13	1	1	1
ENSG00000013573.12	1	1	1
ENSG00000013583.4	0	0	0
ENSG00000013588.5	0	0	0
ENSG00000013725.10	0	0	0
ENSG00000013810.14	1	1	1
ENSG00000014123.9	0	0	0
ENSG00000014138.4	0	0	0
ENSG00000014164.6	1	1	1
ENSG00000014216.11	1	1	1
ENSG00000014257.11	0	0	0
ENSG00000014641.13	1	1	1
ENSG00000014824.9	1	1	1
ENSG00000014914.15	1	1	0
ENSG00000014919.8	0	0	0
ENSG00000015133.14	0	0	0
ENSG00000015153.10	1	1	1
ENSG00000015171.14	0	0	0
ENSG00000015413.5	0	0	0
ENSG00000015475.14	1	1	1
ENSG00000015479.13	0	0	0
ENSG00000015532.5	1	1	1
ENSG00000015592.12	0	0	0
ENSG00000015676.13	1	1	1
ENSG00000016391.6	0	0	0
ENSG00000016602.8	1	0	0
ENSG00000016864.12	0	0	0
ENSG00000017260.15	0	0	0
ENSG00000017427.11	0	0	0
ENSG00000017797.7	0	0	0
ENSG00000018189.8	0	0	0
ENSG00000018280.12	0	0	0
ENSG00000018408.10	0	0	0
ENSG00000018510.8	0	0	0
ENSG00000018625.10	1	1	1
ENSG00000018699.7	1	1	1
ENSG00000018869.12	0	0	0
ENSG00000019102.7	0	0	0
ENSG00000019144.12	0	0	0
ENSG00000019169.9	1	1	1
ENSG00000019485.8	1	1	1
ENSG00000019549.4	0	0	0
ENSG00000019582.10	1	0	0
ENSG00000019991.11	0	0	0
ENSG00000019995.6	0	0	0
ENSG00000020129.11	0	0	0
ENSG00000020181.13	1	0	0
ENSG00000020256.15	1	1	1
ENSG00000020426.6	0	0	0
ENSG00000020577.9	0	0	0
ENSG00000020633.14	0	0	0
ENSG00000020922.8	1	1	1
ENSG00000021300.9	0	0	0
ENSG00000021355.8	0	0	0
ENSG00000021488.8	1	1	1
ENSG00000021574.7	0	0	0
ENSG00000021762.15	1	1	1
ENSG00000021776.6	0	0	0
ENSG00000021826.10	1	1	1
ENSG00000022277.8	0	0	0
ENSG00000022567.5	1	1	1
ENSG00000022840.11	1	1	1
ENSG00000022976.11	1	1	1
ENSG00000023041.7	1	0	0
ENSG00000023171.10	0	0	0
ENSG00000023191.12	1	1	1
ENSG00000023228.9	1	1	1
ENSG00000023287.8	1	0	0
ENSG00000023318.7	0	0	0
ENSG00000023330.10	0	0	0
ENSG00000023445.9	0	0	0
ENSG00000023516.7	1	1	1
ENSG00000023572.4	0	1	1
ENSG00000023608.4	1	1	1
ENSG00000023697.8	0	0	0
ENSG00000023734.6	0	0	0
ENSG00000023839.6	0	0	0
ENSG00000023892.9	1	1	1
ENSG00000023902.9	0	0	0
ENSG00000023909.5	1	0	0
ENSG00000024048.6	0	0	0
ENSG00000024422.7	0	0	0
ENSG00000024862.12	1	1	1
ENSG00000025039.10	1	1	1
ENSG00000025156.8	1	1	1
ENSG00000025293.11	1	0	0
ENSG00000025423.7	0	0	0
ENSG00000025434.14	1	0	0
ENSG00000025708.8	1	1	1
ENSG00000025770.14	0	0	0
ENSG00000025772.7	1	1	1
ENSG00000025796.9	0	0	0
ENSG00000025800.9	0	0	0
ENSG00000026025.9	1	1	0
ENSG00000026103.15	1	1	1
ENSG00000026297.11	0	0	0
ENSG00000026508.12	1	1	1
ENSG00000026559.9	0	0	0
ENSG00000026652.9	0	0	0
ENSG00000026751.12	0	0	0
ENSG00000026950.12	1	1	1
ENSG00000027001.7	1	0	0
ENSG00000027075.9	0	0	0
ENSG00000027697.8	0	0	0
ENSG00000027847.9	1	1	1
ENSG00000027869.7	0	0	0
ENSG00000028116.12	1	1	1
ENSG00000028137.12	0	0	0
ENSG00000028203.13	1	1	1
ENSG00000028277.16	0	0	0
ENSG00000028310.13	1	1	1
ENSG00000028528.10	1	1	1
ENSG00000028839.5	0	0	0
ENSG00000029153.10	0	0	0
ENSG00000029363.11	0	0	0
ENSG00000029364.7	1	1	1
ENSG00000029534.15	1	1	1
ENSG00000029559.5	0	0	0
ENSG00000029639.6	1	1	1
ENSG00000029725.12	1	1	1
ENSG00000030066.9	0	0	0
ENSG00000030110.8	1	1	1
ENSG00000030419.12	0	0	0
ENSG00000030582.12	1	1	1
ENSG00000031003.6	0	0	0
ENSG00000031081.6	1	1	1
ENSG00000031691.6	1	1	1
ENSG00000031698.8	0	0	0
ENSG00000031823.10	0	0	0
ENSG00000032219.14	0	0	0
ENSG00000032389.8	0	0	0
ENSG00000032444.11	1	1	1
ENSG00000032742.13	1	1	1
ENSG00000033011.7	0	0	0
ENSG00000033030.9	0	0	0
ENSG00000033050.3	0	0	0
ENSG00000033100.10	0	0	0
ENSG00000033170.12	0	0	0
ENSG00000033178.8	1	1	1
ENSG00000033327.8	1	1	1
ENSG00000033627.10	0	0	0
ENSG00000033800.9	1	1	1
ENSG00000033867.12	0	0	0
ENSG00000034053.10	1	1	0
ENSG00000034063.9	0	0	0
ENSG00000034152.14	0	0	0
ENSG00000034510.4	1	1	1
ENSG00000034533.7	1	1	1
ENSG00000034677.7	1	0	0
ENSG00000034693.10	0	0	0
ENSG00000034713.3	0	0	0
ENSG00000034971.10	1	1	1
ENSG00000035115.17	1	1	1
ENSG00000035141.3	1	0	0
ENSG00000035403.12	1	1	1
ENSG00000035499.8	0	0	0
ENSG00000035664.7	1	1	1
ENSG00000035681.3	0	0	0
ENSG00000035687.9	1	1	1
ENSG00000035720.3	0	0	0
ENSG00000035862.8	0	0	0
ENSG00000035928.10	1	0	0
ENSG00000036054.8	0	0	0
ENSG00000036257.8	0	0	0
ENSG00000036448.5	1	1	1
ENSG00000036549.8	0	0	0
ENSG00000036672.11	1	1	1
ENSG00000037042.8	1	1	1
ENSG00000037241.3	0	0	0
ENSG00000037280.11	0	0	0
ENSG00000037474.10	1	1	1
ENSG00000037637.6	1	1	1
ENSG00000037749.7	0	0	0
ENSG00000037757.9	1	1	1
ENSG00000037897.12	0	0	0
ENSG00000038002.4	1	1	1
ENSG00000038210.9	1	1	1
ENSG00000038219.8	1	1	1
ENSG00000038274.12	0	0	0
ENSG00000038358.10	0	0	0
ENSG00000038382.13	0	0	0
ENSG00000038427.11	0	0	0
ENSG00000038532.10	0	0	0
ENSG00000038945.10	1	0	0
ENSG00000039068.14	0	0	0
ENSG00000039123.11	1	1	1
ENSG00000039319.12	0	0	0
ENSG00000039523.13	0	0	0
ENSG00000039537.9	1	1	1
ENSG00000039560.9	1	1	1
ENSG00000039650.5	1	1	1
ENSG00000040199.14	1	1	1
ENSG00000040275.12	1	1	1
ENSG00000040341.13	0	0	0
ENSG00000040487.8	1	1	1
ENSG00000040531.10	1	1	1
ENSG00000040608.9	0	0	0
ENSG00000040633.8	0	0	0
ENSG00000040933.11	0	0	0
ENSG00000041353.5	0	0	0
ENSG00000041357.11	1	1	1
ENSG00000041802.6	1	1	1
ENSG00000041880.10	1	1	1
ENSG00000041982.10	1	1	1
ENSG00000041988.11	1	1	1
ENSG00000042062.7	1	1	1
ENSG00000042088.9	1	1	1
ENSG00000042286.10	0	0	0
ENSG00000042317.12	1	1	1
ENSG00000042429.6	1	1	1
ENSG00000042445.9	1	1	1
ENSG00000042493.11	1	1	1
ENSG00000042753.7	1	1	1
ENSG00000042832.7	0	0	0
ENSG00000042980.8	1	1	1
ENSG00000043093.9	0	0	0
ENSG00000043143.16	0	0	0
ENSG00000043462.7	1	1	1
ENSG00000043514.11	1	1	1
ENSG00000043591.4	0	0	0
ENSG00000044090.4	1	1	1
ENSG00000044115.16	1	1	1
ENSG00000044459.10	1	1	1
ENSG00000044574.7	0	0	0
ENSG00000046604.8	0	0	0
ENSG00000047056.10	1	1	1
ENSG00000047188.11	1	1	1
ENSG00000047249.12	0	0	0
ENSG00000047315.10	0	0	0
ENSG00000047346.8	0	0	0
ENSG00000047365.7	0	0	0
ENSG00000047410.9	0	0	0
ENSG00000047457.9	0	0	0
ENSG00000047578.8	0	0	0
ENSG00000047579.15	1	1	1
ENSG00000047617.10	1	0	0
ENSG00000047621.7	1	1	1
ENSG00000047849.17	0	0	0
ENSG00000047932.9	1	1	1
ENSG00000048028.7	1	1	1
ENSG00000048052.17	1	1	1
ENSG00000048140.13	1	1	1
ENSG00000048162.15	1	1	1
ENSG00000048342.11	0	0	0
ENSG00000048392.7	1	1	1
ENSG00000048405.5	1	0	0
ENSG00000048462.6	0	0	0
ENSG00000048471.9	1	1	1
ENSG00000048540.10	0	0	0
ENSG00000048544.5	1	1	1
ENSG00000048649.9	0	0	0
ENSG00000048707.9	0	0	0
ENSG00000048740.13	0	0	0
ENSG00000048828.12	0	0	0
ENSG00000048991.12	0	0	0
ENSG00000049089.9	1	1	1
ENSG00000049130.9	0	0	0
ENSG00000049167.9	1	0	0
ENSG00000049192.10	0	0	0
ENSG00000049239.8	1	1	1
ENSG00000049245.8	1	1	1
ENSG00000049246.10	0	0	0
ENSG00000049247.9	1	1	1
ENSG00000049323.11	1	1	1
ENSG00000049449.4	1	1	1
ENSG00000049540.12	0	0	0
ENSG00000049541.6	0	0	0
ENSG00000049618.17	1	0	0
ENSG00000049656.9	0	0	0
ENSG00000049759.12	1	1	1
ENSG00000049860.9	0	0	0
ENSG00000049883.10	1	0	0
ENSG00000050130.13	1	1	1
ENSG00000050165.13	1	1	1
ENSG00000050327.10	1	0	0
ENSG00000050344.8	1	1	1
ENSG00000050393.7	1	1	1
ENSG00000050405.9	1	1	1
ENSG00000050426.11	0	0	0
ENSG00000050438.12	0	0	0
ENSG00000050555.13	0	0	0
ENSG00000050628.16	0	0	0
ENSG00000050748.13	1	1	1
ENSG00000050767.11	0	0	0
ENSG00000050820.12	1	1	1
ENSG00000051009.6	1	1	1
ENSG00000051108.10	0	0	0
ENSG00000051128.14	1	1	1
ENSG00000051180.12	0	0	0
ENSG00000051382.4	0	0	0
ENSG00000051523.6	1	1	1
ENSG00000051596.5	1	1	1
ENSG00000051620.6	1	1	1
ENSG00000051825.10	1	1	1
ENSG00000052126.10	1	0	0
ENSG00000052344.11	0	0	0
ENSG00000052723.7	1	1	1
ENSG00000052749.9	0	0	0
ENSG00000052795.8	0	0	0
ENSG00000052802.8	1	0	0
ENSG00000052841.10	1	0	0
ENSG00000053108.12	0	0	0
ENSG00000053254.11	1	1	1
ENSG00000053371.8	1	1	1
ENSG00000053372.4	1	1	1
ENSG00000053438.7	0	0	0
ENSG00000053501.8	1	1	1
ENSG00000053702.10	1	0	0
ENSG00000053747.11	0	0	0
ENSG00000053770.7	0	0	0
ENSG00000053900.6	1	1	1
ENSG00000053918.11	0	0	0
ENSG00000054116.7	1	1	0
ENSG00000054118.9	1	0	0
ENSG00000054148.13	0	0	0
ENSG00000054179.7	0	0	0
ENSG00000054219.9	1	1	1
ENSG00000054267.16	0	0	0
ENSG00000054277.8	1	1	1
ENSG00000054282.11	1	1	1
ENSG00000054356.9	0	0	0
ENSG00000054392.8	1	0	0
ENSG00000054523.12	0	0	0
ENSG00000054598.5	0	0	0
ENSG00000054611.9	1	1	1
ENSG00000054654.11	0	0	0
ENSG00000054690.9	1	1	0
ENSG00000054793.9	1	1	1
ENSG00000054965.6	1	0	0
ENSG00000054967.8	1	1	1
ENSG00000054983.12	1	1	1
ENSG00000055044.6	0	0	0
ENSG00000055070.12	1	1	1
ENSG00000055118.10	1	1	1
ENSG00000055130.11	0	0	0
ENSG00000055147.13	0	1	1
ENSG00000055163.14	1	1	1
ENSG00000055208.13	1	0	0
ENSG00000055211.8	1	1	1
ENSG00000055332.12	0	0	0
ENSG00000055483.15	1	1	1
ENSG00000055609.13	1	0	0
ENSG00000055732.8	1	1	1
ENSG00000055813.5	0	0	0
ENSG00000055917.11	0	0	0
ENSG00000055950.12	1	1	1
ENSG00000055957.6	0	0	0
ENSG00000056050.6	1	0	0
ENSG00000056097.11	0	0	0
ENSG00000056558.6	1	1	1
ENSG00000056586.11	0	0	0
ENSG00000056661.9	1	1	1
ENSG00000056736.5	1	1	1
ENSG00000056972.14	1	1	1
ENSG00000057019.11	1	1	1
ENSG00000057149.10	1	0	0
ENSG00000057252.8	1	1	1
ENSG00000057294.9	0	0	0
ENSG00000057468.6	1	1	1
ENSG00000057608.12	1	1	1
ENSG00000057657.10	0	0	0
ENSG00000057663.8	0	0	0
ENSG00000057704.6	0	0	0
ENSG00000057757.5	1	1	1
ENSG00000057935.9	0	0	0
ENSG00000058056.4	1	1	1
ENSG00000058063.11	1	1	1
ENSG00000058091.12	1	1	1
ENSG00000058262.5	0	0	0
ENSG00000058272.11	0	0	0
ENSG00000058404.15	0	0	0
ENSG00000058453.12	1	1	1
ENSG00000058600.11	0	0	0
ENSG00000058668.10	0	0	0
ENSG00000058673.11	0	0	0
ENSG00000058729.6	1	1	1
ENSG00000058799.9	0	0	0
ENSG00000058804.10	0	0	0
ENSG00000058866.10	0	0	0
ENSG00000059122.12	1	1	1
ENSG00000059145.14	0	0	0
ENSG00000059377.11	0	0	0
ENSG00000059378.8	0	0	0
ENSG00000059573.4	1	1	1
ENSG00000059588.5	1	0	0
ENSG00000059691.7	1	1	1
ENSG00000059728.6	1	0	0
ENSG00000059758.3	0	0	0
ENSG00000059769.15	1	1	0
ENSG00000059804.11	1	1	1
ENSG00000059915.12	0	0	0
ENSG00000060069.12	0	0	0
ENSG00000060138.8	1	1	1
ENSG00000060140.4	0	0	0
ENSG00000060237.12	0	0	0
ENSG00000060339.9	1	0	0
ENSG00000060491.12	1	1	1
ENSG00000060558.3	0	0	0
ENSG00000060642.6	0	0	0
ENSG00000060656.15	0	0	0
ENSG00000060688.8	0	0	0
ENSG00000060749.10	0	0	0
ENSG00000060762.14	0	0	0
ENSG00000060971.13	1	1	0
ENSG00000060982.10	0	0	0
ENSG00000061273.13	0	0	0
ENSG00000061337.11	0	0	0
ENSG00000061656.5	1	0	0
ENSG00000061676.10	0	0	0
ENSG00000061794.8	1	1	1
ENSG00000061918.8	1	0	0
ENSG00000061936.5	1	1	0
ENSG00000061938.12	0	0	0
ENSG00000061987.10	0	0	0
ENSG00000062194.11	1	1	1
ENSG00000062282.10	0	0	0
ENSG00000062485.14	0	0	0
ENSG00000062524.11	1	1	1
ENSG00000062598.13	0	0	0
ENSG00000062650.13	0	0	0
ENSG00000062716.6	0	0	0
ENSG00000062725.5	0	0	0
ENSG00000062822.8	0	0	0
ENSG00000063046.13	1	1	1
ENSG00000063127.11	1	1	1
ENSG00000063169.6	0	0	0
ENSG00000063176.11	0	0	0
ENSG00000063177.8	0	0	0
ENSG00000063180.4	0	0	0
ENSG00000063241.3	0	0	0
ENSG00000063244.8	0	0	0
ENSG00000063245.10	1	0	0
ENSG00000063322.9	0	0	0
ENSG00000063438.12	1	1	1
ENSG00000063660.4	0	0	0
ENSG00000063761.11	1	1	1
ENSG00000063854.8	1	1	1
ENSG00000063978.11	1	1	1
ENSG00000064012.17	1	1	1
ENSG00000064042.13	1	1	1
ENSG00000064102.10	0	0	0
ENSG00000064115.6	1	1	1
ENSG00000064199.2	1	1	1
ENSG00000064201.11	0	0	0
ENSG00000064205.6	1	1	1
ENSG00000064225.8	1	1	1
ENSG00000064270.8	1	1	1
ENSG00000064300.4	0	0	0
ENSG00000064309.10	0	0	0
ENSG00000064313.7	1	1	1
ENSG00000064393.11	0	0	0
ENSG00000064419.9	1	0	0
ENSG00000064490.9	0	0	0
ENSG00000064545.10	1	1	1
ENSG00000064547.9	1	1	1
ENSG00000064601.12	0	0	0
ENSG00000064607.12	1	0	0
ENSG00000064651.9	1	1	0
ENSG00000064652.6	0	0	0
ENSG00000064655.14	1	1	1
ENSG00000064666.10	1	1	1
ENSG00000064687.8	1	1	1
ENSG00000064692.14	0	0	0
ENSG00000064703.7	1	1	1
ENSG00000064726.5	1	1	1
ENSG00000064763.6	0	0	0
ENSG00000064787.8	0	0	0
ENSG00000064886.9	0	0	0
ENSG00000064932.11	1	0	0
ENSG00000064933.12	1	1	1
ENSG00000064961.14	0	0	0
ENSG00000064989.8	1	1	1
ENSG00000064995.12	1	1	1
ENSG00000064999.12	0	0	0
ENSG00000065000.11	1	1	1
ENSG00000065029.10	0	0	0
ENSG00000065054.9	0	0	0
ENSG00000065057.3	0	0	0
ENSG00000065060.12	1	1	1
ENSG00000065135.7	0	0	0
ENSG00000065150.14	0	0	0
ENSG00000065154.7	1	0	0
ENSG00000065183.11	1	1	1
ENSG00000065243.14	0	0	0
ENSG00000065268.6	1	1	1
ENSG00000065308.4	1	1	0
ENSG00000065320.4	1	1	1
ENSG00000065328.12	0	0	0
ENSG00000065357.15	0	0	0
ENSG00000065361.10	0	0	0
ENSG00000065413.12	1	1	1
ENSG00000065427.10	0	0	0
ENSG00000065457.6	1	1	1
ENSG00000065485.13	1	1	1
ENSG00000065491.8	0	0	0
ENSG00000065518.7	0	0	0
ENSG00000065526.6	0	0	0
ENSG00000065534.14	0	0	0
ENSG00000065548.13	0	0	0
ENSG00000065559.10	1	1	1
ENSG00000065600.8	1	0	0
ENSG00000065613.9	1	1	1
ENSG00000065615.9	1	0	0
ENSG00000065618.12	0	0	0
ENSG00000065621.10	1	1	1
ENSG00000065665.16	1	1	1
ENSG00000065675.10	0	0	0
ENSG00000065717.10	0	0	0
ENSG00000065802.7	1	1	1
ENSG00000065809.9	1	1	1
ENSG00000065833.7	1	1	1
ENSG00000065882.11	1	0	0
ENSG00000065883.10	0	0	0
ENSG00000065911.7	0	0	0
ENSG00000065970.4	1	0	0
ENSG00000065978.13	1	1	0
ENSG00000065989.11	0	0	0
ENSG00000066027.7	1	1	1
ENSG00000066044.9	0	0	0
ENSG00000066056.9	0	0	0
ENSG00000066084.8	0	0	0
ENSG00000066117.10	0	0	0
ENSG00000066135.8	1	1	1
ENSG00000066136.15	0	0	0
ENSG00000066185.8	1	1	1
ENSG00000066230.6	1	1	1
ENSG00000066248.10	1	1	1
ENSG00000066279.12	0	0	0
ENSG00000066294.10	1	1	1
ENSG00000066322.8	0	0	0
ENSG00000066336.7	0	0	0
ENSG00000066379.10	1	1	1
ENSG00000066405.8	1	0	0
ENSG00000066422.4	1	1	1
ENSG00000066427.17	1	1	1
ENSG00000066455.8	1	1	1
ENSG00000066468.16	1	1	1
ENSG00000066557.5	0	0	0
ENSG00000066583.7	1	1	1
ENSG00000066629.12	1	1	1
ENSG00000066651.13	0	0	0
ENSG00000066654.8	1	1	1
ENSG00000066697.10	0	0	0
ENSG00000066735.10	0	0	0
ENSG00000066739.7	0	0	0
ENSG00000066777.4	0	0	0
ENSG00000066827.11	1	1	1
ENSG00000066855.11	1	1	1
ENSG00000066923.13	0	0	0
ENSG00000066926.6	1	0	0
ENSG00000066933.11	1	1	1
ENSG00000067057.12	0	0	0
ENSG00000067064.6	1	0	0
ENSG00000067066.12	0	0	0
ENSG00000067082.10	1	1	1
ENSG00000067113.12	0	0	0
ENSG00000067141.12	0	0	0
ENSG00000067167.3	0	0	0
ENSG00000067182.3	1	1	1
ENSG00000067191.11	0	0	0
ENSG00000067208.10	1	1	1
ENSG00000067221.9	1	1	1
ENSG00000067225.13	0	1	1
ENSG00000067248.5	1	1	1
ENSG00000067334.9	0	0	0
ENSG00000067365.10	1	1	1
ENSG00000067369.9	1	1	1
ENSG00000067533.5	1	1	1
ENSG00000067560.6	0	0	0
ENSG00000067596.6	0	0	0
ENSG00000067601.6	1	1	1
ENSG00000067606.11	0	0	0
ENSG00000067704.8	1	1	1
ENSG00000067715.9	1	1	0
ENSG00000067798.9	0	0	0
ENSG00000067836.8	0	0	0
ENSG00000067900.6	0	0	0
ENSG00000067955.9	0	0	0
ENSG00000068001.9	0	0	0
ENSG00000068024.12	1	0	0
ENSG00000068028.13	0	0	0
ENSG00000068078.13	0	0	0
ENSG00000068079.3	0	0	0
ENSG00000068097.10	1	1	1
ENSG00000068120.10	1	1	0
ENSG00000068137.10	0	0	0
ENSG00000068305.13	0	0	0
ENSG00000068383.14	1	1	1
ENSG00000068489.8	0	0	0
ENSG00000068615.12	1	1	1
ENSG00000068650.14	0	0	0
ENSG00000068654.11	1	1	1
ENSG00000068697.6	0	0	0
ENSG00000068724.11	1	1	1
ENSG00000068745.10	1	1	1
ENSG00000068784.8	0	0	0
ENSG00000068793.13	1	1	1
ENSG00000068796.12	1	1	1
ENSG00000068831.14	1	0	0
ENSG00000068878.10	1	1	1
ENSG00000068885.10	0	0	0
ENSG00000068903.15	0	0	0
ENSG00000068912.9	0	0	0
ENSG00000068971.9	0	0	0
ENSG00000068976.9	0	0	0
ENSG00000069011.11	1	0	0
ENSG00000069020.14	1	1	1
ENSG00000069122.14	0	0	0
ENSG00000069188.12	1	1	1
ENSG00000069248.9	0	0	0
ENSG00000069275.12	1	1	1
ENSG00000069329.11	1	0	0
ENSG00000069345.7	0	0	0
ENSG00000069399.8	0	0	0
ENSG00000069424.10	1	1	1
ENSG00000069482.6	0	0	0
ENSG00000069493.10	1	1	1
ENSG00000069667.11	0	0	0
ENSG00000069696.6	1	0	0
ENSG00000069702.6	0	0	0
ENSG00000069712.9	0	0	0
ENSG00000069764.5	0	0	0
ENSG00000069849.6	1	1	1
ENSG00000069869.11	1	1	1
ENSG00000069943.5	1	1	1
ENSG00000069956.7	0	0	0
ENSG00000069966.14	1	1	1
ENSG00000069974.11	1	1	1
ENSG00000069998.8	1	1	1
ENSG00000070010.14	0	0	0
ENSG00000070018.4	0	1	1
ENSG00000070031.3	0	0	0
ENSG00000070047.7	1	1	1
ENSG00000070061.10	1	1	1
ENSG00000070081.11	0	0	0
ENSG00000070087.9	1	1	1
ENSG00000070159.9	0	0	0
ENSG00000070182.13	1	1	1
ENSG00000070190.8	0	0	0
ENSG00000070214.11	1	0	0
ENSG00000070269.9	1	1	1
ENSG00000070366.9	0	0	0
ENSG00000070367.11	1	1	1
ENSG00000070371.11	1	1	1
ENSG00000070404.5	0	0	0
ENSG00000070413.14	1	1	1
ENSG00000070423.13	0	0	0
ENSG00000070444.10	0	0	0
ENSG00000070476.10	1	1	1
ENSG00000070495.10	0	0	0
ENSG00000070501.7	0	0	0
ENSG00000070526.10	1	0	0
ENSG00000070540.8	1	1	1
ENSG00000070610.10	0	0	0
ENSG00000070614.10	0	0	0
ENSG00000070669.12	0	0	0
ENSG00000070718.7	1	1	1
ENSG00000070731.5	1	1	1
ENSG00000070756.9	0	0	0
ENSG00000070759.12	0	0	0
ENSG00000070761.3	1	1	1
ENSG00000070770.4	0	0	0
ENSG00000070778.8	0	0	0
ENSG00000070785.12	1	1	1
ENSG00000070808.11	1	1	1
ENSG00000070814.13	0	0	0
ENSG00000070831.11	1	0	0
ENSG00000070882.8	1	1	1
ENSG00000070950.5	1	1	1
ENSG00000070961.10	1	1	1
ENSG00000071051.9	1	1	1
ENSG00000071054.11	0	0	0
ENSG00000071073.8	0	0	0
ENSG00000071082.6	0	0	0
ENSG00000071127.12	1	1	1
ENSG00000071189.17	0	0	0
ENSG00000071205.7	1	0	0
ENSG00000071242.7	0	0	0
ENSG00000071243.11	0	0	0
ENSG00000071246.6	1	1	1
ENSG00000071282.7	0	0	0
ENSG00000071462.7	0	0	0
ENSG00000071537.9	0	0	0
ENSG00000071539.9	0	0	0
ENSG00000071564.10	0	0	0
ENSG00000071575.7	0	0	0
ENSG00000071626.12	0	0	0
ENSG00000071655.13	0	0	0
ENSG00000071794.11	1	1	1
ENSG00000071894.10	1	1	1
ENSG00000071909.14	1	1	1
ENSG00000071967.7	1	1	1
ENSG00000071994.6	0	0	0
ENSG00000072042.8	0	0	0
ENSG00000072062.9	0	0	0
ENSG00000072071.12	0	0	0
ENSG00000072110.9	0	0	0
ENSG00000072121.11	0	0	0
ENSG00000072134.11	1	1	1
ENSG00000072135.8	1	1	1
ENSG00000072163.14	0	0	0
ENSG00000072195.10	0	0	0
ENSG00000072201.9	0	0	0
ENSG00000072210.14	0	0	0
ENSG00000072274.8	0	0	0
ENSG00000072310.12	1	0	0
ENSG00000072364.8	1	0	0
ENSG00000072401.10	1	1	1
ENSG00000072415.4	1	1	1
ENSG00000072422.12	1	1	1
ENSG00000072518.16	0	0	0
ENSG00000072571.15	0	0	0
ENSG00000072609.13	0	1	1
ENSG00000072682.14	1	1	1
ENSG00000072694.14	1	1	1
ENSG00000072736.14	1	1	1
ENSG00000072756.12	1	0	0
ENSG00000072778.15	1	1	1
ENSG00000072786.8	0	0	0
ENSG00000072803.13	0	0	0
ENSG00000072818.7	0	0	0
ENSG00000072832.10	1	1	1
ENSG00000072840.8	1	1	1
ENSG00000072849.6	0	0	0
ENSG00000072858.6	0	0	0
ENSG00000072864.8	1	0	0
ENSG00000072952.14	0	0	0
ENSG00000072954.2	1	0	0
ENSG00000072958.4	1	1	1
ENSG00000073008.10	1	0	0
ENSG00000073050.7	1	1	1
ENSG00000073060.11	0	0	0
ENSG00000073111.9	0	0	0
ENSG00000073150.9	0	0	0
ENSG00000073169.9	1	1	1
ENSG00000073282.8	0	0	0
ENSG00000073331.13	1	1	1
ENSG00000073350.9	1	1	1
ENSG00000073417.10	0	0	0
ENSG00000073536.13	0	0	0
ENSG00000073578.12	1	1	1
ENSG00000073584.14	0	0	0
ENSG00000073605.14	1	1	0
ENSG00000073614.7	1	1	1
ENSG00000073670.9	1	1	1
ENSG00000073711.6	1	1	1
ENSG00000073712.9	0	0	0
ENSG00000073737.12	0	0	0
ENSG00000073756.7	0	0	0
ENSG00000073792.11	0	0	0
ENSG00000073803.9	0	0	0
ENSG00000073849.10	1	1	1
ENSG00000073861.2	0	0	0
ENSG00000073910.15	1	1	1
ENSG00000073921.13	0	0	0
ENSG00000073969.14	1	1	1
ENSG00000074054.13	0	0	0
ENSG00000074071.9	0	0	0
ENSG00000074181.4	0	0	0
ENSG00000074201.4	1	1	1
ENSG00000074211.9	0	0	0
ENSG00000074219.9	0	0	0
ENSG00000074266.13	0	0	0
ENSG00000074317.6	0	0	0
ENSG00000074319.8	1	1	1
ENSG00000074356.12	0	0	0
ENSG00000074370.13	1	1	1
ENSG00000074410.9	0	0	0
ENSG00000074416.9	1	0	0
ENSG00000074527.7	1	1	1
ENSG00000074582.8	1	1	1
ENSG00000074590.9	0	0	0
ENSG00000074603.14	1	0	0
ENSG00000074621.9	0	0	0
ENSG00000074657.9	0	0	0
ENSG00000074660.11	0	0	0
ENSG00000074695.5	1	1	1
ENSG00000074696.8	0	0	0
ENSG00000074706.9	1	1	1
ENSG00000074755.10	0	0	0
ENSG00000074800.9	0	0	0
ENSG00000074842.3	1	1	1
ENSG00000074855.6	0	0	0
ENSG00000074935.9	0	0	0
ENSG00000074964.12	0	0	0
ENSG00000074966.6	1	1	1
ENSG00000075073.10	1	1	1
ENSG00000075089.5	0	0	0
ENSG00000075131.5	1	1	1
ENSG00000075142.9	0	0	0
ENSG00000075151.15	0	0	0
ENSG00000075188.4	0	0	0
ENSG00000075218.14	0	0	0
ENSG00000075223.9	0	0	0
ENSG00000075234.12	1	1	1
ENSG00000075239.9	1	1	1
ENSG00000075240.12	0	1	1
ENSG00000075275.12	0	0	0
ENSG00000075292.14	1	1	1
ENSG00000075303.8	0	0	0
ENSG00000075336.7	1	1	1
ENSG00000075340.18	1	1	1
ENSG00000075391.12	0	0	0
ENSG00000075399.8	1	1	1
ENSG00000075407.13	0	0	0
ENSG00000075413.13	0	0	0
ENSG00000075415.8	0	0	0
ENSG00000075420.8	0	0	0
ENSG00000075426.7	0	0	0
ENSG00000075539.9	0	0	0
ENSG00000075568.12	1	1	1
ENSG00000075618.13	0	0	0
ENSG00000075624.9	0	0	0
ENSG00000075651.11	1	1	1
ENSG00000075702.12	0	0	0
ENSG00000075711.16	0	0	0
ENSG00000075785.8	1	1	1
ENSG00000075790.6	1	1	1
ENSG00000075826.12	1	1	1
ENSG00000075856.7	0	0	0
ENSG00000075884.8	1	1	1
ENSG00000075886.10	1	0	0
ENSG00000075914.8	1	1	1
ENSG00000075945.8	1	1	1
ENSG00000075975.11	1	1	1
ENSG00000076003.4	1	1	1
ENSG00000076043.5	0	0	0
ENSG00000076067.7	0	0	0
ENSG00000076108.7	0	0	0
ENSG00000076201.10	0	0	0
ENSG00000076242.10	1	1	1
ENSG00000076248.6	0	0	0
ENSG00000076258.5	1	1	1
ENSG00000076321.6	0	0	0
ENSG00000076344.11	1	1	1
ENSG00000076351.8	0	0	0
ENSG00000076356.6	0	0	0
ENSG00000076382.12	0	1	0
ENSG00000076513.12	1	0	0
ENSG00000076554.11	1	1	1
ENSG00000076555.11	0	0	0
ENSG00000076604.10	0	0	0
ENSG00000076641.4	0	0	0
ENSG00000076650.2	1	0	0
ENSG00000076662.5	0	0	0
ENSG00000076685.14	1	1	1
ENSG00000076706.10	0	0	0
ENSG00000076864.15	0	0	0
ENSG00000076924.7	1	1	1
ENSG00000076928.13	1	0	0
ENSG00000076944.10	0	0	0
ENSG00000076984.13	0	0	0
ENSG00000077009.9	1	1	1
ENSG00000077044.5	0	0	0
ENSG00000077063.6	0	0	0
ENSG00000077092.14	0	0	0
ENSG00000077097.9	0	0	0
ENSG00000077147.10	0	0	0
ENSG00000077150.13	0	0	0
ENSG00000077152.5	0	0	0
ENSG00000077157.16	0	0	0
ENSG00000077232.12	0	0	0
ENSG00000077235.13	0	0	0
ENSG00000077238.9	0	0	0
ENSG00000077254.10	0	0	0
ENSG00000077312.4	0	0	0
ENSG00000077348.4	0	0	0
ENSG00000077380.11	1	1	1
ENSG00000077420.11	1	1	1
ENSG00000077454.11	1	1	1
ENSG00000077458.8	0	0	0
ENSG00000077463.10	1	1	1
ENSG00000077514.4	1	1	1
ENSG00000077522.8	1	1	1
ENSG00000077549.13	1	1	1
ENSG00000077585.9	0	0	0
ENSG00000077616.6	1	0	0
ENSG00000077684.11	0	0	0
ENSG00000077782.15	0	0	0
ENSG00000077800.7	1	1	1
ENSG00000077809.8	0	0	0
ENSG00000077942.13	0	0	0
ENSG00000077943.7	0	0	0
ENSG00000077984.4	1	0	0
ENSG00000078018.15	0	0	0
ENSG00000078043.11	0	0	0
ENSG00000078053.12	1	1	1
ENSG00000078070.7	1	1	1
ENSG00000078081.3	1	0	0
ENSG00000078098.9	1	1	1
ENSG00000078114.14	0	0	0
ENSG00000078124.7	1	1	1
ENSG00000078140.9	1	1	1
ENSG00000078142.7	1	0	0
ENSG00000078177.9	1	1	1
ENSG00000078237.4	0	0	0
ENSG00000078246.11	0	0	0
ENSG00000078269.9	1	1	1
ENSG00000078295.11	1	1	1
ENSG00000078304.15	1	1	1
ENSG00000078319.7	1	1	1
ENSG00000078369.13	0	0	0
ENSG00000078401.6	0	0	0
ENSG00000078403.12	0	0	0
ENSG00000078487.13	0	0	0
ENSG00000078618.15	1	1	1
ENSG00000078668.9	0	0	0
ENSG00000078674.13	1	1	1
ENSG00000078687.12	0	0	0
ENSG00000078699.17	0	0	0
ENSG00000078747.8	0	0	0
ENSG00000078795.12	1	1	1
ENSG00000078804.8	1	1	1
ENSG00000078808.12	1	1	1
ENSG00000078814.11	1	1	1
ENSG00000078898.6	0	0	0
ENSG00000078900.10	0	0	0
ENSG00000078902.11	0	0	0
ENSG00000078967.8	0	0	0
ENSG00000079134.7	1	0	0
ENSG00000079150.13	1	1	1
ENSG00000079156.12	0	0	0
ENSG00000079215.9	0	0	0
ENSG00000079246.11	1	1	1
ENSG00000079257.3	1	1	1
ENSG00000079263.14	0	0	0
ENSG00000079277.15	0	0	0
ENSG00000079308.12	0	0	0
ENSG00000079313.7	1	1	1
ENSG00000079332.10	1	1	1
ENSG00000079335.13	1	1	1
ENSG00000079337.11	1	1	1
ENSG00000079385.17	0	0	0
ENSG00000079387.9	0	0	0
ENSG00000079393.16	0	0	0
ENSG00000079432.3	0	0	0
ENSG00000079435.5	0	0	0
ENSG00000079459.8	1	1	1
ENSG00000079462.3	0	0	0
ENSG00000079616.8	0	0	0
ENSG00000079689.9	0	0	0
ENSG00000079691.15	1	1	1
ENSG00000079739.11	1	0	0
ENSG00000079785.10	1	1	1
ENSG00000079805.12	0	0	0
ENSG00000079819.12	1	1	1
ENSG00000079931.10	0	0	0
ENSG00000079950.9	1	1	1
ENSG00000079974.13	1	1	1
ENSG00000079999.9	0	0	0
ENSG00000080007.6	1	0	0
ENSG00000080031.5	0	0	0
ENSG00000080189.10	0	0	0
ENSG00000080200.5	1	1	1
ENSG00000080298.11	0	0	0
ENSG00000080345.13	1	1	1
ENSG00000080371.4	0	0	0
ENSG00000080493.9	0	0	0
ENSG00000080503.15	0	0	0
ENSG00000080546.9	0	0	0
ENSG00000080573.6	0	0	0
ENSG00000080603.12	0	0	0
ENSG00000080608.9	0	0	0
ENSG00000080802.14	1	0	0
ENSG00000080815.14	1	1	1
ENSG00000080819.2	0	0	0
ENSG00000080822.12	0	0	0
ENSG00000080823.17	0	0	0
ENSG00000080824.14	0	0	0
ENSG00000080839.7	0	0	0
ENSG00000080845.13	1	1	1
ENSG00000080854.10	0	0	0
ENSG00000080947.10	0	0	0
ENSG00000080986.8	0	0	0
ENSG00000081014.6	0	0	0
ENSG00000081019.9	1	1	1
ENSG00000081026.14	1	1	1
ENSG00000081041.8	0	0	0
ENSG00000081052.10	1	0	0
ENSG00000081059.15	0	0	0
ENSG00000081087.10	1	1	0
ENSG00000081148.11	0	0	0
ENSG00000081154.7	1	0	0
ENSG00000081177.14	0	0	0
ENSG00000081181.3	1	0	0
ENSG00000081189.9	0	0	0
ENSG00000081237.14	1	0	1
ENSG00000081248.6	1	1	1
ENSG00000081277.7	0	0	0
ENSG00000081307.8	1	1	1
ENSG00000081320.6	1	0	0
ENSG00000081377.12	0	0	0
ENSG00000081386.8	0	0	0
ENSG00000081665.9	1	0	0
ENSG00000081692.8	0	0	0
ENSG00000081721.7	0	0	0
ENSG00000081760.12	0	1	0
ENSG00000081791.4	0	0	0
ENSG00000081803.11	0	0	0
ENSG00000081870.7	0	0	0
ENSG00000081913.9	1	0	0
ENSG00000081923.6	0	0	0
ENSG00000081985.6	1	1	1
ENSG00000082014.12	0	0	0
ENSG00000082068.4	1	1	1
ENSG00000082074.11	0	0	0
ENSG00000082146.8	0	0	0
ENSG00000082153.13	0	0	0
ENSG00000082196.16	1	1	1
ENSG00000082212.7	1	1	1
ENSG00000082213.13	1	1	1
ENSG00000082258.8	1	1	1
ENSG00000082269.12	1	0	0
ENSG00000082293.8	1	1	1
ENSG00000082397.11	0	0	0
ENSG00000082438.11	0	0	0
ENSG00000082512.10	1	0	0
ENSG00000082515.12	0	0	0
ENSG00000082516.8	1	1	1
ENSG00000082641.11	1	0	0
ENSG00000082701.10	1	1	1
ENSG00000082781.7	1	1	1
ENSG00000082805.15	1	1	1
ENSG00000082898.12	0	0	0
ENSG00000082996.15	0	0	0
ENSG00000083093.5	0	0	0
ENSG00000083097.10	1	1	1
ENSG00000083099.6	1	1	1
ENSG00000083123.10	1	1	1
ENSG00000083168.5	0	0	0
ENSG00000083223.13	0	0	0
ENSG00000083290.15	1	1	1
ENSG00000083312.13	0	0	0
ENSG00000083444.12	0	0	0
ENSG00000083454.17	0	0	0
ENSG00000083457.7	0	0	0
ENSG00000083520.10	0	0	0
ENSG00000083535.11	1	1	1
ENSG00000083544.9	1	1	1
ENSG00000083635.7	1	1	1
ENSG00000083642.14	0	0	0
ENSG00000083720.8	1	0	0
ENSG00000083799.13	0	0	0
ENSG00000083807.5	1	0	0
ENSG00000083812.7	0	0	0
ENSG00000083814.8	0	0	0
ENSG00000083817.8	0	0	0
ENSG00000083828.11	1	1	1
ENSG00000083838.11	0	0	0
ENSG00000083844.6	1	0	0
ENSG00000083845.4	1	1	1
ENSG00000083896.8	1	0	0
ENSG00000083937.4	1	1	1
ENSG00000084070.7	0	0	0
ENSG00000084072.12	1	1	1
ENSG00000084073.4	1	1	1
ENSG00000084090.9	0	0	0
ENSG00000084092.6	1	1	1
ENSG00000084093.11	1	0	0
ENSG00000084110.6	0	0	0
ENSG00000084112.10	0	0	0
ENSG00000084207.11	1	1	1
ENSG00000084234.12	1	1	1
ENSG00000084444.9	1	1	1
ENSG00000084463.3	1	1	1
ENSG00000084623.7	0	0	0
ENSG00000084636.13	0	0	0
ENSG00000084652.11	0	0	0
ENSG00000084674.9	0	0	0
ENSG00000084676.11	1	1	1
ENSG00000084693.11	0	0	0
ENSG00000084710.9	0	0	0
ENSG00000084731.9	0	0	0
ENSG00000084733.6	0	0	0
ENSG00000084734.4	0	0	0
ENSG00000084754.6	0	0	0
ENSG00000084764.6	0	0	0
ENSG00000084774.9	1	0	0
ENSG00000085063.10	1	1	1
ENSG00000085117.7	0	0	0
ENSG00000085231.9	1	1	1
ENSG00000085265.6	0	0	0
ENSG00000085274.11	0	0	0
ENSG00000085276.13	0	1	1
ENSG00000085365.13	0	0	0
ENSG00000085377.9	0	0	0
ENSG00000085382.7	1	0	0
ENSG00000085415.11	1	1	1
ENSG00000085433.11	0	0	0
ENSG00000085449.10	0	0	0
ENSG00000085465.11	1	1	1
ENSG00000085491.11	1	1	0
ENSG00000085511.15	0	0	0
ENSG00000085514.11	1	1	1
ENSG00000085563.10	0	0	0
ENSG00000085644.9	0	0	0
ENSG00000085662.9	1	0	0
ENSG00000085719.7	1	1	1
ENSG00000085721.8	1	1	1
ENSG00000085733.11	1	1	1
ENSG00000085741.8	0	0	0
ENSG00000085760.10	0	0	0
ENSG00000085788.9	1	1	1
ENSG00000085832.12	1	1	1
ENSG00000085840.8	1	1	1
ENSG00000085871.4	0	0	0
ENSG00000085872.10	0	0	0
ENSG00000085978.17	1	0	0
ENSG00000085982.9	1	1	1
ENSG00000085998.9	0	0	0
ENSG00000085999.7	0	0	0
ENSG00000086015.16	1	1	1
ENSG00000086061.11	1	1	1
ENSG00000086062.8	1	1	1
ENSG00000086065.9	0	0	0
ENSG00000086102.14	1	1	1
ENSG00000086189.5	0	0	0
ENSG00000086200.12	1	0	0
ENSG00000086232.8	0	0	0
ENSG00000086288.7	0	0	0
ENSG00000086289.7	1	1	1
ENSG00000086300.11	0	0	0
ENSG00000086475.10	1	1	1
ENSG00000086504.11	1	1	1
ENSG00000086506.2	0	0	0
ENSG00000086544.2	1	1	1
ENSG00000086548.8	0	0	0
ENSG00000086570.8	0	0	0
ENSG00000086589.7	0	0	0
ENSG00000086598.6	1	1	1
ENSG00000086619.9	1	1	1
ENSG00000086666.14	1	1	1
ENSG00000086730.12	0	0	0
ENSG00000086827.4	0	0	0
ENSG00000086848.10	0	0	0
ENSG00000086967.9	1	0	0
ENSG00000087008.11	1	1	1
ENSG00000087053.14	1	1	1
ENSG00000087074.7	1	1	0
ENSG00000087076.4	1	1	1
ENSG00000087077.7	0	0	0
ENSG00000087085.9	1	1	1
ENSG00000087086.9	0	0	0
ENSG00000087087.14	1	1	1
ENSG00000087088.15	0	0	0
ENSG00000087095.8	0	0	0
ENSG00000087111.16	0	0	0
ENSG00000087116.9	0	0	0
ENSG00000087152.11	0	0	0
ENSG00000087157.14	0	0	0
ENSG00000087191.8	1	1	1
ENSG00000087206.12	0	0	0
ENSG00000087237.6	0	0	0
ENSG00000087245.8	0	0	0
ENSG00000087250.4	0	0	0
ENSG00000087253.7	1	1	1
ENSG00000087258.9	1	1	1
ENSG00000087263.12	0	0	0
ENSG00000087266.11	1	1	1
ENSG00000087269.11	0	0	0
ENSG00000087274.12	0	0	0
ENSG00000087299.7	0	0	0
ENSG00000087301.4	1	1	1
ENSG00000087302.4	1	1	0
ENSG00000087303.12	1	1	1
ENSG00000087338.4	1	0	0
ENSG00000087365.10	1	1	1
ENSG00000087448.5	1	1	1
ENSG00000087460.19	0	0	0
ENSG00000087470.13	0	0	0
ENSG00000087495.12	0	0	0
ENSG00000087502.13	1	1	1
ENSG00000087586.13	0	0	0
ENSG00000087589.12	0	0	0
ENSG00000087884.10	1	1	1
ENSG00000087903.8	0	0	0
ENSG00000087995.11	1	1	1
ENSG00000088002.7	0	0	0
ENSG00000088035.11	1	1	1
ENSG00000088038.13	0	0	0
ENSG00000088053.7	1	1	1
ENSG00000088179.4	0	0	0
ENSG00000088205.8	1	1	1
ENSG00000088247.11	1	0	0
ENSG00000088256.4	0	0	0
ENSG00000088280.14	1	1	1
ENSG00000088298.8	1	1	1
ENSG00000088305.14	0	0	0
ENSG00000088325.11	0	0	0
ENSG00000088340.11	1	1	1
ENSG00000088356.4	0	0	0
ENSG00000088367.16	1	1	1
ENSG00000088387.13	1	1	1
ENSG00000088448.10	1	0	0
ENSG00000088451.6	0	0	0
ENSG00000088538.12	1	1	1
ENSG00000088543.10	0	0	0
ENSG00000088682.9	1	1	1
ENSG00000088727.8	0	0	0
ENSG00000088766.7	0	0	0
ENSG00000088808.12	0	0	0
ENSG00000088812.13	0	0	0
ENSG00000088826.13	0	0	0
ENSG00000088827.8	0	0	0
ENSG00000088832.10	0	0	0
ENSG00000088833.13	1	1	1
ENSG00000088836.8	0	0	0
ENSG00000088854.11	1	0	0
ENSG00000088876.7	0	0	0
ENSG00000088881.16	0	0	0
ENSG00000088882.7	1	1	1
ENSG00000088888.13	0	0	0
ENSG00000088899.10	1	1	1
ENSG00000088926.9	1	1	1
ENSG00000088930.6	0	0	0
ENSG00000088970.11	1	1	1
ENSG00000088986.6	0	0	0
ENSG00000088992.13	0	0	0
ENSG00000089006.12	1	1	1
ENSG00000089009.11	0	0	0
ENSG00000089012.10	0	0	0
ENSG00000089022.9	0	0	0
ENSG00000089041.12	1	1	1
ENSG00000089048.10	0	0	0
ENSG00000089050.10	1	1	1
ENSG00000089053.8	0	0	0
ENSG00000089057.10	1	0	0
ENSG00000089060.7	0	0	0
ENSG00000089063.10	1	1	1
ENSG00000089091.12	0	1	1
ENSG00000089094.12	1	1	1
ENSG00000089123.11	1	1	1
ENSG00000089127.8	1	1	1
ENSG00000089154.6	1	1	1
ENSG00000089157.11	0	0	0
ENSG00000089159.11	0	0	0
ENSG00000089163.4	1	1	1
ENSG00000089177.13	1	1	1
ENSG00000089195.10	0	0	0
ENSG00000089199.5	0	0	0
ENSG00000089220.4	1	0	0
ENSG00000089234.11	0	0	0
ENSG00000089248.6	0	0	0
ENSG00000089280.14	0	0	0
ENSG00000089327.10	1	1	1
ENSG00000089335.16	1	1	1
ENSG00000089351.10	0	0	0
ENSG00000089356.12	1	1	1
ENSG00000089486.12	1	1	1
ENSG00000089558.4	1	0	1
ENSG00000089597.12	1	1	1
ENSG00000089639.6	0	0	0
ENSG00000089692.4	0	0	0
ENSG00000089693.6	0	0	0
ENSG00000089723.5	0	0	0
ENSG00000089737.11	1	1	1
ENSG00000089775.7	0	0	0
ENSG00000089818.12	1	1	1
ENSG00000089847.8	1	1	1
ENSG00000089876.7	1	1	1
ENSG00000089902.8	0	0	0
ENSG00000089916.13	1	0	0
ENSG00000090006.13	0	0	0
ENSG00000090013.5	0	0	0
ENSG00000090020.6	0	0	0
ENSG00000090054.9	1	0	0
ENSG00000090060.13	0	0	0
ENSG00000090061.13	0	0	0
ENSG00000090097.16	0	0	0
ENSG00000090104.7	0	0	0
ENSG00000090238.7	1	1	1
ENSG00000090263.11	1	1	1
ENSG00000090266.8	1	0	0
ENSG00000090273.9	1	1	1
ENSG00000090316.11	1	1	1
ENSG00000090339.4	0	0	0
ENSG00000090372.10	1	1	1
ENSG00000090376.4	0	0	0
ENSG00000090382.2	1	1	1
ENSG00000090432.5	1	1	1
ENSG00000090447.7	0	0	0
ENSG00000090470.10	0	0	0
ENSG00000090487.6	1	1	1
ENSG00000090520.6	1	0	0
ENSG00000090530.5	0	0	0
ENSG00000090534.13	0	0	0
ENSG00000090539.11	0	0	0
ENSG00000090554.8	0	0	0
ENSG00000090565.11	0	0	0
ENSG00000090581.5	1	1	1
ENSG00000090612.16	0	0	0
ENSG00000090615.8	1	1	1
ENSG00000090621.9	1	1	1
ENSG00000090659.13	0	0	0
ENSG00000090661.7	1	1	1
ENSG00000090674.11	0	0	0
ENSG00000090686.11	1	1	1
ENSG00000090857.9	0	0	0
ENSG00000090861.11	0	0	0
ENSG00000090863.7	1	0	0
ENSG00000090905.13	1	1	1
ENSG00000090920.9	0	0	0
ENSG00000090924.10	0	0	0
ENSG00000090971.4	1	1	1
ENSG00000090975.8	1	1	1
ENSG00000090989.13	0	1	1
ENSG00000091009.6	1	1	1
ENSG00000091039.12	1	1	1
ENSG00000091073.15	0	0	0
ENSG00000091106.14	1	0	0
ENSG00000091127.9	1	0	0
ENSG00000091129.15	0	0	0
ENSG00000091136.9	1	1	1
ENSG00000091140.8	0	0	0
ENSG00000091157.9	1	1	0
ENSG00000091164.8	0	0	0
ENSG00000091262.10	1	1	1
ENSG00000091317.7	0	0	0
ENSG00000091409.10	0	0	0
ENSG00000091428.13	0	0	0
ENSG00000091436.12	1	0	0
ENSG00000091483.6	0	0	0
ENSG00000091490.6	0	0	0
ENSG00000091513.10	1	1	1
ENSG00000091527.11	0	0	0
ENSG00000091536.12	1	1	0
ENSG00000091542.8	1	1	1
ENSG00000091583.6	0	1	1
ENSG00000091592.11	1	1	1
ENSG00000091622.11	0	0	0
ENSG00000091640.3	1	1	1
ENSG00000091651.4	0	0	0
ENSG00000091704.5	1	0	0
ENSG00000091732.11	0	0	0
ENSG00000091831.17	0	0	0
ENSG00000091844.3	0	0	0
ENSG00000091879.9	1	1	1
ENSG00000091947.5	0	0	0
ENSG00000091972.14	1	1	1
ENSG00000091986.11	1	1	1
ENSG00000092009.6	0	0	0
ENSG00000092010.10	1	0	0
ENSG00000092020.6	0	0	0
ENSG00000092036.12	1	1	1
ENSG00000092051.12	0	0	0
ENSG00000092054.12	0	0	0
ENSG00000092067.5	0	0	0
ENSG00000092068.14	0	0	0
ENSG00000092094.6	1	1	1
ENSG00000092096.10	1	1	1
ENSG00000092098.12	0	0	0
ENSG00000092108.16	0	0	0
ENSG00000092140.10	1	1	1
ENSG00000092148.8	0	0	0
ENSG00000092199.13	0	0	0
ENSG00000092200.8	0	0	0
ENSG00000092201.5	0	0	0
ENSG00000092203.9	1	1	1
ENSG00000092208.12	0	0	0
ENSG00000092295.7	1	0	0
ENSG00000092330.11	0	0	0
ENSG00000092421.12	0	0	0
ENSG00000092439.9	1	0	0
ENSG00000092445.7	1	0	0
ENSG00000092470.7	1	0	0
ENSG00000092529.18	1	1	1
ENSG00000092531.5	1	0	0
ENSG00000092607.9	0	0	0
ENSG00000092621.7	0	0	0
ENSG00000092758.11	0	0	0
ENSG00000092820.13	0	0	0
ENSG00000092841.14	0	0	0
ENSG00000092847.6	0	0	0
ENSG00000092850.7	0	0	0
ENSG00000092853.9	0	0	0
ENSG00000092871.12	1	1	1
ENSG00000092929.7	1	1	1
ENSG00000092931.7	1	0	1
ENSG00000092964.12	1	0	0
ENSG00000092969.7	0	0	0
ENSG00000092978.6	0	0	0
ENSG00000093000.14	1	1	1
ENSG00000093009.5	0	0	0
ENSG00000093010.7	1	1	1
ENSG00000093072.11	1	1	1
ENSG00000093134.9	0	0	0
ENSG00000093144.14	0	0	0
ENSG00000093167.13	1	1	1
ENSG00000093183.9	1	1	1
ENSG00000093217.5	0	0	0
ENSG00000094796.4	0	0	0
ENSG00000094804.5	0	0	0
ENSG00000094880.6	0	0	0
ENSG00000094914.8	1	1	1
ENSG00000094916.9	0	0	0
ENSG00000094963.9	1	1	1
ENSG00000094975.9	1	1	1
ENSG00000095002.8	1	1	1
ENSG00000095015.5	0	0	0
ENSG00000095059.11	0	0	0
ENSG00000095066.7	0	0	0
ENSG00000095139.9	0	0	0
ENSG00000095203.10	1	0	0
ENSG00000095209.7	1	1	1
ENSG00000095261.9	1	1	1
ENSG00000095303.10	1	1	1
ENSG00000095319.10	0	0	0
ENSG00000095321.12	1	1	1
ENSG00000095370.15	1	1	0
ENSG00000095380.10	0	0	0
ENSG00000095383.15	1	1	0
ENSG00000095397.9	0	0	0
ENSG00000095464.9	1	1	1
ENSG00000095485.12	1	1	1
ENSG00000095539.11	0	0	0
ENSG00000095564.9	1	1	1
ENSG00000095574.7	0	0	0
ENSG00000095585.12	1	1	1
ENSG00000095637.16	0	0	0
ENSG00000095713.9	1	1	1
ENSG00000095739.7	1	1	1
ENSG00000095787.17	1	1	1
ENSG00000095794.15	0	0	0
ENSG00000095906.12	1	1	1
ENSG00000095917.9	1	1	1
ENSG00000095932.5	1	0	0
ENSG00000095951.12	0	0	0
ENSG00000095970.12	0	0	0
ENSG00000096006.7	0	0	0
ENSG00000096060.10	0	0	0
ENSG00000096063.10	0	0	0
ENSG00000096070.15	0	0	0
ENSG00000096080.7	0	0	0
ENSG00000096088.12	0	0	0
ENSG00000096092.5	1	0	0
ENSG00000096093.10	1	0	0
ENSG00000096384.15	0	0	0
ENSG00000096401.7	0	0	0
ENSG00000096433.6	1	1	1
ENSG00000096654.11	0	0	0
ENSG00000096696.9	0	0	0
ENSG00000096717.7	1	1	0
ENSG00000096746.13	0	0	0
ENSG00000096872.11	1	1	1
ENSG00000096968.8	1	1	1
ENSG00000096996.11	1	0	0
ENSG00000097007.13	0	0	0
ENSG00000097021.15	1	1	1
ENSG00000097033.10	0	0	0
ENSG00000097046.8	1	1	1
ENSG00000099139.9	0	0	0
ENSG00000099194.5	0	0	0
ENSG00000099203.2	0	0	0
ENSG00000099204.14	0	0	0
ENSG00000099219.9	1	1	1
ENSG00000099246.12	0	0	0
ENSG00000099250.13	1	1	1
ENSG00000099251.10	1	1	1
ENSG00000099256.14	1	0	0
ENSG00000099260.6	0	0	0
ENSG00000099282.5	1	1	1
ENSG00000099284.9	1	0	0
ENSG00000099290.11	1	1	1
ENSG00000099308.6	1	1	1
ENSG00000099326.4	0	0	0
ENSG00000099330.4	1	1	1
ENSG00000099331.9	0	0	0
ENSG00000099337.3	0	0	0
ENSG00000099338.18	1	1	1
ENSG00000099341.7	1	1	1
ENSG00000099364.12	0	0	0
ENSG00000099365.5	1	1	1
ENSG00000099377.9	1	1	1
ENSG00000099381.12	0	0	0
ENSG00000099385.7	0	0	0
ENSG00000099622.9	0	0	0
ENSG00000099624.3	0	0	0
ENSG00000099625.8	0	0	0
ENSG00000099769.5	0	0	0
ENSG00000099783.7	0	0	0
ENSG00000099785.6	1	1	1
ENSG00000099795.2	0	0	0
ENSG00000099797.7	0	0	0
ENSG00000099800.3	0	0	0
ENSG00000099804.4	0	0	0
ENSG00000099810.14	1	1	1
ENSG00000099814.11	1	1	1
ENSG00000099817.7	1	1	1
ENSG00000099821.9	1	0	0
ENSG00000099822.2	1	1	1
ENSG00000099834.14	1	1	1
ENSG00000099840.9	0	0	0
ENSG00000099849.10	0	0	0
ENSG00000099860.4	0	0	0
ENSG00000099864.13	1	1	1
ENSG00000099866.10	1	1	1
ENSG00000099875.10	0	0	0
ENSG00000099889.9	1	1	1
ENSG00000099899.10	0	0	0
ENSG00000099901.12	0	0	0
ENSG00000099904.11	0	0	0
ENSG00000099910.12	0	0	0
ENSG00000099917.13	1	1	1
ENSG00000099937.6	1	1	1
ENSG00000099940.7	1	1	1
ENSG00000099942.8	0	0	0
ENSG00000099949.14	1	1	1
ENSG00000099953.5	0	0	0
ENSG00000099956.13	1	1	1
ENSG00000099957.12	0	0	0
ENSG00000099958.10	0	0	0
ENSG00000099968.13	1	1	1
ENSG00000099974.7	1	1	1
ENSG00000099977.9	1	1	1
ENSG00000099984.6	1	1	1
ENSG00000099985.3	0	0	0
ENSG00000099991.12	0	0	0
ENSG00000099992.11	0	0	0
ENSG00000099994.10	0	0	0
ENSG00000099995.14	0	0	0
ENSG00000099998.13	1	1	1
ENSG00000099999.10	0	0	0
ENSG00000100003.13	0	0	0
ENSG00000100023.13	1	1	1
ENSG00000100024.10	1	1	1
ENSG00000100027.10	0	0	0
ENSG00000100028.7	0	0	0
ENSG00000100029.13	1	0	0
ENSG00000100030.10	1	1	1
ENSG00000100031.14	0	0	0
ENSG00000100033.12	1	1	1
ENSG00000100034.9	1	1	1
ENSG00000100036.11	0	0	0
ENSG00000100038.15	1	1	1
ENSG00000100053.5	1	1	1
ENSG00000100055.16	0	0	0
ENSG00000100056.7	1	1	1
ENSG00000100058.8	0	0	0
ENSG00000100060.13	0	0	0
ENSG00000100065.10	0	0	0
ENSG00000100068.7	1	1	1
ENSG00000100075.5	1	1	1
ENSG00000100077.10	1	1	1
ENSG00000100079.5	1	1	1
ENSG00000100083.14	1	1	1
ENSG00000100084.10	0	0	0
ENSG00000100092.16	1	1	1
ENSG00000100097.7	0	0	0
ENSG00000100099.16	1	1	1
ENSG00000100100.8	0	0	0
ENSG00000100101.13	0	0	0
ENSG00000100104.8	0	0	0
ENSG00000100105.13	0	0	0
ENSG00000100106.15	1	1	1
ENSG00000100109.12	1	1	1
ENSG00000100116.12	1	1	1
ENSG00000100122.5	0	0	0
ENSG00000100124.8	1	1	1
ENSG00000100129.13	1	1	0
ENSG00000100138.9	1	1	1
ENSG00000100139.9	1	1	1
ENSG00000100142.10	0	0	0
ENSG00000100146.12	0	0	0
ENSG00000100147.9	0	0	0
ENSG00000100150.12	0	0	0
ENSG00000100151.11	0	0	0
ENSG00000100154.10	0	0	0
ENSG00000100156.6	0	0	0
ENSG00000100162.10	1	1	1
ENSG00000100167.15	1	0	0
ENSG00000100181.17	1	1	1
ENSG00000100196.6	1	1	1
ENSG00000100197.16	1	1	1
ENSG00000100201.14	0	0	0
ENSG00000100206.5	0	0	0
ENSG00000100207.14	0	0	0
ENSG00000100209.5	0	0	0
ENSG00000100211.6	1	1	1
ENSG00000100216.4	1	1	1
ENSG00000100218.7	0	0	0
ENSG00000100219.12	0	0	0
ENSG00000100220.7	1	1	1
ENSG00000100221.6	0	1	1
ENSG00000100225.13	0	0	0
ENSG00000100226.11	0	0	0
ENSG00000100227.13	1	1	1
ENSG00000100228.8	0	0	0
ENSG00000100234.11	1	0	0
ENSG00000100239.11	1	1	1
ENSG00000100241.16	1	1	0
ENSG00000100242.11	0	0	0
ENSG00000100243.16	1	1	1
ENSG00000100246.8	0	0	0
ENSG00000100258.13	1	1	1
ENSG00000100263.9	0	0	0
ENSG00000100266.13	0	0	0
ENSG00000100271.12	1	1	1
ENSG00000100276.9	0	0	0
ENSG00000100280.12	0	0	0
ENSG00000100281.9	0	0	0
ENSG00000100284.16	1	1	1
ENSG00000100285.9	1	0	0
ENSG00000100288.15	1	1	1
ENSG00000100290.2	0	0	0
ENSG00000100292.12	0	0	0
ENSG00000100294.8	1	1	1
ENSG00000100296.9	1	1	1
ENSG00000100297.11	0	0	0
ENSG00000100298.11	0	0	0
ENSG00000100299.13	1	1	1
ENSG00000100300.13	1	1	1
ENSG00000100302.6	1	1	1
ENSG00000100304.12	1	1	1
ENSG00000100307.8	0	0	0
ENSG00000100311.12	0	0	0
ENSG00000100316.11	0	0	0
ENSG00000100319.11	0	0	0
ENSG00000100320.18	1	1	1
ENSG00000100321.10	1	1	1
ENSG00000100324.9	0	0	0
ENSG00000100325.10	1	1	1
ENSG00000100330.11	1	1	1
ENSG00000100335.8	0	0	0
ENSG00000100336.13	1	1	1
ENSG00000100342.16	0	0	0
ENSG00000100345.16	0	0	0
ENSG00000100347.10	1	1	1
ENSG00000100348.5	0	0	0
ENSG00000100350.10	1	1	1
ENSG00000100351.12	0	0	0
ENSG00000100353.13	0	0	0
ENSG00000100354.16	1	0	0
ENSG00000100359.16	1	1	1
ENSG00000100360.10	1	1	1
ENSG00000100362.8	0	0	0
ENSG00000100364.14	1	1	1
ENSG00000100365.10	0	0	0
ENSG00000100368.9	0	0	0
ENSG00000100372.10	0	0	0
ENSG00000100373.5	0	0	0
ENSG00000100376.7	1	1	1
ENSG00000100379.13	1	0	0
ENSG00000100380.8	0	0	0
ENSG00000100385.9	1	0	0
ENSG00000100387.8	0	0	0
ENSG00000100393.9	0	0	0
ENSG00000100395.10	1	1	1
ENSG00000100399.11	1	1	1
ENSG00000100401.15	0	0	0
ENSG00000100403.10	0	0	0
ENSG00000100410.3	0	0	0
ENSG00000100412.11	1	1	1
ENSG00000100413.12	1	1	1
ENSG00000100416.8	1	1	1
ENSG00000100417.7	1	1	1
ENSG00000100418.7	1	1	1
ENSG00000100422.9	1	1	1
ENSG00000100425.14	0	0	0
ENSG00000100426.6	0	0	0
ENSG00000100427.11	0	0	0
ENSG00000100439.6	1	1	1
ENSG00000100441.5	1	1	1
ENSG00000100442.6	0	0	0
ENSG00000100445.12	1	1	1
ENSG00000100448.3	0	0	0
ENSG00000100450.8	0	0	0
ENSG00000100453.8	0	0	0
ENSG00000100461.13	1	1	1
ENSG00000100462.11	0	0	0
ENSG00000100473.11	1	0	0
ENSG00000100478.10	1	1	1
ENSG00000100479.8	0	1	1
ENSG00000100483.9	1	1	1
ENSG00000100485.7	1	0	0
ENSG00000100490.5	1	1	1
ENSG00000100503.19	0	0	0
ENSG00000100504.12	1	1	1
ENSG00000100505.9	0	0	0
ENSG00000100519.7	1	1	1
ENSG00000100522.4	1	0	0
ENSG00000100523.10	0	0	0
ENSG00000100526.15	0	0	0
ENSG00000100528.7	0	0	0
ENSG00000100532.7	0	0	0
ENSG00000100554.7	1	1	1
ENSG00000100558.4	0	0	0
ENSG00000100564.4	1	1	1
ENSG00000100567.8	0	0	0
ENSG00000100568.6	1	1	0
ENSG00000100575.9	1	1	1
ENSG00000100577.14	1	1	1
ENSG00000100578.10	0	0	0
ENSG00000100580.7	1	1	1
ENSG00000100583.4	0	0	0
ENSG00000100591.3	0	0	0
ENSG00000100592.11	1	1	1
ENSG00000100596.2	1	0	0
ENSG00000100599.11	1	1	1
ENSG00000100600.10	0	0	0
ENSG00000100601.5	0	0	0
ENSG00000100603.9	0	1	0
ENSG00000100604.8	0	0	0
ENSG00000100605.12	1	1	1
ENSG00000100612.9	1	0	0
ENSG00000100614.13	0	0	0
ENSG00000100626.12	0	0	0
ENSG00000100628.7	0	0	0
ENSG00000100629.12	0	0	0
ENSG00000100632.6	0	0	0
ENSG00000100644.12	1	1	1
ENSG00000100647.7	0	0	0
ENSG00000100650.11	0	0	0
ENSG00000100664.6	0	0	0
ENSG00000100678.14	0	0	0
ENSG00000100697.10	1	1	1
ENSG00000100711.9	1	1	1
ENSG00000100714.11	1	1	1
ENSG00000100722.14	1	0	0
ENSG00000100726.10	1	1	1
ENSG00000100731.11	1	1	1
ENSG00000100744.10	1	1	1
ENSG00000100749.3	1	1	1
[truncated: 18,651 more rows]

## Sheet: Brain_Anterior_cingulate_cortex
total eGene count	927	899	1021
gene	MARS	UNIV	GTEx
ENSG00000000419.8	0	0	0
ENSG00000000457.9	0	0	0
ENSG00000000460.12	0	0	0
ENSG00000000938.8	0	0	0
ENSG00000000971.11	0	0	0
ENSG00000001036.9	0	0	0
ENSG00000001084.6	0	0	0
ENSG00000001167.10	0	0	0
ENSG00000001460.13	0	0	0
ENSG00000001461.12	0	0	0
ENSG00000001561.6	0	0	0
ENSG00000001617.7	0	0	0
ENSG00000001629.5	0	0	0
ENSG00000001630.11	0	0	0
ENSG00000001631.10	0	0	0
ENSG00000002016.12	0	0	0
ENSG00000002330.9	0	0	0
ENSG00000002549.8	0	0	0
ENSG00000002587.5	0	0	0
ENSG00000002745.8	0	0	0
ENSG00000002822.11	0	0	0
ENSG00000002834.13	0	0	0
ENSG00000002919.10	0	0	0
ENSG00000002933.3	0	0	0
ENSG00000003056.3	0	0	0
ENSG00000003137.4	0	0	0
ENSG00000003147.13	0	0	0
ENSG00000003249.9	0	0	0
ENSG00000003393.10	0	0	0
ENSG00000003400.10	0	0	0
ENSG00000003402.15	0	0	0
ENSG00000003436.10	0	0	0
ENSG00000003509.11	0	0	0
ENSG00000003756.12	0	0	0
ENSG00000003989.12	0	0	0
ENSG00000004059.6	0	0	0
ENSG00000004139.9	0	0	0
ENSG00000004142.7	0	0	0
ENSG00000004399.8	0	0	0
ENSG00000004455.12	0	0	0
ENSG00000004468.8	0	0	0
ENSG00000004478.5	0	0	0
ENSG00000004487.11	0	0	0
ENSG00000004534.10	1	1	1
ENSG00000004660.10	0	0	0
ENSG00000004700.11	0	0	0
ENSG00000004766.11	0	0	0
ENSG00000004776.7	0	0	0
ENSG00000004777.14	0	0	0
ENSG00000004779.5	0	0	0
ENSG00000004799.7	0	0	0
ENSG00000004838.9	0	0	0
ENSG00000004864.9	0	0	0
ENSG00000004866.14	0	0	0
ENSG00000004897.7	0	0	0
ENSG00000004975.7	0	0	0
ENSG00000005007.8	0	0	0
ENSG00000005020.8	0	0	0
ENSG00000005059.11	0	0	0
ENSG00000005075.11	0	0	0
ENSG00000005100.8	1	1	1
ENSG00000005156.7	0	0	0
ENSG00000005175.5	0	0	0
ENSG00000005189.15	0	0	0
ENSG00000005194.10	0	0	0
ENSG00000005206.12	0	0	0
ENSG00000005238.15	0	0	0
ENSG00000005243.5	0	0	0
ENSG00000005249.8	0	0	0
ENSG00000005339.8	0	0	0
ENSG00000005379.11	0	0	0
ENSG00000005381.6	0	0	0
ENSG00000005421.4	0	0	0
ENSG00000005436.9	0	0	0
ENSG00000005448.12	0	0	0
ENSG00000005469.7	0	0	0
ENSG00000005471.11	0	0	0
ENSG00000005483.15	0	0	0
ENSG00000005486.12	0	0	0
ENSG00000005513.9	0	0	0
ENSG00000005700.10	0	0	0
ENSG00000005801.12	0	0	0
ENSG00000005810.13	0	0	0
ENSG00000005812.6	0	0	0
ENSG00000005844.13	0	0	0
ENSG00000005882.7	0	0	0
ENSG00000005884.13	0	0	0
ENSG00000005955.8	0	0	0
ENSG00000005961.13	0	0	0
ENSG00000006007.7	0	0	0
ENSG00000006015.13	0	0	0
ENSG00000006016.6	0	0	0
ENSG00000006025.7	0	0	0
ENSG00000006042.7	0	0	0
ENSG00000006047.8	0	0	0
ENSG00000006062.9	0	0	0
ENSG00000006075.11	0	0	0
ENSG00000006114.11	0	0	0
ENSG00000006118.10	0	0	0
ENSG00000006125.12	0	0	0
ENSG00000006128.7	0	0	0
ENSG00000006194.6	0	0	0
ENSG00000006210.6	0	0	0
ENSG00000006282.15	1	1	1
ENSG00000006327.9	0	0	0
ENSG00000006432.11	0	0	0
ENSG00000006451.3	0	0	0
ENSG00000006453.9	0	0	0
ENSG00000006459.6	0	0	0
ENSG00000006530.11	0	0	0
ENSG00000006534.11	0	0	0
ENSG00000006555.6	0	0	0
ENSG00000006576.12	0	0	0
ENSG00000006606.4	0	0	0
ENSG00000006607.9	0	0	0
ENSG00000006625.13	0	0	0
ENSG00000006634.3	0	0	0
ENSG00000006638.7	0	0	0
ENSG00000006652.9	0	0	0
ENSG00000006695.6	0	0	0
ENSG00000006704.6	0	0	0
ENSG00000006712.10	0	0	0
ENSG00000006715.11	0	0	0
ENSG00000006740.12	0	0	0
ENSG00000006744.14	1	1	1
ENSG00000006831.9	0	0	0
ENSG00000006837.7	0	0	0
ENSG00000007038.6	0	0	0
ENSG00000007047.10	0	0	0
ENSG00000007080.6	0	0	0
ENSG00000007129.13	0	0	0
ENSG00000007168.8	0	0	0
ENSG00000007202.10	0	0	0
ENSG00000007237.14	0	0	0
ENSG00000007255.6	0	0	0
ENSG00000007264.9	0	0	0
ENSG00000007312.8	0	0	0
ENSG00000007341.14	0	1	1
ENSG00000007376.3	0	0	0
ENSG00000007384.11	0	0	0
ENSG00000007392.12	0	0	0
ENSG00000007402.7	0	0	0
ENSG00000007516.9	0	0	0
ENSG00000007520.3	0	0	0
ENSG00000007541.10	1	1	1
ENSG00000007545.11	0	0	0
ENSG00000007866.14	0	0	0
ENSG00000007908.11	0	0	0
ENSG00000007923.11	0	0	0
ENSG00000007933.8	0	0	0
ENSG00000007944.10	0	0	0
ENSG00000008018.8	0	0	0
ENSG00000008083.9	0	0	0
ENSG00000008118.5	0	0	0
ENSG00000008128.18	0	0	0
ENSG00000008130.11	0	0	0
ENSG00000008226.15	0	0	0
ENSG00000008256.11	0	0	0
ENSG00000008277.10	0	0	0
ENSG00000008282.3	0	0	0
ENSG00000008283.11	1	1	1
ENSG00000008294.16	0	0	0
ENSG00000008300.10	0	0	0
ENSG00000008311.10	0	0	0
ENSG00000008324.6	0	0	0
ENSG00000008382.11	0	0	0
ENSG00000008394.8	0	0	0
ENSG00000008405.7	0	0	0
ENSG00000008438.4	0	0	0
ENSG00000008441.12	0	0	0
ENSG00000008513.10	0	0	0
ENSG00000008516.12	0	0	0
ENSG00000008517.12	1	1	1
ENSG00000008710.13	0	0	0
ENSG00000008735.10	0	0	0
ENSG00000008838.13	0	0	0
ENSG00000008853.12	0	0	0
ENSG00000008869.7	0	0	0
ENSG00000008952.12	0	0	0
ENSG00000008988.5	0	0	0
ENSG00000009307.11	0	0	0
ENSG00000009335.13	0	0	0
ENSG00000009413.11	0	0	0
ENSG00000009724.12	0	0	0
ENSG00000009780.11	0	0	0
ENSG00000009790.10	0	0	0
ENSG00000009830.7	0	0	0
ENSG00000009844.11	0	0	0
ENSG00000009950.11	0	0	0
ENSG00000009954.6	0	0	0
ENSG00000010017.9	0	0	0
ENSG00000010030.9	0	0	0
ENSG00000010072.11	0	0	0
ENSG00000010165.15	0	0	0
ENSG00000010219.9	0	0	0
ENSG00000010244.12	0	0	0
ENSG00000010256.6	0	0	0
ENSG00000010270.9	0	0	0
ENSG00000010278.7	0	0	0
ENSG00000010282.10	0	0	0
ENSG00000010292.8	0	0	0
ENSG00000010295.15	0	0	0
ENSG00000010310.4	0	0	0
ENSG00000010318.15	0	0	0
ENSG00000010319.2	0	0	0
ENSG00000010322.11	0	0	0
ENSG00000010327.6	0	0	0
ENSG00000010361.9	0	0	0
ENSG00000010379.11	0	0	0
ENSG00000010438.12	0	0	0
ENSG00000010539.7	0	0	0
ENSG00000010610.5	0	0	0
ENSG00000010626.10	0	0	0
ENSG00000010704.14	0	0	0
ENSG00000010803.12	0	0	0
ENSG00000010810.13	0	0	0
ENSG00000010818.4	0	0	0
ENSG00000011007.8	0	0	0
ENSG00000011009.6	0	0	0
ENSG00000011021.17	0	0	0
ENSG00000011028.9	0	0	0
ENSG00000011105.7	0	0	0
ENSG00000011114.10	0	0	0
ENSG00000011132.7	0	0	0
ENSG00000011143.12	0	0	0
ENSG00000011198.3	0	0	0
ENSG00000011243.13	0	0	0
ENSG00000011258.11	0	0	0
ENSG00000011260.9	0	0	0
ENSG00000011275.14	0	0	0
ENSG00000011295.11	0	0	0
ENSG00000011304.12	0	0	0
ENSG00000011347.5	0	0	0
ENSG00000011376.5	1	1	1
ENSG00000011405.9	0	0	0
ENSG00000011422.7	0	0	0
ENSG00000011426.6	0	0	0
ENSG00000011451.13	0	0	0
ENSG00000011454.12	0	0	0
ENSG00000011465.12	0	0	0
ENSG00000011478.7	0	0	0
ENSG00000011485.10	0	0	0
ENSG00000011523.9	0	0	0
ENSG00000011566.10	0	0	0
ENSG00000011590.9	0	0	1
ENSG00000011600.7	0	0	0
ENSG00000011638.6	0	0	0
ENSG00000012048.15	0	0	0
ENSG00000012061.11	0	0	0
ENSG00000012124.10	0	0	0
ENSG00000012171.13	0	0	0
ENSG00000012223.8	0	0	0
ENSG00000012232.4	0	0	0
ENSG00000012660.9	0	0	0
ENSG00000012779.6	1	1	1
ENSG00000012822.11	0	0	0
ENSG00000012963.9	0	0	0
ENSG00000012983.7	0	0	0
ENSG00000013016.10	0	0	0
ENSG00000013275.3	0	0	0
ENSG00000013288.4	0	0	0
ENSG00000013297.6	0	0	0
ENSG00000013306.11	0	0	0
ENSG00000013364.14	0	0	0
ENSG00000013374.11	0	0	0
ENSG00000013375.11	0	0	0
ENSG00000013392.6	0	0	0
ENSG00000013441.11	0	0	0
ENSG00000013503.5	0	0	0
ENSG00000013523.5	0	0	0
ENSG00000013561.13	0	0	0
ENSG00000013573.12	1	1	1
ENSG00000013583.4	0	0	0
ENSG00000013588.5	0	0	0
ENSG00000013725.10	1	1	1
ENSG00000013810.14	0	0	0
ENSG00000014123.9	0	0	0
ENSG00000014138.4	0	0	0
ENSG00000014164.6	0	0	0
ENSG00000014216.11	0	0	0
ENSG00000014257.11	0	0	0
ENSG00000014641.13	0	0	0
ENSG00000014824.9	0	0	0
ENSG00000014914.15	0	0	0
ENSG00000014919.8	0	0	0
ENSG00000015133.14	0	0	0
ENSG00000015153.10	0	0	0
ENSG00000015171.14	0	0	0
ENSG00000015475.14	0	0	0
ENSG00000015479.13	0	0	0
ENSG00000015532.5	0	0	0
ENSG00000015592.12	0	0	0
ENSG00000015676.13	0	0	0
ENSG00000016391.6	0	0	0
ENSG00000016602.8	0	0	0
ENSG00000016864.12	0	0	0
ENSG00000017260.15	0	0	0
ENSG00000017427.11	0	0	0
ENSG00000017797.7	0	0	0
ENSG00000018189.8	0	0	0
ENSG00000018280.12	0	0	0
ENSG00000018408.10	0	0	0
ENSG00000018510.8	0	0	0
ENSG00000018625.10	0	0	0
ENSG00000018699.7	0	0	0
ENSG00000018869.12	0	0	0
ENSG00000019102.7	0	0	0
ENSG00000019144.12	0	0	0
ENSG00000019169.9	0	0	0
ENSG00000019485.8	0	0	0
ENSG00000019549.4	0	0	0
ENSG00000019582.10	0	0	0
ENSG00000019991.11	0	0	0
ENSG00000019995.6	0	0	0
ENSG00000020129.11	0	0	0
ENSG00000020181.13	0	0	0
ENSG00000020256.15	0	0	0
ENSG00000020426.6	0	0	0
ENSG00000020577.9	0	0	0
ENSG00000020633.14	0	0	0
ENSG00000020922.8	1	1	1
ENSG00000021300.9	0	0	0
ENSG00000021355.8	0	0	0
ENSG00000021488.8	1	1	1
ENSG00000021574.7	0	0	0
ENSG00000021762.15	0	0	0
ENSG00000021776.6	0	0	0
ENSG00000021826.10	0	0	0
ENSG00000022277.8	0	0	0
ENSG00000022556.11	1	1	1
ENSG00000022567.5	0	0	0
ENSG00000022840.11	0	0	0
ENSG00000022976.11	0	0	0
ENSG00000023041.7	0	0	0
ENSG00000023171.10	0	0	0
ENSG00000023191.12	0	0	0
ENSG00000023228.9	1	1	1
ENSG00000023287.8	0	0	0
ENSG00000023318.7	0	0	0
ENSG00000023330.10	0	0	0
ENSG00000023445.9	0	0	0
ENSG00000023516.7	1	1	1
ENSG00000023572.4	0	0	0
ENSG00000023608.4	0	0	0
ENSG00000023697.8	0	0	0
ENSG00000023734.6	0	0	0
ENSG00000023839.6	0	0	0
ENSG00000023892.9	0	0	0
ENSG00000023902.9	0	0	0
ENSG00000023909.5	0	0	0
ENSG00000024048.6	0	0	0
ENSG00000024422.7	0	0	0
ENSG00000024526.12	0	0	0
ENSG00000024862.12	0	0	0
ENSG00000025039.10	0	0	0
ENSG00000025156.8	0	0	0
ENSG00000025293.11	0	0	0
ENSG00000025423.7	0	0	1
ENSG00000025434.14	0	0	0
ENSG00000025708.8	0	0	0
ENSG00000025770.14	0	0	0
ENSG00000025772.7	0	0	0
ENSG00000025796.9	0	0	0
ENSG00000025800.9	0	0	0
ENSG00000026025.9	0	0	1
ENSG00000026103.15	1	1	1
ENSG00000026297.11	0	0	0
ENSG00000026508.12	0	0	0
ENSG00000026559.9	0	0	0
ENSG00000026652.9	0	0	0
ENSG00000026950.12	0	0	0
ENSG00000027001.7	0	0	0
ENSG00000027075.9	0	0	0
ENSG00000027697.8	0	0	0
ENSG00000027847.9	0	0	0
ENSG00000027869.7	0	0	0
ENSG00000028116.12	0	0	0
ENSG00000028137.12	0	0	0
ENSG00000028203.13	0	0	0
ENSG00000028277.16	0	0	0
ENSG00000028310.13	0	0	0
ENSG00000028528.10	0	0	0
ENSG00000028839.5	0	0	0
ENSG00000029153.10	0	0	0
ENSG00000029363.11	0	0	0
ENSG00000029364.7	0	0	0
ENSG00000029534.15	0	0	0
ENSG00000029559.5	0	0	0
ENSG00000029639.6	0	0	0
ENSG00000029725.12	0	0	0
ENSG00000030066.9	0	0	0
ENSG00000030110.8	0	0	0
ENSG00000030419.12	0	0	0
ENSG00000030582.12	0	0	0
ENSG00000031003.6	0	0	0
ENSG00000031081.6	0	0	0
ENSG00000031691.6	1	1	1
ENSG00000031698.8	0	0	0
ENSG00000031823.10	0	0	0
ENSG00000032219.14	0	0	0
ENSG00000032389.8	0	0	0
ENSG00000032444.11	0	0	0
ENSG00000032742.13	0	0	0
ENSG00000033011.7	0	0	0
ENSG00000033030.9	0	0	0
ENSG00000033050.3	0	0	0
ENSG00000033100.10	0	0	0
ENSG00000033170.12	0	0	0
ENSG00000033178.8	0	0	0
ENSG00000033327.8	0	0	0
ENSG00000033627.10	0	0	0
ENSG00000033800.9	0	0	0
ENSG00000033867.12	0	0	0
ENSG00000034053.10	0	0	0
ENSG00000034063.9	0	0	0
ENSG00000034152.14	0	0	0
ENSG00000034510.4	0	0	0
ENSG00000034533.7	0	0	0
ENSG00000034677.7	0	0	0
ENSG00000034693.10	0	0	0
ENSG00000034713.3	0	0	0
ENSG00000034971.10	0	0	0
ENSG00000035115.17	0	0	0
ENSG00000035141.3	0	0	0
ENSG00000035403.12	0	0	0
ENSG00000035499.8	1	0	0
ENSG00000035664.7	0	0	0
ENSG00000035681.3	0	0	0
ENSG00000035687.9	0	0	0
ENSG00000035862.8	0	0	0
ENSG00000035928.10	0	0	0
ENSG00000036054.8	0	0	0
ENSG00000036257.8	0	0	0
ENSG00000036448.5	0	0	0
ENSG00000036549.8	0	0	0
ENSG00000036672.11	0	0	0
ENSG00000037042.8	1	1	1
ENSG00000037241.3	0	0	0
ENSG00000037280.11	0	0	0
ENSG00000037474.10	1	1	1
ENSG00000037637.6	0	0	0
ENSG00000037749.7	0	0	0
ENSG00000037757.9	1	1	1
ENSG00000037897.12	0	0	0
ENSG00000038002.4	1	1	1
ENSG00000038210.9	0	0	0
ENSG00000038219.8	0	0	0
ENSG00000038274.12	0	0	0
ENSG00000038358.10	0	0	0
ENSG00000038382.13	0	0	0
ENSG00000038427.11	0	0	0
ENSG00000038532.10	0	0	0
ENSG00000038945.10	0	0	0
ENSG00000039068.14	0	0	0
ENSG00000039123.11	0	0	0
ENSG00000039319.12	0	0	0
ENSG00000039523.13	0	0	0
ENSG00000039560.9	0	0	0
ENSG00000039650.5	0	0	0
ENSG00000040199.14	0	0	0
ENSG00000040275.12	0	0	0
ENSG00000040341.13	0	0	0
ENSG00000040487.8	0	0	0
ENSG00000040531.10	1	1	1
ENSG00000040608.9	0	0	0
ENSG00000040633.8	0	0	0
ENSG00000040933.11	0	0	0
ENSG00000041353.5	0	0	0
ENSG00000041357.11	0	0	0
ENSG00000041802.6	1	1	1
ENSG00000041880.10	0	0	0
ENSG00000041982.10	0	0	0
ENSG00000041988.11	0	0	0
ENSG00000042062.7	0	0	0
ENSG00000042088.9	0	0	0
ENSG00000042286.10	0	0	0
ENSG00000042317.12	1	1	1
ENSG00000042429.6	0	0	0
ENSG00000042445.9	0	0	0
ENSG00000042493.11	0	0	0
ENSG00000042753.7	0	0	0
ENSG00000042832.7	0	0	0
ENSG00000042980.8	0	0	0
ENSG00000043093.9	0	0	0
ENSG00000043143.16	0	0	0
ENSG00000043462.7	0	0	0
ENSG00000043514.11	0	0	0
ENSG00000043591.4	0	0	0
ENSG00000044090.4	0	0	0
ENSG00000044115.16	0	0	0
ENSG00000044459.10	0	0	0
ENSG00000044574.7	0	0	0
ENSG00000046604.8	0	0	0
ENSG00000047056.10	0	0	0
ENSG00000047188.11	0	0	0
ENSG00000047249.12	0	0	0
ENSG00000047315.10	0	0	0
ENSG00000047346.8	0	0	0
ENSG00000047365.7	0	0	0
ENSG00000047410.9	0	0	0
ENSG00000047457.9	0	0	0
ENSG00000047578.8	0	0	0
ENSG00000047579.15	0	0	0
ENSG00000047617.10	0	0	0
ENSG00000047621.7	0	0	0
ENSG00000047849.17	0	0	0
ENSG00000047932.9	0	0	0
ENSG00000048028.7	0	0	0
ENSG00000048052.17	0	0	0
ENSG00000048140.13	0	0	0
ENSG00000048162.15	0	0	0
ENSG00000048342.11	0	0	0
ENSG00000048392.7	0	0	0
ENSG00000048405.5	0	0	0
ENSG00000048471.9	0	0	0
ENSG00000048540.10	0	0	0
ENSG00000048544.5	0	0	0
ENSG00000048649.9	0	0	0
ENSG00000048707.9	0	0	0
ENSG00000048740.13	0	0	0
ENSG00000048828.12	0	0	0
ENSG00000048991.12	0	0	0
ENSG00000049089.9	0	0	0
ENSG00000049130.9	0	0	0
ENSG00000049167.9	0	0	0
ENSG00000049192.10	0	0	0
ENSG00000049239.8	0	0	0
ENSG00000049245.8	0	0	0
ENSG00000049246.10	0	0	0
ENSG00000049323.11	0	0	0
ENSG00000049449.4	0	0	0
ENSG00000049540.12	0	0	0
ENSG00000049541.6	0	0	0
ENSG00000049618.17	0	0	0
ENSG00000049656.9	0	0	0
ENSG00000049759.12	0	0	0
ENSG00000049860.9	0	0	0
ENSG00000049883.10	0	0	0
ENSG00000050130.13	0	0	0
ENSG00000050165.13	0	0	0
ENSG00000050327.10	0	0	0
ENSG00000050344.8	0	0	0
ENSG00000050393.7	1	1	1
ENSG00000050405.9	0	0	0
ENSG00000050426.11	0	0	0
ENSG00000050438.12	0	0	0
ENSG00000050555.13	0	0	0
ENSG00000050628.16	0	0	0
ENSG00000050730.11	0	0	0
ENSG00000050748.13	0	0	0
ENSG00000050767.11	0	0	0
ENSG00000050820.12	0	0	0
ENSG00000051009.6	0	0	0
ENSG00000051108.10	0	0	0
ENSG00000051128.14	0	0	0
ENSG00000051180.12	0	0	0
ENSG00000051382.4	0	0	0
ENSG00000051523.6	0	0	0
ENSG00000051596.5	0	1	1
ENSG00000051620.6	0	0	0
ENSG00000051825.10	0	0	0
ENSG00000052126.10	0	0	0
ENSG00000052344.11	0	0	0
ENSG00000052723.7	0	1	1
ENSG00000052749.9	0	0	0
ENSG00000052795.8	0	0	0
ENSG00000052802.8	0	0	0
ENSG00000052841.10	0	0	0
ENSG00000053108.12	0	0	0
ENSG00000053254.11	0	0	0
ENSG00000053371.8	0	0	0
ENSG00000053372.4	0	0	0
ENSG00000053438.7	0	0	0
ENSG00000053501.8	0	0	0
ENSG00000053524.7	0	0	0
ENSG00000053702.10	0	0	0
ENSG00000053747.11	0	1	1
ENSG00000053770.7	0	0	0
ENSG00000053900.6	0	0	0
ENSG00000053918.11	0	0	0
ENSG00000054116.7	0	0	0
ENSG00000054118.9	0	0	0
ENSG00000054148.13	0	0	0
ENSG00000054179.7	0	0	0
ENSG00000054219.9	0	0	0
ENSG00000054267.16	0	0	0
ENSG00000054277.8	0	0	0
ENSG00000054282.11	0	0	0
ENSG00000054356.9	0	1	1
ENSG00000054392.8	0	0	0
ENSG00000054523.12	0	0	0
ENSG00000054598.5	0	0	0
ENSG00000054611.9	0	0	0
ENSG00000054654.11	0	0	0
ENSG00000054690.9	0	0	0
ENSG00000054793.9	0	0	0
ENSG00000054965.6	0	0	0
ENSG00000054967.8	0	0	0
ENSG00000054983.12	0	0	0
ENSG00000055044.6	0	0	0
ENSG00000055070.12	0	0	0
ENSG00000055118.10	0	0	0
ENSG00000055130.11	0	0	0
ENSG00000055147.13	0	0	0
ENSG00000055163.14	0	0	0
ENSG00000055208.13	0	0	0
ENSG00000055211.8	0	0	0
ENSG00000055332.12	0	0	0
ENSG00000055483.15	0	0	0
ENSG00000055609.13	0	0	0
ENSG00000055732.8	1	0	0
ENSG00000055813.5	0	0	0
ENSG00000055917.11	0	0	0
ENSG00000055950.12	0	0	0
ENSG00000056050.6	0	0	0
ENSG00000056097.11	0	0	0
ENSG00000056558.6	0	0	0
ENSG00000056586.11	0	0	0
ENSG00000056661.9	0	0	0
ENSG00000056736.5	0	0	0
ENSG00000056972.14	0	0	0
ENSG00000057019.11	0	1	1
ENSG00000057252.8	0	0	0
ENSG00000057294.9	0	0	0
ENSG00000057468.6	1	1	1
ENSG00000057593.9	1	0	1
ENSG00000057608.12	0	0	0
ENSG00000057657.10	0	0	0
ENSG00000057663.8	0	0	0
ENSG00000057704.6	0	0	0
ENSG00000057757.5	0	0	0
ENSG00000057935.9	0	0	0
ENSG00000058056.4	0	0	0
ENSG00000058063.11	0	0	0
ENSG00000058091.12	0	0	0
ENSG00000058262.5	0	0	0
ENSG00000058272.11	0	0	0
ENSG00000058335.11	0	0	0
ENSG00000058404.15	0	0	0
ENSG00000058453.12	0	0	0
ENSG00000058600.11	0	0	0
ENSG00000058668.10	0	0	0
ENSG00000058673.11	0	0	0
ENSG00000058729.6	0	0	0
ENSG00000058799.9	0	0	0
ENSG00000058804.10	0	0	0
ENSG00000058866.10	0	0	0
ENSG00000059122.12	1	1	1
ENSG00000059145.14	0	0	0
ENSG00000059377.11	0	0	0
ENSG00000059378.8	0	0	0
ENSG00000059573.4	0	0	0
ENSG00000059588.5	0	0	0
ENSG00000059691.7	0	0	0
ENSG00000059728.6	0	0	0
ENSG00000059758.3	0	0	0
ENSG00000059769.15	0	0	0
ENSG00000059804.11	0	0	0
ENSG00000059915.12	0	0	0
ENSG00000060069.12	0	0	0
ENSG00000060138.8	0	0	0
ENSG00000060140.4	0	0	0
ENSG00000060237.12	0	0	0
ENSG00000060339.9	0	0	0
ENSG00000060491.12	0	0	0
ENSG00000060558.3	0	0	0
ENSG00000060566.9	0	0	0
ENSG00000060642.6	0	0	0
ENSG00000060656.15	0	0	0
ENSG00000060688.8	0	0	0
ENSG00000060749.10	0	0	0
ENSG00000060762.14	0	0	0
ENSG00000060971.13	0	0	0
ENSG00000060982.10	0	0	0
ENSG00000061273.13	0	0	0
ENSG00000061337.11	0	0	0
ENSG00000061656.5	0	0	0
ENSG00000061676.10	0	0	0
ENSG00000061794.8	0	0	0
ENSG00000061918.8	0	0	0
ENSG00000061936.5	0	0	0
ENSG00000061938.12	0	0	0
ENSG00000061987.10	0	0	0
ENSG00000062194.11	0	0	0
ENSG00000062282.10	0	0	0
ENSG00000062485.14	0	0	0
ENSG00000062524.11	0	0	0
ENSG00000062598.13	0	0	0
ENSG00000062650.13	0	0	0
ENSG00000062716.6	0	0	0
ENSG00000062725.5	0	0	0
ENSG00000062822.8	0	0	0
ENSG00000063015.15	0	0	0
ENSG00000063046.13	0	0	0
ENSG00000063127.11	0	0	0
ENSG00000063169.6	0	0	0
ENSG00000063176.11	0	0	0
ENSG00000063177.8	0	0	0
ENSG00000063180.4	0	0	0
ENSG00000063241.3	0	0	0
ENSG00000063244.8	0	0	0
ENSG00000063245.10	0	0	0
ENSG00000063322.9	0	0	0
ENSG00000063438.12	0	0	0
ENSG00000063660.4	0	0	0
ENSG00000063761.11	0	0	0
ENSG00000063854.8	0	0	0
ENSG00000063978.11	0	0	0
ENSG00000064012.17	1	1	1
ENSG00000064042.13	0	0	0
ENSG00000064102.10	0	0	0
ENSG00000064115.6	0	0	0
ENSG00000064199.2	0	0	0
ENSG00000064201.11	0	0	0
ENSG00000064205.6	0	0	0
ENSG00000064225.8	0	0	0
ENSG00000064270.8	0	0	0
ENSG00000064300.4	0	0	0
ENSG00000064309.10	1	1	1
ENSG00000064313.7	0	0	0
ENSG00000064393.11	0	0	0
ENSG00000064419.9	0	0	0
ENSG00000064490.9	0	0	0
ENSG00000064545.10	0	0	0
ENSG00000064547.9	0	0	0
ENSG00000064601.12	0	0	0
ENSG00000064607.12	0	0	0
ENSG00000064651.9	0	0	0
ENSG00000064652.6	0	0	0
ENSG00000064655.14	0	0	0
ENSG00000064666.10	0	0	0
ENSG00000064687.8	0	0	0
ENSG00000064692.14	0	0	0
ENSG00000064703.7	0	0	0
ENSG00000064726.5	0	0	0
ENSG00000064763.6	0	0	0
ENSG00000064787.8	0	0	0
ENSG00000064886.9	0	0	0
ENSG00000064932.11	0	0	0
ENSG00000064933.12	0	0	0
ENSG00000064961.14	0	0	0
ENSG00000064989.8	0	0	0
ENSG00000064995.12	0	0	0
ENSG00000064999.12	0	0	0
ENSG00000065000.11	0	0	0
ENSG00000065029.10	0	0	0
ENSG00000065054.9	0	0	0
ENSG00000065057.3	0	0	0
ENSG00000065060.12	0	0	0
ENSG00000065135.7	0	0	0
ENSG00000065150.14	0	0	0
ENSG00000065154.7	0	0	0
ENSG00000065183.11	0	0	0
ENSG00000065243.14	0	0	0
ENSG00000065268.6	1	1	1
ENSG00000065308.4	0	0	0
ENSG00000065320.4	0	0	0
ENSG00000065357.15	0	0	0
ENSG00000065361.10	0	0	0
ENSG00000065413.12	0	0	0
ENSG00000065427.10	0	0	0
ENSG00000065457.6	0	0	0
ENSG00000065485.13	0	0	0
ENSG00000065491.8	0	0	0
ENSG00000065518.7	0	0	0
ENSG00000065526.6	0	0	0
ENSG00000065534.14	0	0	0
ENSG00000065548.13	0	0	0
ENSG00000065559.10	0	0	0
ENSG00000065600.8	1	0	0
ENSG00000065613.9	0	0	0
ENSG00000065615.9	0	0	0
ENSG00000065618.12	0	0	0
ENSG00000065621.10	1	1	1
ENSG00000065665.16	0	0	0
ENSG00000065675.10	0	0	0
ENSG00000065717.10	0	0	0
ENSG00000065802.7	0	0	0
ENSG00000065809.9	0	0	0
ENSG00000065833.7	0	0	0
ENSG00000065882.11	0	0	0
ENSG00000065883.10	0	0	0
ENSG00000065911.7	0	0	0
ENSG00000065970.4	0	0	0
ENSG00000065978.13	0	0	0
ENSG00000065989.11	0	0	0
ENSG00000066027.7	0	0	0
ENSG00000066044.9	0	0	0
ENSG00000066056.9	0	0	0
ENSG00000066084.8	0	0	0
ENSG00000066117.10	0	0	0
ENSG00000066135.8	0	0	0
ENSG00000066136.15	0	0	0
ENSG00000066185.8	0	0	0
ENSG00000066230.6	1	1	1
ENSG00000066248.10	0	0	0
ENSG00000066294.10	0	0	0
ENSG00000066322.8	0	0	0
ENSG00000066336.7	0	0	0
ENSG00000066379.10	0	0	0
ENSG00000066422.4	0	0	0
ENSG00000066427.17	0	0	0
ENSG00000066455.8	0	0	0
ENSG00000066468.16	0	0	0
ENSG00000066557.5	0	0	0
ENSG00000066583.7	0	0	0
ENSG00000066629.12	0	0	0
ENSG00000066651.13	0	0	0
ENSG00000066654.8	0	0	0
ENSG00000066697.10	0	0	0
ENSG00000066735.10	0	0	0
ENSG00000066739.7	0	0	0
ENSG00000066777.4	0	0	0
ENSG00000066827.11	0	0	0
ENSG00000066855.11	0	0	0
ENSG00000066923.13	0	0	0
ENSG00000066926.6	0	0	0
ENSG00000066933.11	0	0	0
ENSG00000067057.12	0	0	0
ENSG00000067064.6	0	0	0
ENSG00000067066.12	0	0	0
ENSG00000067082.10	0	0	0
ENSG00000067113.12	0	0	0
ENSG00000067141.12	0	0	0
ENSG00000067167.3	0	0	0
ENSG00000067182.3	0	0	0
ENSG00000067191.11	0	0	0
ENSG00000067208.10	0	0	0
ENSG00000067221.9	0	0	0
ENSG00000067225.13	0	0	0
ENSG00000067248.5	0	0	0
ENSG00000067334.9	0	0	0
ENSG00000067365.10	0	0	0
ENSG00000067369.9	0	0	0
ENSG00000067533.5	0	0	0
ENSG00000067560.6	0	0	0
ENSG00000067596.6	0	0	0
ENSG00000067601.6	0	0	1
ENSG00000067606.11	0	0	0
ENSG00000067704.8	0	0	0
ENSG00000067715.9	0	0	0
ENSG00000067798.9	0	0	0
ENSG00000067836.8	0	1	1
ENSG00000067900.6	0	0	0
ENSG00000067955.9	0	0	0
ENSG00000068001.9	0	0	0
ENSG00000068024.12	0	0	0
ENSG00000068028.13	0	0	0
ENSG00000068078.13	0	0	0
ENSG00000068079.3	0	0	0
ENSG00000068097.10	0	0	0
ENSG00000068120.10	0	0	0
ENSG00000068137.10	0	0	0
ENSG00000068305.13	0	0	0
ENSG00000068383.14	0	0	0
ENSG00000068489.8	0	0	0
ENSG00000068615.12	1	0	0
ENSG00000068650.14	0	0	0
ENSG00000068654.11	0	0	0
ENSG00000068697.6	0	0	0
ENSG00000068724.11	0	0	0
ENSG00000068745.10	0	0	0
ENSG00000068784.8	0	0	0
ENSG00000068793.13	0	0	0
ENSG00000068796.12	0	0	0
ENSG00000068831.14	0	0	0
ENSG00000068878.10	0	0	0
ENSG00000068885.10	0	0	0
ENSG00000068903.15	0	0	0
ENSG00000068912.9	0	0	0
ENSG00000068971.9	0	0	0
ENSG00000068976.9	0	0	0
ENSG00000069020.14	0	0	0
ENSG00000069122.14	0	0	0
ENSG00000069188.12	0	0	0
ENSG00000069248.9	0	0	0
ENSG00000069275.12	0	0	0
ENSG00000069329.11	0	0	0
ENSG00000069345.7	0	0	0
ENSG00000069399.8	0	0	0
ENSG00000069424.10	0	0	0
ENSG00000069482.6	0	0	0
ENSG00000069493.10	0	0	0
ENSG00000069667.11	0	0	0
ENSG00000069696.6	0	0	0
ENSG00000069702.6	0	0	0
ENSG00000069712.9	0	0	0
ENSG00000069764.5	0	0	0
ENSG00000069849.6	0	0	0
ENSG00000069869.11	0	0	0
ENSG00000069943.5	0	0	0
ENSG00000069956.7	0	0	0
ENSG00000069966.14	0	0	0
ENSG00000069974.11	0	0	0
ENSG00000069998.8	0	0	0
ENSG00000070010.14	0	0	0
ENSG00000070018.4	0	0	0
ENSG00000070019.3	0	0	0
ENSG00000070031.3	0	0	0
ENSG00000070047.7	0	0	0
ENSG00000070061.10	0	0	0
ENSG00000070081.11	0	0	0
ENSG00000070087.9	0	0	0
ENSG00000070159.9	0	0	0
ENSG00000070182.13	0	0	0
ENSG00000070190.8	0	0	0
ENSG00000070214.11	0	0	0
ENSG00000070269.9	0	0	0
ENSG00000070366.9	0	0	0
ENSG00000070367.11	0	0	0
ENSG00000070371.11	1	1	1
ENSG00000070404.5	0	0	0
ENSG00000070413.14	0	0	0
ENSG00000070423.13	0	0	0
ENSG00000070444.10	0	0	0
ENSG00000070476.10	0	0	1
ENSG00000070495.10	0	0	0
ENSG00000070501.7	0	0	0
ENSG00000070526.10	0	0	0
ENSG00000070540.8	0	0	0
ENSG00000070610.10	0	0	0
ENSG00000070614.10	0	0	0
ENSG00000070669.12	0	0	0
ENSG00000070718.7	0	0	0
ENSG00000070731.5	0	0	0
ENSG00000070756.9	0	0	0
ENSG00000070759.12	0	0	0
ENSG00000070761.3	0	0	0
ENSG00000070770.4	0	0	0
ENSG00000070778.8	0	0	0
ENSG00000070785.12	0	0	0
ENSG00000070808.11	0	0	0
ENSG00000070814.13	0	0	0
ENSG00000070831.11	0	0	0
ENSG00000070882.8	0	0	0
ENSG00000070950.5	0	0	0
ENSG00000070961.10	0	0	0
ENSG00000070985.9	0	0	0
ENSG00000071051.9	0	0	0
ENSG00000071054.11	0	0	0
ENSG00000071073.8	0	0	0
ENSG00000071082.6	0	0	0
ENSG00000071127.12	0	0	0
ENSG00000071189.17	0	0	0
ENSG00000071205.7	0	0	0
ENSG00000071242.7	0	0	0
ENSG00000071243.11	0	0	0
ENSG00000071246.6	0	0	0
ENSG00000071282.7	0	0	0
ENSG00000071462.7	0	1	1
ENSG00000071537.9	0	0	0
ENSG00000071539.9	0	0	0
ENSG00000071564.10	0	0	0
ENSG00000071575.7	0	0	0
ENSG00000071626.12	0	0	0
ENSG00000071655.13	0	0	0
ENSG00000071794.11	1	0	1
ENSG00000071894.10	1	1	1
ENSG00000071967.7	0	0	0
ENSG00000071994.6	0	0	0
ENSG00000072042.8	0	0	0
ENSG00000072062.9	0	0	0
ENSG00000072071.12	0	0	0
ENSG00000072110.9	0	0	0
ENSG00000072121.11	0	0	0
ENSG00000072134.11	0	0	0
ENSG00000072135.8	0	0	0
ENSG00000072163.14	0	0	0
ENSG00000072195.10	0	0	0
ENSG00000072201.9	0	0	0
ENSG00000072210.14	0	0	0
ENSG00000072274.8	0	0	0
ENSG00000072310.12	0	0	0
ENSG00000072364.8	0	0	0
ENSG00000072401.10	0	0	1
ENSG00000072415.4	0	0	0
ENSG00000072422.12	0	0	0
ENSG00000072518.16	0	0	0
ENSG00000072571.15	0	0	0
ENSG00000072609.13	0	0	0
ENSG00000072682.14	0	0	0
ENSG00000072694.14	0	0	0
ENSG00000072736.14	0	0	0
ENSG00000072756.12	0	0	0
ENSG00000072778.15	0	0	0
ENSG00000072786.8	0	0	0
ENSG00000072803.13	0	0	0
ENSG00000072818.7	0	0	0
ENSG00000072832.10	0	0	0
ENSG00000072840.8	0	0	0
ENSG00000072849.6	0	0	0
ENSG00000072858.6	1	1	1
ENSG00000072864.8	0	0	0
ENSG00000072952.14	0	0	0
ENSG00000072954.2	0	0	0
ENSG00000072958.4	0	0	0
ENSG00000073008.10	0	0	0
ENSG00000073050.7	0	0	0
ENSG00000073060.11	0	0	0
ENSG00000073111.9	0	0	0
ENSG00000073150.9	0	0	0
ENSG00000073169.9	0	0	0
ENSG00000073331.13	0	0	0
ENSG00000073350.9	0	0	0
ENSG00000073417.10	0	0	0
ENSG00000073536.13	0	0	0
ENSG00000073578.12	0	0	0
ENSG00000073584.14	0	0	0
ENSG00000073605.14	0	0	0
ENSG00000073614.7	0	0	0
ENSG00000073670.9	0	0	0
ENSG00000073711.6	0	0	0
ENSG00000073712.9	0	0	0
ENSG00000073737.12	0	0	0
ENSG00000073756.7	0	0	0
ENSG00000073792.11	0	0	0
ENSG00000073803.9	0	0	0
ENSG00000073849.10	0	0	0
ENSG00000073861.2	0	0	0
ENSG00000073910.15	0	0	0
ENSG00000073921.13	0	0	0
ENSG00000073969.14	0	0	0
ENSG00000074054.13	0	0	0
ENSG00000074071.9	0	0	0
ENSG00000074181.4	0	0	0
ENSG00000074201.4	0	0	0
ENSG00000074211.9	0	0	0
ENSG00000074219.9	0	0	0
ENSG00000074266.13	0	0	0
ENSG00000074276.6	0	0	0
ENSG00000074317.6	0	0	0
ENSG00000074319.8	0	0	0
ENSG00000074356.12	0	0	0
ENSG00000074370.13	0	0	0
ENSG00000074410.9	0	0	0
ENSG00000074416.9	0	0	0
ENSG00000074527.7	0	0	0
ENSG00000074582.8	0	0	0
ENSG00000074590.9	0	0	0
ENSG00000074603.14	0	0	0
ENSG00000074621.9	0	0	0
ENSG00000074657.9	0	0	0
ENSG00000074660.11	0	0	0
ENSG00000074695.5	0	0	0
ENSG00000074696.8	0	0	0
ENSG00000074706.9	0	0	0
ENSG00000074755.10	0	0	0
ENSG00000074800.9	0	0	0
ENSG00000074803.13	0	0	0
ENSG00000074842.3	0	0	0
ENSG00000074855.6	0	0	0
ENSG00000074935.9	0	0	0
ENSG00000074964.12	0	0	0
ENSG00000074966.6	0	0	0
ENSG00000075073.10	0	0	0
ENSG00000075089.5	0	0	0
ENSG00000075131.5	1	1	1
ENSG00000075142.9	0	0	0
ENSG00000075151.15	0	0	0
ENSG00000075188.4	0	0	0
ENSG00000075223.9	0	0	0
ENSG00000075234.12	1	1	1
ENSG00000075239.9	0	0	0
ENSG00000075240.12	0	0	0
ENSG00000075275.12	0	0	0
ENSG00000075292.14	0	0	0
ENSG00000075303.8	0	0	0
ENSG00000075336.7	0	0	0
ENSG00000075340.18	0	0	0
ENSG00000075391.12	0	0	0
ENSG00000075399.8	0	0	0
ENSG00000075407.13	0	0	0
ENSG00000075413.13	0	0	0
ENSG00000075415.8	0	0	0
ENSG00000075420.8	0	0	0
ENSG00000075426.7	0	0	0
ENSG00000075539.9	0	0	0
ENSG00000075568.12	0	0	0
ENSG00000075618.13	0	0	0
ENSG00000075624.9	0	0	0
ENSG00000075651.11	0	0	0
ENSG00000075702.12	0	0	0
ENSG00000075711.16	0	0	0
ENSG00000075785.8	0	0	0
ENSG00000075790.6	0	0	0
ENSG00000075826.12	0	0	0
ENSG00000075856.7	0	0	0
ENSG00000075884.8	0	0	0
ENSG00000075886.10	0	0	0
ENSG00000075914.8	0	0	0
ENSG00000075945.8	0	0	0
ENSG00000075975.11	0	0	0
ENSG00000076003.4	0	0	0
ENSG00000076043.5	0	0	0
ENSG00000076067.7	0	0	0
ENSG00000076108.7	0	0	0
ENSG00000076201.10	0	0	0
ENSG00000076242.10	0	0	0
ENSG00000076248.6	0	0	0
ENSG00000076258.5	0	0	0
ENSG00000076321.6	0	0	0
ENSG00000076344.11	0	0	0
ENSG00000076351.8	0	0	0
ENSG00000076356.6	1	1	1
ENSG00000076382.12	0	0	0
ENSG00000076513.12	0	0	0
ENSG00000076554.11	0	0	0
ENSG00000076555.11	0	0	0
ENSG00000076604.10	0	0	0
ENSG00000076641.4	0	0	0
ENSG00000076650.2	0	0	0
ENSG00000076662.5	1	1	1
ENSG00000076685.14	0	0	0
ENSG00000076706.10	0	0	0
ENSG00000076826.5	0	0	0
ENSG00000076864.15	0	0	0
ENSG00000076924.7	0	0	0
ENSG00000076928.13	0	0	0
ENSG00000076944.10	0	0	0
ENSG00000076984.13	0	0	0
ENSG00000077009.9	0	0	0
ENSG00000077044.5	0	0	0
ENSG00000077063.6	0	0	0
ENSG00000077092.14	0	0	0
ENSG00000077097.9	0	0	0
ENSG00000077147.10	0	0	0
ENSG00000077150.13	0	0	0
ENSG00000077152.5	0	0	0
ENSG00000077157.16	0	0	0
ENSG00000077232.12	0	0	0
ENSG00000077235.13	0	0	0
ENSG00000077238.9	0	0	0
ENSG00000077254.10	0	0	0
ENSG00000077312.4	0	0	0
ENSG00000077327.11	0	0	0
ENSG00000077348.4	0	0	0
ENSG00000077380.11	0	0	0
ENSG00000077420.11	0	0	0
ENSG00000077454.11	0	0	0
ENSG00000077458.8	0	0	0
ENSG00000077463.10	0	0	1
ENSG00000077514.4	0	0	0
ENSG00000077522.8	0	0	0
ENSG00000077549.13	0	0	0
ENSG00000077585.9	0	0	0
ENSG00000077616.6	0	0	0
ENSG00000077684.11	0	0	0
ENSG00000077782.15	0	0	0
ENSG00000077809.8	0	0	0
ENSG00000077942.13	0	0	0
ENSG00000077943.7	0	0	0
ENSG00000077984.4	0	0	0
ENSG00000078018.15	0	0	0
ENSG00000078043.11	0	0	0
ENSG00000078053.12	0	0	0
ENSG00000078070.7	0	0	0
ENSG00000078098.9	0	0	0
ENSG00000078114.14	0	0	0
ENSG00000078124.7	0	0	0
ENSG00000078140.9	0	0	0
ENSG00000078142.7	0	0	0
ENSG00000078177.9	0	0	0
ENSG00000078237.4	0	0	0
ENSG00000078246.11	0	0	0
ENSG00000078269.9	0	0	0
ENSG00000078295.11	0	0	0
ENSG00000078304.15	0	0	0
ENSG00000078319.7	0	0	0
ENSG00000078328.15	0	0	0
ENSG00000078369.13	0	0	0
ENSG00000078401.6	0	0	0
ENSG00000078403.12	0	0	0
ENSG00000078487.13	1	1	1
ENSG00000078618.15	0	0	0
ENSG00000078668.9	0	0	0
ENSG00000078674.13	1	1	1
ENSG00000078687.12	0	0	0
ENSG00000078699.17	0	0	0
ENSG00000078747.8	0	0	0
ENSG00000078795.12	0	0	0
ENSG00000078804.8	0	0	0
ENSG00000078808.12	0	0	0
ENSG00000078814.11	0	0	0
ENSG00000078900.10	0	0	0
ENSG00000078902.11	0	0	0
ENSG00000078967.8	0	0	0
ENSG00000079134.7	0	0	0
ENSG00000079150.13	0	0	0
ENSG00000079156.12	0	0	0
ENSG00000079215.9	0	0	0
ENSG00000079246.11	0	0	0
ENSG00000079257.3	1	0	0
ENSG00000079263.14	0	0	0
ENSG00000079277.15	0	0	0
ENSG00000079308.12	0	0	0
ENSG00000079313.7	0	0	0
ENSG00000079332.10	0	0	0
ENSG00000079335.13	0	0	0
ENSG00000079337.11	0	0	0
ENSG00000079385.17	0	0	0
ENSG00000079387.9	0	0	0
ENSG00000079393.16	0	0	0
ENSG00000079432.3	0	0	0
ENSG00000079435.5	0	0	0
ENSG00000079459.8	0	0	0
ENSG00000079462.3	0	0	0
ENSG00000079616.8	0	0	0
ENSG00000079689.9	0	0	0
ENSG00000079691.15	0	0	0
ENSG00000079739.11	0	0	0
ENSG00000079785.10	0	0	0
ENSG00000079805.12	0	0	0
ENSG00000079819.12	0	0	0
ENSG00000079931.10	0	0	0
ENSG00000079950.9	0	0	0
ENSG00000079974.13	0	0	0
ENSG00000079999.9	0	0	0
ENSG00000080007.6	0	1	1
ENSG00000080031.5	0	0	0
ENSG00000080189.10	0	0	0
ENSG00000080200.5	0	0	0
ENSG00000080298.11	0	0	0
ENSG00000080345.13	0	0	0
ENSG00000080371.4	0	0	0
ENSG00000080493.9	0	0	0
ENSG00000080503.15	0	0	0
ENSG00000080546.9	0	0	0
ENSG00000080573.6	0	0	0
ENSG00000080603.12	0	0	0
ENSG00000080608.9	0	0	0
ENSG00000080802.14	0	0	0
ENSG00000080815.14	0	0	0
ENSG00000080819.2	0	0	0
ENSG00000080822.12	0	0	0
ENSG00000080823.17	0	0	0
ENSG00000080824.14	0	0	0
ENSG00000080839.7	0	0	0
ENSG00000080845.13	0	0	0
ENSG00000080854.10	0	0	0
ENSG00000080947.10	0	0	0
ENSG00000081014.6	0	0	0
ENSG00000081019.9	0	0	0
ENSG00000081026.14	0	0	0
ENSG00000081041.8	0	0	0
ENSG00000081052.10	0	0	0
ENSG00000081059.15	0	0	0
ENSG00000081087.10	0	0	0
ENSG00000081148.11	0	0	0
ENSG00000081154.7	0	0	0
ENSG00000081177.14	0	0	0
ENSG00000081181.3	0	0	0
ENSG00000081189.9	0	0	0
ENSG00000081237.14	0	0	0
ENSG00000081248.6	0	0	0
ENSG00000081277.7	0	0	0
ENSG00000081307.8	0	0	0
ENSG00000081320.6	0	0	0
ENSG00000081377.12	0	0	0
ENSG00000081386.8	0	0	0
ENSG00000081665.9	0	0	0
ENSG00000081692.8	0	0	0
ENSG00000081721.7	0	0	0
ENSG00000081760.12	0	0	0
ENSG00000081791.4	0	0	0
ENSG00000081803.11	0	0	0
ENSG00000081870.7	0	0	0
ENSG00000081913.9	0	0	0
ENSG00000081923.6	0	0	0
ENSG00000081985.6	0	0	0
ENSG00000082014.12	0	0	0
ENSG00000082068.4	0	0	0
ENSG00000082074.11	0	0	0
ENSG00000082146.8	0	0	0
ENSG00000082153.13	0	0	0
ENSG00000082196.16	0	0	0
ENSG00000082212.7	0	0	0
ENSG00000082213.13	0	0	0
ENSG00000082258.8	0	0	0
ENSG00000082269.12	0	0	0
ENSG00000082293.8	0	0	0
ENSG00000082397.11	0	0	0
ENSG00000082438.11	0	0	0
ENSG00000082512.10	0	0	0
ENSG00000082515.12	0	0	0
ENSG00000082516.8	0	0	0
ENSG00000082641.11	0	0	0
ENSG00000082701.10	0	0	0
ENSG00000082781.7	0	0	0
ENSG00000082805.15	0	0	0
ENSG00000082898.12	0	0	0
ENSG00000082996.15	0	0	0
ENSG00000083093.5	0	0	0
ENSG00000083097.10	0	0	0
ENSG00000083099.6	0	0	0
ENSG00000083123.10	0	0	0
ENSG00000083168.5	0	0	0
ENSG00000083223.13	0	0	0
ENSG00000083290.15	0	0	0
ENSG00000083312.13	0	0	0
ENSG00000083444.12	0	0	0
ENSG00000083454.17	0	0	0
ENSG00000083457.7	0	0	0
ENSG00000083520.10	0	0	0
ENSG00000083535.11	0	0	0
ENSG00000083544.9	0	0	0
ENSG00000083635.7	0	0	0
ENSG00000083642.14	0	0	0
ENSG00000083720.8	0	0	0
ENSG00000083799.13	0	0	0
ENSG00000083807.5	0	0	0
ENSG00000083812.7	0	0	0
ENSG00000083814.8	0	0	0
ENSG00000083817.8	0	0	0
ENSG00000083828.11	0	0	0
ENSG00000083838.11	0	0	0
ENSG00000083844.6	0	0	0
ENSG00000083845.4	1	1	1
ENSG00000083896.8	0	0	0
ENSG00000083937.4	0	0	0
ENSG00000084070.7	0	0	0
ENSG00000084072.12	0	0	0
ENSG00000084073.4	0	0	0
ENSG00000084090.9	0	0	0
ENSG00000084092.6	0	0	0
ENSG00000084093.11	0	0	0
ENSG00000084112.10	0	0	0
ENSG00000084207.11	1	1	1
ENSG00000084234.12	0	0	0
ENSG00000084444.9	0	0	0
ENSG00000084463.3	0	0	0
ENSG00000084623.7	0	0	0
ENSG00000084628.5	1	1	1
ENSG00000084636.13	0	0	0
ENSG00000084652.11	0	0	0
ENSG00000084676.11	0	0	0
ENSG00000084693.11	0	0	0
ENSG00000084710.9	0	0	0
ENSG00000084731.9	0	0	0
ENSG00000084733.6	0	0	0
ENSG00000084734.4	0	0	0
ENSG00000084754.6	0	0	0
ENSG00000084764.6	0	0	0
ENSG00000084774.9	0	0	0
ENSG00000085063.10	0	0	0
ENSG00000085117.7	0	0	0
ENSG00000085231.9	1	0	1
ENSG00000085265.6	0	0	0
ENSG00000085274.11	0	0	0
ENSG00000085276.13	0	0	0
ENSG00000085365.13	0	0	0
ENSG00000085377.9	0	0	0
ENSG00000085382.7	0	0	0
ENSG00000085415.11	0	0	0
ENSG00000085433.11	0	0	0
ENSG00000085449.10	0	0	0
ENSG00000085465.11	0	0	0
ENSG00000085491.11	1	1	1
ENSG00000085511.15	0	0	0
ENSG00000085514.11	1	1	1
ENSG00000085552.12	0	0	0
ENSG00000085563.10	0	0	0
ENSG00000085644.9	0	0	0
ENSG00000085662.9	0	0	0
ENSG00000085719.7	0	0	0
ENSG00000085721.8	0	0	0
ENSG00000085733.11	0	0	0
ENSG00000085741.8	0	0	0
ENSG00000085760.10	0	0	0
ENSG00000085788.9	0	0	0
ENSG00000085831.11	0	0	0
ENSG00000085832.12	1	1	1
ENSG00000085840.8	0	0	0
ENSG00000085871.4	0	0	0
ENSG00000085872.10	0	0	0
ENSG00000085978.17	0	0	0
ENSG00000085982.9	0	0	0
ENSG00000085998.9	0	0	0
ENSG00000085999.7	0	0	0
ENSG00000086015.16	0	0	0
ENSG00000086061.11	0	0	0
ENSG00000086062.8	0	0	0
ENSG00000086065.9	0	0	0
ENSG00000086102.14	0	0	0
ENSG00000086189.5	0	0	0
ENSG00000086200.12	0	0	0
ENSG00000086232.8	0	0	0
ENSG00000086288.7	0	0	0
ENSG00000086289.7	0	0	0
ENSG00000086300.11	0	0	0
ENSG00000086475.10	0	0	0
ENSG00000086504.11	0	0	0
ENSG00000086506.2	0	0	0
ENSG00000086544.2	0	0	0
ENSG00000086570.8	0	0	0
ENSG00000086589.7	0	0	0
ENSG00000086598.6	0	0	0
ENSG00000086619.9	0	0	0
ENSG00000086666.14	0	0	0
ENSG00000086730.12	0	0	0
ENSG00000086827.4	0	0	0
ENSG00000086848.10	0	0	0
ENSG00000086967.9	0	0	0
ENSG00000087008.11	0	0	0
ENSG00000087053.14	0	0	0
ENSG00000087074.7	0	0	0
ENSG00000087076.4	0	0	0
ENSG00000087077.7	0	0	0
ENSG00000087085.9	0	0	0
ENSG00000087086.9	0	0	0
ENSG00000087087.14	0	0	0
ENSG00000087088.15	0	0	0
ENSG00000087095.8	0	0	0
ENSG00000087111.16	0	0	0
ENSG00000087116.9	0	0	0
ENSG00000087152.11	0	0	0
ENSG00000087157.14	0	0	0
ENSG00000087191.8	0	0	0
ENSG00000087206.12	0	0	0
ENSG00000087237.6	0	0	0
ENSG00000087245.8	0	0	0
ENSG00000087250.4	0	0	0
ENSG00000087253.7	0	0	0
ENSG00000087258.9	0	0	0
ENSG00000087263.12	0	0	0
ENSG00000087266.11	0	0	0
ENSG00000087269.11	0	0	0
ENSG00000087274.12	0	0	0
ENSG00000087299.7	0	0	0
ENSG00000087301.4	0	0	0
ENSG00000087302.4	0	0	0
ENSG00000087303.12	0	0	0
ENSG00000087338.4	0	0	0
ENSG00000087365.10	0	0	0
ENSG00000087448.5	0	0	0
ENSG00000087460.19	0	0	0
ENSG00000087470.13	0	0	0
ENSG00000087495.12	0	0	0
ENSG00000087502.13	0	0	0
ENSG00000087586.13	0	0	0
ENSG00000087589.12	0	0	0
ENSG00000087884.10	0	0	0
ENSG00000087903.8	0	0	0
ENSG00000087995.11	0	0	0
ENSG00000088002.7	1	1	1
ENSG00000088035.11	0	0	0
ENSG00000088038.13	0	0	0
ENSG00000088053.7	0	0	0
ENSG00000088179.4	0	0	0
ENSG00000088205.8	0	0	0
ENSG00000088247.11	0	0	0
ENSG00000088256.4	0	0	0
ENSG00000088280.14	0	0	0
ENSG00000088298.8	0	0	0
ENSG00000088305.14	0	0	0
ENSG00000088325.11	0	0	0
ENSG00000088340.11	0	0	0
ENSG00000088356.4	0	0	0
ENSG00000088367.16	0	0	0
ENSG00000088387.13	1	1	1
ENSG00000088448.10	0	0	0
ENSG00000088451.6	0	0	0
ENSG00000088538.12	0	0	0
ENSG00000088543.10	0	0	0
ENSG00000088682.9	0	0	0
ENSG00000088727.8	0	0	0
ENSG00000088766.7	0	0	0
ENSG00000088808.12	0	0	0
ENSG00000088812.13	0	0	0
ENSG00000088826.13	0	0	0
ENSG00000088827.8	0	0	0
ENSG00000088832.10	0	0	0
ENSG00000088833.13	0	0	0
ENSG00000088836.8	0	0	0
ENSG00000088854.11	0	0	0
ENSG00000088876.7	0	0	0
ENSG00000088881.16	0	0	0
ENSG00000088882.7	0	0	0
ENSG00000088888.13	0	0	0
ENSG00000088899.10	0	0	0
ENSG00000088926.9	0	0	0
ENSG00000088930.6	0	0	0
ENSG00000088970.11	0	0	0
ENSG00000088986.6	0	0	0
ENSG00000088992.13	0	0	1
ENSG00000089006.12	0	0	0
ENSG00000089009.11	0	0	0
ENSG00000089022.9	0	0	0
ENSG00000089041.12	0	0	0
ENSG00000089048.10	0	0	0
ENSG00000089050.10	0	0	0
ENSG00000089053.8	0	0	0
ENSG00000089057.10	0	0	0
ENSG00000089060.7	0	0	0
ENSG00000089063.10	0	0	0
ENSG00000089091.12	0	0	0
ENSG00000089094.12	0	0	0
ENSG00000089123.11	0	0	0
ENSG00000089127.8	0	0	0
ENSG00000089154.6	0	0	0
ENSG00000089157.11	0	0	0
ENSG00000089159.11	0	0	0
ENSG00000089163.4	0	0	0
ENSG00000089169.10	0	0	0
ENSG00000089177.13	0	0	0
ENSG00000089195.10	0	0	0
ENSG00000089199.5	0	0	0
ENSG00000089220.4	0	0	0
ENSG00000089234.11	0	0	0
ENSG00000089248.6	0	0	0
ENSG00000089280.14	0	0	0
ENSG00000089327.10	0	0	0
ENSG00000089335.16	0	0	0
ENSG00000089351.10	0	0	0
ENSG00000089356.12	0	0	0
ENSG00000089486.12	0	0	0
ENSG00000089558.4	0	0	0
ENSG00000089597.12	0	0	0
ENSG00000089639.6	0	0	0
ENSG00000089692.4	0	0	0
ENSG00000089693.6	0	0	0
ENSG00000089723.5	0	0	0
ENSG00000089737.11	0	0	0
ENSG00000089775.7	0	0	0
ENSG00000089818.12	0	0	0
ENSG00000089847.8	0	0	0
ENSG00000089876.7	0	0	0
ENSG00000089902.8	0	0	0
ENSG00000089916.13	0	0	0
ENSG00000090006.13	0	0	0
ENSG00000090013.5	0	0	0
ENSG00000090020.6	0	0	0
ENSG00000090054.9	0	0	0
ENSG00000090060.13	0	0	0
ENSG00000090061.13	0	0	0
ENSG00000090097.16	0	0	0
ENSG00000090104.7	0	0	0
ENSG00000090238.7	0	0	0
ENSG00000090263.11	0	0	0
ENSG00000090266.8	0	0	0
ENSG00000090273.9	0	0	0
ENSG00000090316.11	0	0	0
ENSG00000090339.4	0	0	0
ENSG00000090372.10	0	0	0
ENSG00000090376.4	0	0	0
ENSG00000090382.2	0	0	0
ENSG00000090432.5	1	1	1
ENSG00000090447.7	0	0	0
ENSG00000090470.10	0	0	0
ENSG00000090487.6	1	1	1
ENSG00000090520.6	0	0	0
ENSG00000090530.5	0	0	0
ENSG00000090534.13	0	0	0
ENSG00000090539.11	0	0	0
ENSG00000090554.8	0	0	0
ENSG00000090565.11	0	0	0
ENSG00000090581.5	0	0	0
ENSG00000090612.16	0	0	0
ENSG00000090615.8	0	0	0
ENSG00000090621.9	0	0	0
ENSG00000090659.13	0	0	0
ENSG00000090661.7	0	0	0
ENSG00000090674.11	0	0	0
ENSG00000090686.11	0	0	0
ENSG00000090857.9	0	0	0
ENSG00000090861.11	0	0	0
ENSG00000090863.7	0	0	0
ENSG00000090905.13	0	0	0
ENSG00000090920.9	0	0	0
ENSG00000090924.10	0	0	0
ENSG00000090971.4	0	0	0
ENSG00000090975.8	0	0	0
ENSG00000090989.13	0	0	0
ENSG00000091009.6	0	0	0
ENSG00000091039.12	0	0	0
ENSG00000091073.15	0	0	0
ENSG00000091106.14	0	0	0
ENSG00000091127.9	0	0	0
ENSG00000091129.15	0	0	0
ENSG00000091136.9	0	0	0
ENSG00000091140.8	0	0	0
ENSG00000091157.9	1	0	0
ENSG00000091164.8	0	0	0
ENSG00000091262.10	0	0	0
ENSG00000091317.7	0	0	0
ENSG00000091409.10	0	0	0
ENSG00000091428.13	0	0	0
ENSG00000091436.12	0	0	0
ENSG00000091483.6	0	0	0
ENSG00000091490.6	0	0	0
ENSG00000091513.10	0	0	0
ENSG00000091527.11	0	0	0
ENSG00000091536.12	0	0	0
ENSG00000091542.8	0	0	0
ENSG00000091583.6	0	0	0
ENSG00000091592.11	0	0	0
ENSG00000091622.11	0	0	0
ENSG00000091640.3	0	0	0
ENSG00000091651.4	0	0	0
ENSG00000091704.5	0	0	0
ENSG00000091732.11	0	0	0
ENSG00000091831.17	0	0	0
ENSG00000091844.3	0	0	0
ENSG00000091879.9	0	0	0
ENSG00000091947.5	0	0	0
ENSG00000091972.14	0	0	0
ENSG00000091986.11	0	0	0
ENSG00000092010.10	0	0	0
ENSG00000092020.6	0	0	0
ENSG00000092036.12	1	0	1
ENSG00000092051.12	0	0	0
ENSG00000092054.12	0	0	0
ENSG00000092068.14	0	0	0
ENSG00000092094.6	1	1	1
ENSG00000092096.10	0	0	0
ENSG00000092098.12	0	0	0
ENSG00000092108.16	0	0	0
ENSG00000092140.10	0	0	0
ENSG00000092148.8	0	0	0
ENSG00000092199.13	0	0	0
ENSG00000092201.5	0	0	0
ENSG00000092203.9	0	0	0
ENSG00000092208.12	0	0	0
ENSG00000092295.7	0	0	0
ENSG00000092330.11	0	0	0
ENSG00000092421.12	0	0	0
ENSG00000092439.9	0	0	0
ENSG00000092445.7	0	0	0
ENSG00000092470.7	0	0	0
ENSG00000092529.18	0	0	0
ENSG00000092531.5	0	0	0
ENSG00000092607.9	0	0	0
ENSG00000092621.7	0	0	0
ENSG00000092758.11	0	0	0
ENSG00000092820.13	0	0	0
ENSG00000092841.14	0	0	0
ENSG00000092847.6	0	0	0
ENSG00000092850.7	0	0	0
ENSG00000092853.9	0	0	0
ENSG00000092871.12	0	1	1
ENSG00000092929.7	0	0	0
ENSG00000092931.7	0	0	0
ENSG00000092964.12	0	0	0
ENSG00000092969.7	0	0	0
ENSG00000092978.6	0	0	0
ENSG00000093000.14	0	0	0
ENSG00000093009.5	0	0	0
ENSG00000093010.7	0	0	0
ENSG00000093072.11	0	0	0
ENSG00000093144.14	0	0	1
ENSG00000093167.13	0	0	0
ENSG00000093183.9	0	0	0
ENSG00000093217.5	0	0	0
ENSG00000094796.4	0	0	0
ENSG00000094804.5	0	0	0
ENSG00000094880.6	0	0	0
ENSG00000094914.8	0	0	0
ENSG00000094916.9	0	0	0
ENSG00000094963.9	1	1	1
ENSG00000094975.9	0	0	0
ENSG00000095002.8	0	0	0
ENSG00000095015.5	0	0	0
ENSG00000095059.11	0	0	0
ENSG00000095066.7	0	0	0
ENSG00000095139.9	0	0	0
ENSG00000095203.10	0	0	0
ENSG00000095209.7	0	0	0
ENSG00000095261.9	0	0	0
ENSG00000095303.10	0	0	0
ENSG00000095319.10	0	0	0
ENSG00000095321.12	0	0	0
ENSG00000095370.15	0	0	0
ENSG00000095380.10	0	0	0
ENSG00000095383.15	0	0	0
ENSG00000095397.9	0	0	0
ENSG00000095464.9	0	0	0
ENSG00000095485.12	1	1	1
ENSG00000095539.11	0	0	0
ENSG00000095564.9	0	0	0
ENSG00000095574.7	0	0	0
ENSG00000095585.12	0	0	0
ENSG00000095596.7	0	0	0
ENSG00000095637.16	0	0	0
ENSG00000095713.9	0	0	0
ENSG00000095739.7	0	0	0
ENSG00000095787.17	0	0	0
ENSG00000095794.15	0	0	0
ENSG00000095906.12	0	0	0
ENSG00000095917.9	0	0	0
ENSG00000095932.5	0	0	0
ENSG00000095951.12	0	0	0
ENSG00000095970.12	0	0	0
ENSG00000096006.7	0	0	0
ENSG00000096060.10	0	0	0
ENSG00000096063.10	0	0	0
ENSG00000096070.15	0	0	0
ENSG00000096080.7	0	0	0
ENSG00000096088.12	0	0	0
ENSG00000096092.5	0	0	0
ENSG00000096093.10	0	0	0
ENSG00000096384.15	0	0	0
ENSG00000096401.7	0	0	0
ENSG00000096433.6	0	0	0
ENSG00000096654.11	0	0	0
ENSG00000096696.9	0	0	0
ENSG00000096717.7	0	0	0
ENSG00000096746.13	0	0	0
ENSG00000096872.11	0	0	0
ENSG00000096968.8	0	0	0
ENSG00000096996.11	0	0	0
ENSG00000097007.13	0	0	0
ENSG00000097021.15	0	0	0
ENSG00000097033.10	0	0	0
ENSG00000097046.8	0	0	0
ENSG00000099139.9	0	0	0
ENSG00000099194.5	0	0	0
ENSG00000099203.2	0	0	0
ENSG00000099204.14	0	0	0
ENSG00000099219.9	0	0	0
ENSG00000099246.12	0	0	0
ENSG00000099250.13	0	0	0
ENSG00000099251.10	0	0	0
ENSG00000099256.14	0	0	0
ENSG00000099260.6	0	0	0
ENSG00000099282.5	0	0	0
ENSG00000099284.9	0	0	0
ENSG00000099290.11	1	1	1
ENSG00000099308.6	0	0	0
ENSG00000099326.4	0	0	0
ENSG00000099330.4	0	0	0
ENSG00000099331.9	0	0	0
ENSG00000099337.3	0	0	0
ENSG00000099338.18	0	0	0
ENSG00000099341.7	0	0	0
ENSG00000099364.12	0	0	0
ENSG00000099365.5	0	0	0
ENSG00000099377.9	0	0	0
ENSG00000099381.12	0	0	0
ENSG00000099385.7	0	0	0
ENSG00000099622.9	0	0	0
ENSG00000099624.3	0	0	0
ENSG00000099625.8	0	0	0
ENSG00000099769.5	0	0	0
ENSG00000099783.7	0	0	0
ENSG00000099785.6	0	0	0
ENSG00000099795.2	0	0	0
ENSG00000099797.7	0	0	0
ENSG00000099800.3	0	0	0
ENSG00000099804.4	0	0	0
ENSG00000099810.14	0	0	0
ENSG00000099814.11	0	0	0
ENSG00000099817.7	0	0	0
ENSG00000099821.9	0	0	0
ENSG00000099822.2	0	0	0
ENSG00000099834.14	0	0	0
ENSG00000099840.9	0	0	0
ENSG00000099849.10	0	0	0
ENSG00000099860.4	0	0	0
ENSG00000099864.13	0	0	0
ENSG00000099866.10	0	0	0
ENSG00000099875.10	0	0	0
ENSG00000099889.9	0	0	0
ENSG00000099899.10	0	0	0
ENSG00000099901.12	0	0	0
ENSG00000099904.11	0	0	0
ENSG00000099910.12	0	0	0
ENSG00000099917.13	0	0	0
ENSG00000099937.6	0	0	0
ENSG00000099940.7	0	0	0
ENSG00000099942.8	0	0	0
ENSG00000099949.14	0	0	0
ENSG00000099953.5	0	0	0
ENSG00000099956.13	0	0	0
ENSG00000099957.12	0	0	0
ENSG00000099958.10	0	0	0
ENSG00000099968.13	0	0	0
ENSG00000099977.9	0	0	0
ENSG00000099984.6	1	1	1
ENSG00000099985.3	0	0	0
ENSG00000099991.12	0	0	0
ENSG00000099992.11	0	0	0
ENSG00000099994.10	0	0	0
ENSG00000099995.14	0	0	0
ENSG00000099998.13	0	0	0
ENSG00000099999.10	0	0	0
ENSG00000100003.13	0	0	0
ENSG00000100023.13	0	0	0
ENSG00000100024.10	0	0	0
ENSG00000100027.10	0	0	0
ENSG00000100028.7	0	0	0
ENSG00000100029.13	1	0	0
ENSG00000100030.10	0	0	0
ENSG00000100031.14	0	0	0
ENSG00000100033.12	0	0	0
ENSG00000100034.9	0	0	0
ENSG00000100036.11	0	0	0
ENSG00000100038.15	0	1	1
ENSG00000100053.5	0	0	0
ENSG00000100055.16	0	0	0
ENSG00000100056.7	0	0	0
ENSG00000100058.8	0	0	0
ENSG00000100060.13	0	0	0
ENSG00000100065.10	0	0	0
ENSG00000100068.7	0	0	0
ENSG00000100075.5	1	1	1
ENSG00000100077.10	0	1	1
ENSG00000100079.5	0	0	0
ENSG00000100083.14	0	0	0
ENSG00000100084.10	0	0	0
ENSG00000100092.16	0	0	0
ENSG00000100095.14	0	0	0
ENSG00000100097.7	0	0	0
ENSG00000100099.16	0	0	0
ENSG00000100100.8	0	0	0
ENSG00000100101.13	0	0	0
ENSG00000100104.8	0	0	0
ENSG00000100105.13	0	0	0
ENSG00000100106.15	0	0	0
ENSG00000100109.12	0	0	0
ENSG00000100116.12	0	0	0
ENSG00000100122.5	0	0	0
ENSG00000100124.8	0	0	0
ENSG00000100129.13	0	0	0
ENSG00000100138.9	0	0	0
ENSG00000100139.9	0	0	0
ENSG00000100142.10	0	0	0
ENSG00000100146.12	0	0	0
ENSG00000100147.9	0	0	0
ENSG00000100150.12	0	0	0
ENSG00000100151.11	0	0	0
ENSG00000100154.10	0	0	0
ENSG00000100156.6	0	0	0
ENSG00000100162.10	0	0	0
ENSG00000100167.15	0	0	0
ENSG00000100181.17	0	0	0
ENSG00000100196.6	0	0	0
ENSG00000100197.16	1	1	1
ENSG00000100201.14	0	0	0
ENSG00000100206.5	0	0	0
ENSG00000100207.14	0	0	0
ENSG00000100209.5	0	0	0
ENSG00000100211.6	0	0	0
ENSG00000100216.4	0	0	0
ENSG00000100218.7	0	0	0
ENSG00000100219.12	0	0	0
ENSG00000100220.7	0	0	0
ENSG00000100221.6	0	0	0
ENSG00000100225.13	0	0	1
ENSG00000100226.11	0	0	0
ENSG00000100227.13	0	0	0
ENSG00000100228.8	0	0	0
ENSG00000100234.11	0	0	0
ENSG00000100239.11	0	0	0
ENSG00000100241.16	0	0	0
ENSG00000100242.11	0	0	0
ENSG00000100243.16	0	0	0
ENSG00000100246.8	0	0	0
ENSG00000100258.13	0	0	0
ENSG00000100263.9	0	0	0
ENSG00000100266.13	0	0	0
ENSG00000100271.12	0	0	0
ENSG00000100276.9	0	0	0
ENSG00000100280.12	0	0	0
ENSG00000100281.9	0	0	0
ENSG00000100284.16	0	0	0
ENSG00000100285.9	0	0	0
ENSG00000100288.15	1	1	1
ENSG00000100290.2	0	0	0
ENSG00000100292.12	0	0	0
ENSG00000100294.8	0	0	0
ENSG00000100296.9	0	0	0
ENSG00000100297.11	0	0	0
ENSG00000100298.11	0	0	0
ENSG00000100299.13	0	0	0
ENSG00000100300.13	0	0	0
ENSG00000100302.6	0	0	0
ENSG00000100304.12	0	0	0
ENSG00000100307.8	0	0	0
ENSG00000100311.12	0	0	0
ENSG00000100316.11	0	0	0
ENSG00000100319.11	0	0	0
ENSG00000100320.18	0	0	0
ENSG00000100321.10	0	0	0
ENSG00000100324.9	0	0	0
ENSG00000100325.10	0	0	0
ENSG00000100330.11	0	0	0
ENSG00000100335.8	0	0	0
ENSG00000100336.13	0	0	0
ENSG00000100342.16	0	0	0
ENSG00000100345.16	0	0	0
ENSG00000100346.13	0	0	0
ENSG00000100347.10	0	0	0
ENSG00000100348.5	1	0	0
ENSG00000100350.10	1	1	1
ENSG00000100353.13	0	0	0
ENSG00000100354.16	0	0	0
ENSG00000100359.16	0	0	0
ENSG00000100360.10	0	0	0
ENSG00000100362.8	0	0	0
ENSG00000100364.14	0	0	0
ENSG00000100365.10	0	0	0
ENSG00000100368.9	0	0	0
ENSG00000100372.10	0	0	0
ENSG00000100373.5	0	0	0
ENSG00000100376.7	1	1	1
ENSG00000100379.13	0	0	0
ENSG00000100380.8	0	0	0
ENSG00000100385.9	0	0	0
ENSG00000100387.8	0	0	0
ENSG00000100393.9	0	0	0
ENSG00000100395.10	0	0	0
ENSG00000100399.11	0	0	0
ENSG00000100401.15	0	0	0
ENSG00000100403.10	0	0	0
ENSG00000100410.3	0	0	0
ENSG00000100412.11	0	0	0
ENSG00000100413.12	0	0	1
ENSG00000100416.8	0	0	0
ENSG00000100417.7	0	0	0
ENSG00000100418.7	0	0	0
ENSG00000100422.9	0	0	0
ENSG00000100425.14	0	0	0
ENSG00000100426.6	0	0	0
ENSG00000100427.11	0	0	0
ENSG00000100439.6	0	0	0
ENSG00000100441.5	0	0	0
ENSG00000100442.6	0	0	0
ENSG00000100445.12	0	0	0
ENSG00000100448.3	0	0	0
ENSG00000100450.8	0	0	0
ENSG00000100453.8	0	0	0
ENSG00000100461.13	0	0	0
ENSG00000100462.11	0	0	0
ENSG00000100473.11	0	0	0
ENSG00000100478.10	0	0	0
ENSG00000100479.8	0	0	0
ENSG00000100483.9	0	0	0
ENSG00000100485.7	0	0	0
ENSG00000100490.5	0	0	0
ENSG00000100503.19	0	0	0
ENSG00000100504.12	0	0	0
ENSG00000100505.9	0	0	0
ENSG00000100519.7	0	0	0
ENSG00000100522.4	0	0	0
ENSG00000100523.10	0	0	0
ENSG00000100526.15	0	0	0
ENSG00000100528.7	0	0	0
ENSG00000100532.7	0	0	0
ENSG00000100554.7	0	0	0
ENSG00000100558.4	0	0	0
ENSG00000100564.4	0	0	0
ENSG00000100567.8	0	0	0
ENSG00000100568.6	0	0	0
ENSG00000100575.9	0	0	0
ENSG00000100577.14	0	0	0
ENSG00000100578.10	0	0	0
ENSG00000100580.7	1	0	0
ENSG00000100583.4	0	0	0
ENSG00000100591.3	0	0	0
ENSG00000100592.11	0	0	0
ENSG00000100593.13	0	0	0
ENSG00000100596.2	0	0	0
ENSG00000100599.11	0	0	0
ENSG00000100600.10	0	0	0
ENSG00000100601.5	0	0	0
ENSG00000100603.9	0	0	0
ENSG00000100604.8	0	0	0
ENSG00000100605.12	0	0	0
ENSG00000100612.9	0	0	0
ENSG00000100614.13	0	0	0
ENSG00000100626.12	0	0	0
ENSG00000100628.7	0	0	0
ENSG00000100629.12	0	0	0
ENSG00000100632.6	0	0	0
ENSG00000100644.12	0	0	0
ENSG00000100647.7	0	0	0
ENSG00000100650.11	0	0	0
ENSG00000100664.6	0	0	1
ENSG00000100678.14	0	0	0
ENSG00000100697.10	0	0	0
ENSG00000100711.9	0	0	0
ENSG00000100714.11	0	0	0
ENSG00000100722.14	0	0	0
ENSG00000100726.10	0	0	0
ENSG00000100731.11	0	0	0
ENSG00000100744.10	0	0	0
ENSG00000100749.3	0	0	0
ENSG00000100764.9	0	0	0
ENSG00000100767.11	0	0	0
ENSG00000100784.5	0	0	0
ENSG00000100796.13	0	0	0
ENSG00000100802.10	0	0	0
ENSG00000100804.14	0	0	0
ENSG00000100811.6	0	0	0
ENSG00000100813.10	0	0	0
ENSG00000100814.13	1	1	1
ENSG00000100815.8	0	0	0
ENSG00000100823.7	0	0	0
ENSG00000100842.8	0	0	0
[truncated: 17,524 more rows]

## Sheet: Brain_Caudate_basal_ganglia
total eGene count	2112	1917	2046
gene	MARS	UNIV	GTEx
ENSG00000000419.8	0	0	0
ENSG00000000457.9	0	0	0
ENSG00000000460.12	0	0	0
ENSG00000000938.8	0	0	0
ENSG00000000971.11	0	0	0
ENSG00000001036.9	0	0	0
ENSG00000001084.6	0	0	0
ENSG00000001167.10	0	0	0
ENSG00000001460.13	1	1	1
ENSG00000001461.12	0	0	0
ENSG00000001561.6	0	0	0
ENSG00000001617.7	0	0	0
ENSG00000001629.5	1	1	1
ENSG00000001630.11	0	0	0
ENSG00000001631.10	0	0	0
ENSG00000002016.12	0	1	1
ENSG00000002330.9	0	0	0
ENSG00000002549.8	0	0	0
ENSG00000002587.5	0	0	0
ENSG00000002745.8	0	0	0
ENSG00000002822.11	0	0	0
ENSG00000002834.13	0	0	0
ENSG00000002919.10	1	1	1
ENSG00000002933.3	0	0	0
ENSG00000003056.3	0	0	0
ENSG00000003137.4	0	0	0
ENSG00000003147.13	0	0	0
ENSG00000003249.9	0	0	0
ENSG00000003393.10	0	0	0
ENSG00000003400.10	0	0	0
ENSG00000003402.15	0	0	0
ENSG00000003436.10	0	0	0
ENSG00000003509.11	0	0	0
ENSG00000003756.12	0	0	0
ENSG00000003989.12	0	0	0
ENSG00000004059.6	0	0	0
ENSG00000004139.9	0	0	0
ENSG00000004142.7	0	0	0
ENSG00000004399.8	0	0	0
ENSG00000004455.12	0	0	0
ENSG00000004468.8	1	1	1
ENSG00000004478.5	0	0	0
ENSG00000004487.11	0	0	0
ENSG00000004534.10	1	1	1
ENSG00000004660.10	0	0	0
ENSG00000004700.11	0	0	0
ENSG00000004766.11	0	0	0
ENSG00000004776.7	0	0	0
ENSG00000004777.14	0	0	0
ENSG00000004779.5	0	0	0
ENSG00000004799.7	0	0	0
ENSG00000004838.9	0	0	0
ENSG00000004864.9	1	0	0
ENSG00000004866.14	0	0	0
ENSG00000004897.7	0	0	0
ENSG00000004939.9	0	0	0
ENSG00000004975.7	0	0	0
ENSG00000005001.5	0	0	0
ENSG00000005007.8	0	0	0
ENSG00000005020.8	0	0	0
ENSG00000005059.11	0	0	0
ENSG00000005075.11	0	0	1
ENSG00000005100.8	0	1	1
ENSG00000005156.7	1	1	1
ENSG00000005175.5	0	0	0
ENSG00000005189.15	0	0	0
ENSG00000005194.10	0	0	0
ENSG00000005206.12	0	0	0
ENSG00000005238.15	0	0	0
ENSG00000005243.5	0	0	0
ENSG00000005249.8	0	0	0
ENSG00000005339.8	0	0	0
ENSG00000005379.11	0	0	0
ENSG00000005381.6	0	0	0
ENSG00000005421.4	0	0	0
ENSG00000005436.9	0	1	1
ENSG00000005448.12	0	0	0
ENSG00000005469.7	0	0	0
ENSG00000005471.11	0	0	0
ENSG00000005483.15	0	0	0
ENSG00000005486.12	0	0	0
ENSG00000005513.9	0	0	0
ENSG00000005700.10	0	0	0
ENSG00000005801.12	0	0	0
ENSG00000005810.13	0	0	0
ENSG00000005812.6	0	0	0
ENSG00000005844.13	0	0	0
ENSG00000005882.7	0	0	0
ENSG00000005884.13	0	0	0
ENSG00000005955.8	0	0	0
ENSG00000005961.13	0	0	0
ENSG00000006007.7	0	0	0
ENSG00000006015.13	0	0	0
ENSG00000006016.6	0	0	0
ENSG00000006025.7	0	0	0
ENSG00000006042.7	0	0	0
ENSG00000006047.8	0	0	0
ENSG00000006062.9	0	0	0
ENSG00000006074.4	0	0	0
ENSG00000006075.11	0	0	0
ENSG00000006114.11	0	0	0
ENSG00000006118.10	0	0	0
ENSG00000006125.12	0	0	0
ENSG00000006128.7	0	0	0
ENSG00000006194.6	0	0	0
ENSG00000006210.6	0	0	0
ENSG00000006282.15	1	1	1
ENSG00000006327.9	0	0	0
ENSG00000006432.11	0	0	0
ENSG00000006451.3	0	0	0
ENSG00000006453.9	0	0	0
ENSG00000006459.6	0	0	0
ENSG00000006530.11	0	0	0
ENSG00000006534.11	0	0	0
ENSG00000006555.6	0	0	0
ENSG00000006576.12	0	0	0
ENSG00000006606.4	0	0	0
ENSG00000006607.9	0	0	0
ENSG00000006625.13	1	1	1
ENSG00000006634.3	0	0	0
ENSG00000006638.7	0	0	0
ENSG00000006652.9	0	0	0
ENSG00000006695.6	0	0	0
ENSG00000006704.6	0	0	0
ENSG00000006712.10	0	0	0
ENSG00000006715.11	0	0	0
ENSG00000006740.12	0	0	0
ENSG00000006744.14	1	1	1
ENSG00000006831.9	0	0	0
ENSG00000006837.7	0	0	0
ENSG00000007038.6	0	0	0
ENSG00000007047.10	0	0	0
ENSG00000007080.6	0	0	0
ENSG00000007129.13	0	0	0
ENSG00000007168.8	0	0	0
ENSG00000007202.10	0	0	0
ENSG00000007237.14	0	0	0
ENSG00000007255.6	0	0	0
ENSG00000007264.9	0	0	0
ENSG00000007312.8	0	0	0
ENSG00000007314.7	0	0	0
ENSG00000007341.14	1	1	1
ENSG00000007376.3	0	0	0
ENSG00000007384.11	0	0	0
ENSG00000007392.12	0	0	0
ENSG00000007402.7	0	0	0
ENSG00000007516.9	1	1	1
ENSG00000007520.3	0	0	0
ENSG00000007541.10	1	1	1
ENSG00000007545.11	0	0	0
ENSG00000007866.14	0	0	0
ENSG00000007908.11	0	0	0
ENSG00000007923.11	0	0	0
ENSG00000007933.8	0	0	0
ENSG00000007944.10	0	0	0
ENSG00000008018.8	0	0	0
ENSG00000008083.9	0	0	0
ENSG00000008118.5	0	0	0
ENSG00000008128.18	0	0	0
ENSG00000008130.11	0	0	0
ENSG00000008226.15	0	0	0
ENSG00000008256.11	0	0	0
ENSG00000008277.10	0	0	0
ENSG00000008282.3	0	0	0
ENSG00000008283.11	1	1	1
ENSG00000008294.16	0	0	0
ENSG00000008300.10	0	0	0
ENSG00000008311.10	0	0	0
ENSG00000008324.6	0	0	0
ENSG00000008382.11	0	0	0
ENSG00000008394.8	0	0	0
ENSG00000008405.7	0	0	0
ENSG00000008438.4	0	0	0
ENSG00000008441.12	0	0	0
ENSG00000008513.10	0	0	0
ENSG00000008516.12	0	0	0
ENSG00000008517.12	1	1	1
ENSG00000008710.13	0	0	0
ENSG00000008735.10	0	0	0
ENSG00000008838.13	1	0	0
ENSG00000008853.12	0	0	0
ENSG00000008869.7	0	0	0
ENSG00000008952.12	0	0	0
ENSG00000008988.5	0	0	0
ENSG00000009307.11	0	0	0
ENSG00000009335.13	0	0	0
ENSG00000009413.11	0	0	0
ENSG00000009724.12	1	1	1
ENSG00000009780.11	0	0	0
ENSG00000009790.10	0	0	0
ENSG00000009830.7	0	1	1
ENSG00000009844.11	0	0	0
ENSG00000009950.11	0	0	0
ENSG00000009954.6	0	0	0
ENSG00000010017.9	0	0	0
ENSG00000010030.9	0	0	0
ENSG00000010072.11	0	0	0
ENSG00000010165.15	0	0	0
ENSG00000010219.9	0	0	0
ENSG00000010244.12	0	0	0
ENSG00000010256.6	1	1	1
ENSG00000010270.9	0	0	0
ENSG00000010278.7	0	0	0
ENSG00000010282.10	1	0	0
ENSG00000010292.8	1	1	1
ENSG00000010295.15	0	0	0
ENSG00000010310.4	0	0	0
ENSG00000010318.15	0	0	0
ENSG00000010319.2	0	0	0
ENSG00000010322.11	0	0	0
ENSG00000010327.6	0	0	0
ENSG00000010361.9	0	0	0
ENSG00000010379.11	0	0	0
ENSG00000010438.12	1	1	1
ENSG00000010539.7	0	0	0
ENSG00000010610.5	0	0	0
ENSG00000010626.10	0	0	0
ENSG00000010704.14	0	0	0
ENSG00000010803.12	0	0	0
ENSG00000010810.13	0	0	0
ENSG00000010818.4	0	0	0
ENSG00000011007.8	0	0	0
ENSG00000011009.6	0	0	0
ENSG00000011021.17	0	0	0
ENSG00000011028.9	0	0	0
ENSG00000011105.7	0	0	0
ENSG00000011114.10	0	0	0
ENSG00000011132.7	0	0	0
ENSG00000011143.12	0	0	0
ENSG00000011198.3	0	0	0
ENSG00000011243.13	0	0	0
ENSG00000011258.11	0	0	0
ENSG00000011260.9	1	1	1
ENSG00000011275.14	0	0	0
ENSG00000011295.11	0	0	0
ENSG00000011304.12	0	0	0
ENSG00000011347.5	0	0	0
ENSG00000011376.5	1	1	1
ENSG00000011405.9	0	1	1
ENSG00000011422.7	0	0	0
ENSG00000011426.6	0	0	0
ENSG00000011451.13	0	0	0
ENSG00000011454.12	0	0	0
ENSG00000011465.12	0	0	0
ENSG00000011478.7	0	0	0
ENSG00000011485.10	0	0	0
ENSG00000011523.9	0	0	0
ENSG00000011566.10	0	0	0
ENSG00000011590.9	1	1	1
ENSG00000011600.7	0	0	0
ENSG00000011638.6	0	0	0
ENSG00000012048.15	0	0	0
ENSG00000012061.11	0	0	0
ENSG00000012124.10	0	0	0
ENSG00000012171.13	0	0	0
ENSG00000012223.8	0	0	0
ENSG00000012232.4	0	0	0
ENSG00000012660.9	1	1	1
ENSG00000012779.6	0	0	0
ENSG00000012822.11	0	0	0
ENSG00000012963.9	0	0	0
ENSG00000012983.7	0	0	0
ENSG00000013016.10	0	0	0
ENSG00000013275.3	0	0	0
ENSG00000013288.4	0	0	0
ENSG00000013297.6	0	0	0
ENSG00000013306.11	1	0	1
ENSG00000013364.14	0	0	0
ENSG00000013374.11	0	0	0
ENSG00000013375.11	0	0	0
ENSG00000013392.6	0	0	0
ENSG00000013441.11	0	0	0
ENSG00000013503.5	0	0	0
ENSG00000013523.5	0	0	0
ENSG00000013561.13	0	0	0
ENSG00000013573.12	1	1	1
ENSG00000013583.4	1	1	1
ENSG00000013588.5	0	0	0
ENSG00000013725.10	0	0	0
ENSG00000013810.14	0	0	0
ENSG00000014123.9	0	0	0
ENSG00000014138.4	1	1	1
ENSG00000014164.6	0	0	0
ENSG00000014216.11	0	0	0
ENSG00000014257.11	1	1	1
ENSG00000014641.13	0	0	0
ENSG00000014824.9	0	0	0
ENSG00000014914.15	0	0	0
ENSG00000014919.8	0	0	0
ENSG00000015133.14	0	0	0
ENSG00000015153.10	0	0	0
ENSG00000015171.14	0	0	0
ENSG00000015413.5	0	0	0
ENSG00000015475.14	1	1	1
ENSG00000015479.13	0	0	0
ENSG00000015532.5	0	0	0
ENSG00000015592.12	1	1	1
ENSG00000015676.13	0	0	0
ENSG00000016391.6	0	0	0
ENSG00000016602.8	0	0	0
ENSG00000016864.12	0	0	0
ENSG00000017260.15	0	0	0
ENSG00000017427.11	0	0	0
ENSG00000017797.7	0	0	0
ENSG00000018189.8	0	0	0
ENSG00000018280.12	0	0	0
ENSG00000018408.10	0	0	0
ENSG00000018510.8	0	0	0
ENSG00000018625.10	0	0	0
ENSG00000018699.7	1	1	1
ENSG00000018869.12	0	0	0
ENSG00000019102.7	0	0	1
ENSG00000019144.12	0	0	0
ENSG00000019169.9	0	0	0
ENSG00000019485.8	0	0	0
ENSG00000019549.4	0	0	0
ENSG00000019582.10	0	0	0
ENSG00000019991.11	0	0	0
ENSG00000019995.6	0	1	1
ENSG00000020129.11	0	0	0
ENSG00000020181.13	0	0	0
ENSG00000020256.15	0	0	0
ENSG00000020426.6	0	0	0
ENSG00000020577.9	0	0	0
ENSG00000020633.14	0	0	0
ENSG00000020922.8	1	1	1
ENSG00000021300.9	0	0	0
ENSG00000021355.8	0	0	0
ENSG00000021488.8	1	1	1
ENSG00000021574.7	0	0	0
ENSG00000021762.15	0	0	0
ENSG00000021776.6	0	0	0
ENSG00000021826.10	0	0	0
ENSG00000022277.8	0	0	0
ENSG00000022556.11	1	1	1
ENSG00000022567.5	0	0	0
ENSG00000022840.11	0	0	0
ENSG00000022976.11	0	0	0
ENSG00000023041.7	0	0	0
ENSG00000023171.10	0	0	0
ENSG00000023191.12	0	0	0
ENSG00000023228.9	1	1	1
ENSG00000023287.8	0	0	0
ENSG00000023318.7	0	0	0
ENSG00000023330.10	0	0	0
ENSG00000023445.9	0	0	0
ENSG00000023516.7	0	0	0
ENSG00000023572.4	0	0	0
ENSG00000023608.4	0	0	0
ENSG00000023697.8	0	0	0
ENSG00000023734.6	0	0	0
ENSG00000023839.6	0	0	0
ENSG00000023892.9	0	0	0
ENSG00000023902.9	0	0	0
ENSG00000023909.5	0	0	0
ENSG00000024048.6	0	1	0
ENSG00000024422.7	0	0	0
ENSG00000024862.12	0	0	0
ENSG00000025039.10	0	0	0
ENSG00000025156.8	0	0	0
ENSG00000025293.11	0	0	0
ENSG00000025423.7	1	1	1
ENSG00000025434.14	0	0	0
ENSG00000025708.8	0	0	0
ENSG00000025770.14	0	0	0
ENSG00000025772.7	0	0	0
ENSG00000025796.9	0	0	0
ENSG00000025800.9	0	0	0
ENSG00000026025.9	0	0	0
ENSG00000026103.15	1	1	1
ENSG00000026297.11	0	0	0
ENSG00000026508.12	0	0	0
ENSG00000026559.9	0	0	0
ENSG00000026652.9	0	0	0
ENSG00000026751.12	0	0	0
ENSG00000026950.12	0	0	0
ENSG00000027001.7	1	1	1
ENSG00000027075.9	0	0	0
ENSG00000027644.4	0	0	0
ENSG00000027697.8	0	0	0
ENSG00000027847.9	0	0	0
ENSG00000027869.7	0	0	0
ENSG00000028116.12	0	0	0
ENSG00000028137.12	0	0	0
ENSG00000028203.13	0	0	0
ENSG00000028277.16	0	0	0
ENSG00000028310.13	0	0	0
ENSG00000028528.10	0	0	0
ENSG00000028839.5	0	0	0
ENSG00000029153.10	0	0	0
ENSG00000029363.11	0	0	0
ENSG00000029364.7	0	0	0
ENSG00000029534.15	0	0	0
ENSG00000029639.6	0	0	0
ENSG00000029725.12	0	1	1
ENSG00000030066.9	0	0	0
ENSG00000030110.8	0	0	0
ENSG00000030419.12	0	0	0
ENSG00000030582.12	0	0	0
ENSG00000031003.6	0	0	0
ENSG00000031081.6	0	0	0
ENSG00000031691.6	1	1	1
ENSG00000031698.8	0	0	0
ENSG00000031823.10	0	0	0
ENSG00000032219.14	0	0	0
ENSG00000032389.8	0	0	0
ENSG00000032444.11	0	0	0
ENSG00000032742.13	0	0	0
ENSG00000033011.7	0	0	0
ENSG00000033030.9	0	0	0
ENSG00000033050.3	0	0	0
ENSG00000033100.10	0	0	0
ENSG00000033170.12	0	0	0
ENSG00000033178.8	0	0	0
ENSG00000033327.8	0	0	0
ENSG00000033627.10	0	0	0
ENSG00000033800.9	0	0	0
ENSG00000033867.12	0	0	0
ENSG00000034053.10	0	0	0
ENSG00000034063.9	0	0	0
ENSG00000034152.14	0	0	0
ENSG00000034510.4	0	0	0
ENSG00000034533.7	0	0	0
ENSG00000034677.7	0	0	0
ENSG00000034693.10	0	0	0
ENSG00000034713.3	0	0	0
ENSG00000034971.10	0	0	0
ENSG00000035115.17	0	0	0
ENSG00000035141.3	0	0	0
ENSG00000035403.12	0	0	0
ENSG00000035499.8	0	0	0
ENSG00000035664.7	0	0	0
ENSG00000035681.3	0	0	0
ENSG00000035687.9	0	0	0
ENSG00000035862.8	0	0	0
ENSG00000035928.10	0	0	0
ENSG00000036054.8	0	0	0
ENSG00000036257.8	1	0	0
ENSG00000036448.5	1	1	1
ENSG00000036549.8	0	0	0
ENSG00000036672.11	0	0	0
ENSG00000037042.8	1	1	1
ENSG00000037241.3	0	0	0
ENSG00000037280.11	1	1	1
ENSG00000037474.10	1	1	1
ENSG00000037637.6	1	1	1
ENSG00000037749.7	0	0	0
ENSG00000037757.9	1	1	1
ENSG00000037897.12	0	0	0
ENSG00000038002.4	1	1	1
ENSG00000038210.9	0	0	0
ENSG00000038219.8	0	0	0
ENSG00000038274.12	1	1	1
ENSG00000038358.10	0	0	0
ENSG00000038382.13	0	0	0
ENSG00000038427.11	0	0	0
ENSG00000038532.10	0	0	0
ENSG00000038945.10	0	0	0
ENSG00000039068.14	1	1	1
ENSG00000039123.11	0	0	0
ENSG00000039319.12	0	0	0
ENSG00000039523.13	0	0	0
ENSG00000039537.9	0	0	0
ENSG00000039560.9	0	0	0
ENSG00000039650.5	0	1	1
ENSG00000040199.14	0	0	0
ENSG00000040275.12	0	0	0
ENSG00000040341.13	0	0	0
ENSG00000040487.8	0	0	0
ENSG00000040531.10	1	1	1
ENSG00000040608.9	0	0	0
ENSG00000040633.8	0	0	0
ENSG00000040933.11	0	0	0
ENSG00000041353.5	0	0	0
ENSG00000041357.11	0	0	0
ENSG00000041802.6	1	1	1
ENSG00000041880.10	0	0	0
ENSG00000041982.10	0	0	0
ENSG00000041988.11	0	0	0
ENSG00000042062.7	0	0	0
ENSG00000042088.9	0	0	0
ENSG00000042286.10	1	1	1
ENSG00000042317.12	1	1	1
ENSG00000042429.6	0	0	0
ENSG00000042445.9	1	1	1
ENSG00000042493.11	0	0	0
ENSG00000042753.7	0	0	0
ENSG00000042832.7	0	0	0
ENSG00000042980.8	0	0	0
ENSG00000043093.9	0	0	0
ENSG00000043143.16	0	0	0
ENSG00000043462.7	0	0	0
ENSG00000043514.11	0	0	0
ENSG00000043591.4	0	0	0
ENSG00000044090.4	0	0	0
ENSG00000044115.16	1	1	1
ENSG00000044459.10	0	0	0
ENSG00000044574.7	0	0	0
ENSG00000046604.8	0	0	0
ENSG00000047056.10	0	0	0
ENSG00000047188.11	0	0	0
ENSG00000047249.12	0	0	0
ENSG00000047315.10	0	0	0
ENSG00000047346.8	0	0	0
ENSG00000047365.7	0	0	0
ENSG00000047410.9	0	0	0
ENSG00000047457.9	0	0	0
ENSG00000047578.8	0	0	0
ENSG00000047579.15	0	0	1
ENSG00000047617.10	0	0	0
ENSG00000047621.7	0	0	0
ENSG00000047849.17	0	0	0
ENSG00000047932.9	0	0	0
ENSG00000048028.7	0	0	0
ENSG00000048052.17	0	0	0
ENSG00000048140.13	0	0	0
ENSG00000048162.15	0	0	0
ENSG00000048342.11	0	0	0
ENSG00000048392.7	0	0	0
ENSG00000048405.5	0	0	0
ENSG00000048462.6	1	1	1
ENSG00000048471.9	0	0	0
ENSG00000048540.10	0	0	0
ENSG00000048544.5	0	0	0
ENSG00000048649.9	0	0	0
ENSG00000048707.9	0	0	0
ENSG00000048740.13	0	0	0
ENSG00000048828.12	0	0	0
ENSG00000048991.12	0	0	0
ENSG00000049089.9	0	0	0
ENSG00000049130.9	0	0	0
ENSG00000049167.9	0	0	0
ENSG00000049192.10	0	0	0
ENSG00000049239.8	0	0	0
ENSG00000049245.8	1	1	1
ENSG00000049246.10	0	0	0
ENSG00000049323.11	0	0	0
ENSG00000049449.4	0	0	0
ENSG00000049540.12	0	0	0
ENSG00000049541.6	0	0	0
ENSG00000049618.17	0	0	0
ENSG00000049656.9	0	0	0
ENSG00000049759.12	0	0	0
ENSG00000049860.9	1	1	1
ENSG00000049883.10	0	0	0
ENSG00000050130.13	0	0	0
ENSG00000050165.13	0	0	0
ENSG00000050327.10	1	1	1
ENSG00000050344.8	0	0	0
ENSG00000050393.7	1	1	1
ENSG00000050405.9	0	0	0
ENSG00000050426.11	0	0	0
ENSG00000050438.12	0	0	0
ENSG00000050555.13	0	0	0
ENSG00000050748.13	0	0	0
ENSG00000050767.11	0	0	0
ENSG00000050820.12	0	0	0
ENSG00000051009.6	0	0	0
ENSG00000051108.10	0	0	0
ENSG00000051128.14	0	0	0
ENSG00000051180.12	0	0	0
ENSG00000051382.4	0	0	0
ENSG00000051523.6	0	0	0
ENSG00000051596.5	1	1	1
ENSG00000051620.6	0	0	0
ENSG00000051825.10	0	0	0
ENSG00000052126.10	0	0	0
ENSG00000052344.11	0	0	0
ENSG00000052723.7	0	0	0
ENSG00000052749.9	1	1	1
ENSG00000052795.8	0	0	0
ENSG00000052802.8	0	0	0
ENSG00000052841.10	0	0	0
ENSG00000053108.12	0	0	0
ENSG00000053254.11	0	0	0
ENSG00000053371.8	1	1	1
ENSG00000053372.4	1	1	1
ENSG00000053438.7	0	0	0
ENSG00000053501.8	0	0	0
ENSG00000053524.7	0	0	0
ENSG00000053702.10	1	1	1
ENSG00000053747.11	0	0	0
ENSG00000053770.7	0	0	0
ENSG00000053900.6	1	1	1
ENSG00000053918.11	0	0	0
ENSG00000054116.7	0	0	0
ENSG00000054118.9	0	0	0
ENSG00000054148.13	0	0	0
ENSG00000054179.7	0	0	0
ENSG00000054219.9	1	0	0
ENSG00000054267.16	0	0	0
ENSG00000054277.8	0	0	0
ENSG00000054282.11	0	0	0
ENSG00000054356.9	0	0	0
ENSG00000054392.8	0	0	0
ENSG00000054523.12	0	0	0
ENSG00000054598.5	0	0	0
ENSG00000054611.9	0	0	0
ENSG00000054654.11	0	0	0
ENSG00000054690.9	0	0	0
ENSG00000054793.9	0	0	0
ENSG00000054965.6	0	0	0
ENSG00000054967.8	0	0	0
ENSG00000054983.12	0	0	0
ENSG00000055044.6	0	0	0
ENSG00000055070.12	0	0	0
ENSG00000055118.10	0	0	0
ENSG00000055130.11	0	0	0
ENSG00000055147.13	0	0	0
ENSG00000055163.14	0	0	0
ENSG00000055208.13	0	0	0
ENSG00000055211.8	0	0	0
ENSG00000055332.12	0	0	0
ENSG00000055483.15	1	1	1
ENSG00000055609.13	0	0	0
ENSG00000055732.8	1	1	1
ENSG00000055813.5	1	1	1
ENSG00000055917.11	0	0	0
ENSG00000055950.12	0	0	0
ENSG00000056050.6	0	0	0
ENSG00000056097.11	0	0	0
ENSG00000056558.6	1	1	1
ENSG00000056586.11	0	0	0
ENSG00000056661.9	0	0	0
ENSG00000056736.5	0	0	0
ENSG00000056972.14	0	0	0
ENSG00000057019.11	0	0	0
ENSG00000057252.8	0	0	0
ENSG00000057294.9	0	0	0
ENSG00000057468.6	1	1	1
ENSG00000057593.9	1	1	1
ENSG00000057608.12	0	0	0
ENSG00000057657.10	0	0	0
ENSG00000057663.8	0	0	0
ENSG00000057704.6	0	0	0
ENSG00000057757.5	0	0	0
ENSG00000057935.9	0	0	0
ENSG00000058056.4	0	0	0
ENSG00000058063.11	0	0	0
ENSG00000058091.12	0	0	0
ENSG00000058262.5	0	0	0
ENSG00000058272.11	0	0	0
ENSG00000058335.11	0	0	0
ENSG00000058404.15	0	0	0
ENSG00000058453.12	0	0	0
ENSG00000058600.11	0	0	0
ENSG00000058668.10	0	0	0
ENSG00000058673.11	0	0	0
ENSG00000058729.6	0	0	0
ENSG00000058799.9	0	0	0
ENSG00000058804.10	0	0	0
ENSG00000058866.10	0	0	0
ENSG00000059122.12	1	1	1
ENSG00000059145.14	0	0	0
ENSG00000059377.11	0	0	0
ENSG00000059378.8	0	0	0
ENSG00000059573.4	0	0	0
ENSG00000059588.5	0	0	0
ENSG00000059691.7	0	0	0
ENSG00000059728.6	0	0	0
ENSG00000059758.3	0	0	0
ENSG00000059769.15	1	1	1
ENSG00000059804.11	0	0	0
ENSG00000059915.12	0	0	0
ENSG00000060069.12	0	0	0
ENSG00000060138.8	0	0	0
ENSG00000060140.4	0	0	0
ENSG00000060237.12	0	0	0
ENSG00000060339.9	0	0	0
ENSG00000060491.12	1	1	1
ENSG00000060558.3	0	0	0
ENSG00000060566.9	0	0	0
ENSG00000060642.6	0	0	0
ENSG00000060656.15	0	0	0
ENSG00000060688.8	0	0	0
ENSG00000060749.10	0	0	0
ENSG00000060762.14	0	0	0
ENSG00000060971.13	0	0	0
ENSG00000060982.10	0	0	0
ENSG00000061273.13	0	0	0
ENSG00000061337.11	0	0	0
ENSG00000061656.5	0	0	0
ENSG00000061676.10	0	0	0
ENSG00000061794.8	0	0	0
ENSG00000061918.8	0	0	0
ENSG00000061936.5	0	0	0
ENSG00000061938.12	0	0	0
ENSG00000061987.10	0	0	0
ENSG00000062194.11	0	0	0
ENSG00000062282.10	0	0	0
ENSG00000062485.14	0	0	0
ENSG00000062524.11	0	0	0
ENSG00000062598.13	0	0	0
ENSG00000062650.13	0	0	0
ENSG00000062716.6	0	0	0
ENSG00000062725.5	0	0	0
ENSG00000062822.8	0	0	0
ENSG00000063015.15	0	0	0
ENSG00000063046.13	0	0	0
ENSG00000063127.11	0	0	0
ENSG00000063169.6	0	0	0
ENSG00000063176.11	0	0	0
ENSG00000063177.8	0	0	0
ENSG00000063180.4	0	0	0
ENSG00000063241.3	0	0	0
ENSG00000063244.8	0	0	0
ENSG00000063245.10	0	0	0
ENSG00000063322.9	0	0	0
ENSG00000063438.12	0	0	0
ENSG00000063660.4	0	0	0
ENSG00000063761.11	0	0	0
ENSG00000063854.8	1	1	1
ENSG00000063978.11	1	1	1
ENSG00000064012.17	0	0	0
ENSG00000064042.13	0	0	0
ENSG00000064102.10	0	0	0
ENSG00000064115.6	0	0	0
ENSG00000064199.2	0	0	0
ENSG00000064201.11	0	0	0
ENSG00000064205.6	0	0	0
ENSG00000064225.8	0	0	0
ENSG00000064270.8	0	0	0
ENSG00000064300.4	0	0	0
ENSG00000064309.10	1	1	1
ENSG00000064313.7	0	0	0
ENSG00000064393.11	0	0	0
ENSG00000064419.9	0	0	0
ENSG00000064490.9	0	0	0
ENSG00000064545.10	0	0	0
ENSG00000064547.9	0	0	0
ENSG00000064601.12	0	0	0
ENSG00000064607.12	0	0	0
ENSG00000064651.9	0	0	0
ENSG00000064652.6	0	0	0
ENSG00000064655.14	0	0	0
ENSG00000064666.10	0	0	0
ENSG00000064687.8	0	0	0
ENSG00000064692.14	0	0	0
ENSG00000064703.7	0	0	0
ENSG00000064726.5	0	0	0
ENSG00000064763.6	0	0	0
ENSG00000064787.8	1	1	1
ENSG00000064886.9	0	0	0
ENSG00000064932.11	0	0	0
ENSG00000064933.12	0	0	0
ENSG00000064961.14	0	0	0
ENSG00000064989.8	0	0	0
ENSG00000064995.12	0	0	0
ENSG00000064999.12	0	0	0
ENSG00000065000.11	1	1	1
ENSG00000065029.10	0	0	0
ENSG00000065054.9	0	0	0
ENSG00000065057.3	0	0	0
ENSG00000065060.12	1	1	1
ENSG00000065135.7	0	0	0
ENSG00000065150.14	0	0	0
ENSG00000065154.7	0	0	0
ENSG00000065183.11	0	0	0
ENSG00000065243.14	0	0	0
ENSG00000065268.6	1	1	1
ENSG00000065308.4	0	0	0
ENSG00000065320.4	0	0	0
ENSG00000065357.15	0	0	0
ENSG00000065361.10	0	0	0
ENSG00000065413.12	0	0	0
ENSG00000065427.10	0	0	0
ENSG00000065457.6	1	1	1
ENSG00000065485.13	0	0	0
ENSG00000065491.8	0	0	0
ENSG00000065518.7	0	0	0
ENSG00000065526.6	0	0	0
ENSG00000065534.14	0	0	0
ENSG00000065548.13	0	0	0
ENSG00000065559.10	0	0	0
ENSG00000065600.8	0	0	0
ENSG00000065613.9	1	0	0
ENSG00000065615.9	0	0	0
ENSG00000065618.12	0	0	0
ENSG00000065621.10	1	1	1
ENSG00000065665.16	0	0	0
ENSG00000065675.10	0	0	0
ENSG00000065717.10	0	0	0
ENSG00000065802.7	0	0	0
ENSG00000065809.9	0	0	0
ENSG00000065833.7	0	0	0
ENSG00000065882.11	0	0	0
ENSG00000065883.10	0	0	0
ENSG00000065911.7	0	0	0
ENSG00000065970.4	0	0	0
ENSG00000065978.13	0	0	0
ENSG00000065989.11	0	0	0
ENSG00000066027.7	0	0	0
ENSG00000066044.9	0	0	0
ENSG00000066056.9	0	0	0
ENSG00000066084.8	0	0	0
ENSG00000066117.10	0	0	0
ENSG00000066135.8	0	0	0
ENSG00000066136.15	0	0	0
ENSG00000066185.8	0	0	0
ENSG00000066230.6	1	1	1
ENSG00000066248.10	0	0	0
ENSG00000066294.10	0	0	0
ENSG00000066322.8	0	0	0
ENSG00000066336.7	0	0	0
ENSG00000066379.10	0	0	0
ENSG00000066405.8	0	0	0
ENSG00000066422.4	0	0	0
ENSG00000066427.17	0	0	0
ENSG00000066455.8	0	0	0
ENSG00000066468.16	0	0	0
ENSG00000066557.5	0	0	0
ENSG00000066583.7	0	0	0
ENSG00000066629.12	0	0	0
ENSG00000066651.13	0	0	0
ENSG00000066654.8	0	0	0
ENSG00000066697.10	0	0	0
ENSG00000066735.10	0	0	0
ENSG00000066739.7	0	0	0
ENSG00000066777.4	0	0	0
ENSG00000066827.11	0	0	0
ENSG00000066855.11	0	0	0
ENSG00000066923.13	0	0	0
ENSG00000066926.6	0	0	0
ENSG00000066933.11	0	0	0
ENSG00000067057.12	0	0	0
ENSG00000067064.6	0	0	0
ENSG00000067066.12	0	0	0
ENSG00000067082.10	0	0	0
ENSG00000067113.12	0	0	0
ENSG00000067141.12	0	0	0
ENSG00000067167.3	0	0	0
ENSG00000067182.3	0	0	0
ENSG00000067191.11	0	0	0
ENSG00000067208.10	1	1	1
ENSG00000067221.9	0	0	0
ENSG00000067225.13	0	0	0
ENSG00000067248.5	0	0	0
ENSG00000067334.9	0	0	0
ENSG00000067365.10	0	0	0
ENSG00000067369.9	0	0	0
ENSG00000067533.5	1	1	1
ENSG00000067560.6	0	0	0
ENSG00000067596.6	0	0	0
ENSG00000067601.6	0	0	0
ENSG00000067606.11	0	0	0
ENSG00000067704.8	0	0	0
ENSG00000067715.9	0	0	0
ENSG00000067798.9	0	0	0
ENSG00000067836.8	1	1	1
ENSG00000067900.6	0	0	0
ENSG00000067955.9	0	0	0
ENSG00000068001.9	0	0	0
ENSG00000068024.12	0	0	0
ENSG00000068028.13	0	0	0
ENSG00000068078.13	0	0	0
ENSG00000068079.3	0	0	0
ENSG00000068097.10	0	0	0
ENSG00000068120.10	0	0	0
ENSG00000068137.10	0	0	0
ENSG00000068305.13	0	0	0
ENSG00000068383.14	0	0	0
ENSG00000068489.8	0	0	0
ENSG00000068615.12	1	1	1
ENSG00000068650.14	0	0	0
ENSG00000068654.11	0	0	0
ENSG00000068697.6	0	0	0
ENSG00000068724.11	0	0	0
ENSG00000068745.10	0	0	0
ENSG00000068784.8	0	0	0
ENSG00000068793.13	0	0	0
ENSG00000068796.12	0	0	0
ENSG00000068831.14	0	0	0
ENSG00000068878.10	0	0	0
ENSG00000068885.10	0	0	0
ENSG00000068903.15	0	0	0
ENSG00000068912.9	0	0	0
ENSG00000068971.9	0	0	0
ENSG00000068976.9	0	0	0
ENSG00000069020.14	0	0	0
ENSG00000069122.14	0	0	0
ENSG00000069188.12	0	0	0
ENSG00000069248.9	0	0	0
ENSG00000069275.12	1	1	1
ENSG00000069329.11	0	0	0
ENSG00000069345.7	0	0	0
ENSG00000069399.8	0	0	0
ENSG00000069424.10	0	0	0
ENSG00000069482.6	0	0	0
ENSG00000069493.10	0	0	0
ENSG00000069667.11	0	0	0
ENSG00000069696.6	0	0	0
ENSG00000069702.6	0	0	0
ENSG00000069712.9	0	0	0
ENSG00000069764.5	0	0	0
ENSG00000069849.6	0	0	0
ENSG00000069869.11	0	0	0
ENSG00000069943.5	0	0	0
ENSG00000069956.7	0	0	0
ENSG00000069966.14	0	0	0
ENSG00000069974.11	0	0	0
ENSG00000069998.8	0	0	0
ENSG00000070010.14	0	0	0
ENSG00000070018.4	0	0	0
ENSG00000070019.3	0	0	0
ENSG00000070031.3	0	0	0
ENSG00000070047.7	0	0	0
ENSG00000070061.10	0	0	0
ENSG00000070081.11	0	0	0
ENSG00000070087.9	0	0	0
ENSG00000070159.9	0	0	0
ENSG00000070182.13	0	0	0
ENSG00000070190.8	0	0	0
ENSG00000070214.11	0	0	0
ENSG00000070269.9	0	0	0
ENSG00000070366.9	0	0	0
ENSG00000070367.11	0	0	0
ENSG00000070371.11	0	0	0
ENSG00000070404.5	0	0	0
ENSG00000070413.14	1	1	1
ENSG00000070423.13	0	0	0
ENSG00000070444.10	0	0	0
ENSG00000070476.10	1	1	1
ENSG00000070495.10	0	0	0
ENSG00000070501.7	0	0	0
ENSG00000070526.10	0	0	0
ENSG00000070540.8	0	0	0
ENSG00000070610.10	0	0	0
ENSG00000070614.10	0	0	0
ENSG00000070669.12	0	0	0
ENSG00000070718.7	0	0	0
ENSG00000070731.5	1	1	1
ENSG00000070756.9	0	0	0
ENSG00000070759.12	1	1	1
ENSG00000070761.3	0	0	0
ENSG00000070770.4	0	0	0
ENSG00000070778.8	0	0	0
ENSG00000070785.12	0	0	0
ENSG00000070808.11	0	0	0
ENSG00000070814.13	0	0	0
ENSG00000070831.11	1	1	1
ENSG00000070882.8	0	0	0
ENSG00000070950.5	0	0	0
ENSG00000070961.10	0	0	0
ENSG00000070985.9	0	0	0
ENSG00000071051.9	0	0	0
ENSG00000071054.11	0	0	0
ENSG00000071073.8	0	0	0
ENSG00000071082.6	0	0	0
ENSG00000071127.12	0	0	0
ENSG00000071189.17	0	0	0
ENSG00000071205.7	0	0	0
ENSG00000071242.7	0	0	0
ENSG00000071243.11	0	0	0
ENSG00000071246.6	0	0	0
ENSG00000071282.7	0	0	0
ENSG00000071462.7	0	0	0
ENSG00000071537.9	0	0	0
ENSG00000071539.9	0	0	0
ENSG00000071564.10	0	0	0
ENSG00000071575.7	0	0	0
ENSG00000071626.12	0	0	0
ENSG00000071655.13	0	0	0
ENSG00000071794.11	1	0	0
ENSG00000071894.10	1	1	1
ENSG00000071967.7	1	1	1
ENSG00000071994.6	0	0	0
ENSG00000072042.8	0	0	0
ENSG00000072062.9	0	0	0
ENSG00000072071.12	0	0	0
ENSG00000072110.9	0	0	0
ENSG00000072121.11	0	0	0
ENSG00000072134.11	0	0	0
ENSG00000072135.8	1	1	1
ENSG00000072163.14	0	0	0
ENSG00000072195.10	0	0	0
ENSG00000072201.9	0	0	0
ENSG00000072210.14	0	0	0
ENSG00000072274.8	0	0	0
ENSG00000072310.12	0	0	0
ENSG00000072364.8	1	1	1
ENSG00000072401.10	0	0	0
ENSG00000072415.4	0	0	0
ENSG00000072422.12	0	0	0
ENSG00000072518.16	0	0	0
ENSG00000072571.15	0	0	0
ENSG00000072609.13	0	0	0
ENSG00000072682.14	0	0	0
ENSG00000072694.14	0	0	0
ENSG00000072736.14	0	0	0
ENSG00000072756.12	0	0	0
ENSG00000072778.15	0	0	0
ENSG00000072786.8	0	0	0
ENSG00000072803.13	0	0	0
ENSG00000072818.7	0	0	0
ENSG00000072832.10	0	0	0
ENSG00000072840.8	0	0	0
ENSG00000072849.6	0	0	0
ENSG00000072858.6	0	0	0
ENSG00000072864.8	0	0	0
ENSG00000072952.14	0	0	0
ENSG00000072954.2	0	0	0
ENSG00000072958.4	0	0	0
ENSG00000073008.10	0	0	0
ENSG00000073050.7	0	0	0
ENSG00000073060.11	0	0	0
ENSG00000073111.9	0	0	0
ENSG00000073150.9	0	0	0
ENSG00000073169.9	0	0	0
ENSG00000073282.8	0	0	0
ENSG00000073331.13	0	0	0
ENSG00000073350.9	0	0	0
ENSG00000073417.10	0	0	0
ENSG00000073536.13	0	0	0
ENSG00000073578.12	0	0	0
ENSG00000073584.14	0	0	0
ENSG00000073605.14	0	0	0
ENSG00000073614.7	0	0	0
ENSG00000073670.9	0	0	0
ENSG00000073711.6	0	0	0
ENSG00000073712.9	0	0	0
ENSG00000073737.12	0	0	0
ENSG00000073754.5	0	0	0
ENSG00000073756.7	0	0	0
ENSG00000073792.11	0	0	0
ENSG00000073803.9	0	0	0
ENSG00000073849.10	0	0	0
ENSG00000073861.2	0	0	0
ENSG00000073910.15	0	0	0
ENSG00000073921.13	0	0	0
ENSG00000073969.14	0	0	0
ENSG00000074054.13	0	0	0
ENSG00000074071.9	0	0	0
ENSG00000074181.4	0	0	0
ENSG00000074201.4	0	0	0
ENSG00000074211.9	0	0	0
ENSG00000074219.9	1	1	1
ENSG00000074266.13	0	0	0
ENSG00000074276.6	1	1	1
ENSG00000074317.6	0	0	0
ENSG00000074319.8	0	0	0
ENSG00000074356.12	0	0	0
ENSG00000074370.13	0	0	0
ENSG00000074410.9	0	0	0
ENSG00000074416.9	0	0	0
ENSG00000074527.7	0	0	0
ENSG00000074582.8	0	0	0
ENSG00000074590.9	0	0	0
ENSG00000074603.14	0	0	0
ENSG00000074621.9	0	0	0
ENSG00000074657.9	0	0	0
ENSG00000074660.11	0	0	0
ENSG00000074695.5	0	0	0
ENSG00000074696.8	0	0	0
ENSG00000074706.9	0	0	0
ENSG00000074755.10	0	0	0
ENSG00000074800.9	0	0	0
ENSG00000074803.13	1	0	0
ENSG00000074842.3	0	0	0
ENSG00000074855.6	0	0	0
ENSG00000074935.9	0	0	0
ENSG00000074964.12	0	0	0
ENSG00000075073.10	1	1	1
ENSG00000075089.5	0	0	0
ENSG00000075131.5	1	1	1
ENSG00000075142.9	0	0	0
ENSG00000075151.15	0	0	0
ENSG00000075188.4	0	0	0
ENSG00000075218.14	0	0	0
ENSG00000075223.9	0	0	0
ENSG00000075234.12	1	1	1
ENSG00000075239.9	1	1	1
ENSG00000075240.12	0	0	0
ENSG00000075275.12	0	0	0
ENSG00000075290.7	0	0	0
ENSG00000075292.14	0	0	0
ENSG00000075303.8	1	1	1
ENSG00000075336.7	0	0	0
ENSG00000075340.18	0	0	0
ENSG00000075391.12	0	0	0
ENSG00000075399.8	0	0	0
ENSG00000075407.13	0	0	0
ENSG00000075413.13	0	0	0
ENSG00000075415.8	0	0	0
ENSG00000075420.8	0	0	0
ENSG00000075426.7	0	0	0
ENSG00000075539.9	0	0	0
ENSG00000075568.12	0	0	0
ENSG00000075618.13	0	0	0
ENSG00000075624.9	0	0	0
ENSG00000075651.11	0	0	0
ENSG00000075702.12	0	0	0
ENSG00000075711.16	0	0	0
ENSG00000075785.8	0	0	0
ENSG00000075790.6	0	0	0
ENSG00000075826.12	0	0	0
ENSG00000075856.7	1	0	0
ENSG00000075884.8	0	0	0
ENSG00000075886.10	0	0	0
ENSG00000075914.8	0	0	0
ENSG00000075945.8	0	0	0
ENSG00000075975.11	0	0	0
ENSG00000076003.4	1	1	1
ENSG00000076043.5	0	0	0
ENSG00000076067.7	0	0	0
ENSG00000076108.7	0	0	0
ENSG00000076201.10	0	0	0
ENSG00000076242.10	0	0	0
ENSG00000076248.6	0	0	0
ENSG00000076258.5	0	0	0
ENSG00000076321.6	0	0	0
ENSG00000076344.11	0	0	0
ENSG00000076351.8	0	0	0
ENSG00000076356.6	0	0	0
ENSG00000076382.12	0	0	0
ENSG00000076513.12	0	0	0
ENSG00000076554.11	0	0	0
ENSG00000076555.11	0	0	0
ENSG00000076604.10	0	0	0
ENSG00000076641.4	0	0	0
ENSG00000076650.2	0	0	0
ENSG00000076662.5	1	1	1
ENSG00000076685.14	0	0	0
ENSG00000076706.10	0	0	0
ENSG00000076826.5	1	0	0
ENSG00000076864.15	0	0	0
ENSG00000076924.7	0	1	1
ENSG00000076928.13	0	0	0
ENSG00000076944.10	0	0	0
ENSG00000076984.13	0	0	0
ENSG00000077009.9	0	0	0
ENSG00000077044.5	0	1	1
ENSG00000077063.6	0	0	0
ENSG00000077092.14	0	0	0
ENSG00000077097.9	0	0	0
ENSG00000077147.10	0	0	0
ENSG00000077150.13	0	0	0
ENSG00000077152.5	0	0	0
ENSG00000077157.16	0	0	0
ENSG00000077232.12	0	0	0
ENSG00000077235.13	0	0	0
ENSG00000077238.9	0	0	0
ENSG00000077254.10	0	0	0
ENSG00000077312.4	0	0	0
ENSG00000077327.11	0	0	0
ENSG00000077348.4	0	0	0
ENSG00000077380.11	0	0	0
ENSG00000077420.11	0	0	0
ENSG00000077454.11	0	0	0
ENSG00000077458.8	0	0	0
ENSG00000077463.10	1	1	1
ENSG00000077514.4	0	0	0
ENSG00000077522.8	0	0	0
ENSG00000077549.13	0	0	0
ENSG00000077585.9	1	1	1
ENSG00000077616.6	0	0	0
ENSG00000077684.11	0	0	0
ENSG00000077782.15	0	0	0
ENSG00000077800.7	0	0	0
ENSG00000077809.8	0	0	0
ENSG00000077942.13	0	0	0
ENSG00000077943.7	1	1	1
ENSG00000077984.4	0	0	0
ENSG00000078018.15	0	0	0
ENSG00000078043.11	0	0	0
ENSG00000078053.12	0	0	0
ENSG00000078070.7	1	1	1
ENSG00000078081.3	0	0	0
ENSG00000078098.9	0	0	0
ENSG00000078114.14	0	0	0
ENSG00000078124.7	0	0	0
ENSG00000078140.9	0	0	0
ENSG00000078142.7	0	0	0
ENSG00000078177.9	0	0	0
ENSG00000078237.4	0	0	0
ENSG00000078246.11	1	1	1
ENSG00000078269.9	0	0	0
ENSG00000078295.11	0	0	0
ENSG00000078304.15	0	0	0
ENSG00000078319.7	1	1	1
ENSG00000078328.15	0	0	0
ENSG00000078369.13	0	0	0
ENSG00000078401.6	0	0	0
ENSG00000078403.12	0	0	0
ENSG00000078487.13	1	1	1
ENSG00000078618.15	0	0	0
ENSG00000078668.9	0	0	0
ENSG00000078674.13	1	1	1
ENSG00000078687.12	0	0	0
ENSG00000078699.17	0	0	0
ENSG00000078747.8	0	0	0
ENSG00000078795.12	0	0	0
ENSG00000078804.8	0	0	0
ENSG00000078808.12	0	0	0
ENSG00000078814.11	0	0	0
ENSG00000078898.6	0	0	0
ENSG00000078900.10	0	0	0
ENSG00000078902.11	0	0	0
ENSG00000078967.8	1	0	0
ENSG00000079134.7	0	0	0
ENSG00000079150.13	0	0	0
ENSG00000079156.12	1	1	1
ENSG00000079215.9	0	0	0
ENSG00000079246.11	0	0	0
ENSG00000079257.3	1	1	1
ENSG00000079263.14	1	1	1
ENSG00000079277.15	0	0	0
ENSG00000079308.12	0	0	0
ENSG00000079313.7	0	0	0
ENSG00000079332.10	1	0	0
ENSG00000079335.13	1	0	0
ENSG00000079337.11	1	0	0
ENSG00000079385.17	0	0	0
ENSG00000079387.9	0	0	0
ENSG00000079432.3	0	0	0
ENSG00000079435.5	0	0	0
ENSG00000079459.8	0	0	0
ENSG00000079462.3	0	0	0
ENSG00000079616.8	0	0	0
ENSG00000079689.9	0	0	0
ENSG00000079691.15	0	0	0
ENSG00000079739.11	0	0	0
ENSG00000079785.10	0	0	0
ENSG00000079805.12	0	0	0
ENSG00000079819.12	0	0	0
ENSG00000079931.10	0	0	0
ENSG00000079950.9	0	0	0
ENSG00000079974.13	0	0	0
ENSG00000079999.9	0	0	0
ENSG00000080007.6	0	0	0
ENSG00000080031.5	0	0	0
ENSG00000080189.10	0	1	1
ENSG00000080200.5	0	0	0
ENSG00000080298.11	0	0	0
ENSG00000080345.13	0	0	0
ENSG00000080371.4	0	0	0
ENSG00000080493.9	0	0	0
ENSG00000080503.15	0	0	0
ENSG00000080546.9	0	0	0
ENSG00000080573.6	1	1	1
ENSG00000080603.12	0	0	0
ENSG00000080608.9	0	0	0
ENSG00000080618.9	0	0	0
ENSG00000080802.14	0	0	0
ENSG00000080815.14	0	0	0
ENSG00000080819.2	0	0	0
ENSG00000080822.12	0	0	0
ENSG00000080823.17	0	0	0
ENSG00000080824.14	0	0	0
ENSG00000080839.7	0	0	0
ENSG00000080845.13	0	0	0
ENSG00000080854.10	0	0	0
ENSG00000080947.10	0	0	0
ENSG00000081014.6	0	0	0
ENSG00000081019.9	0	0	0
ENSG00000081026.14	0	0	0
ENSG00000081041.8	0	0	0
ENSG00000081052.10	0	0	0
ENSG00000081059.15	0	0	0
ENSG00000081087.10	0	0	0
ENSG00000081148.11	0	0	0
ENSG00000081154.7	0	0	0
ENSG00000081177.14	0	0	0
ENSG00000081181.3	0	0	0
ENSG00000081189.9	0	0	0
ENSG00000081237.14	0	0	0
ENSG00000081248.6	0	0	0
ENSG00000081277.7	0	0	0
ENSG00000081307.8	0	0	0
ENSG00000081320.6	0	0	0
ENSG00000081377.12	1	1	1
ENSG00000081386.8	0	0	0
ENSG00000081665.9	0	0	0
ENSG00000081692.8	0	0	0
ENSG00000081721.7	0	0	0
ENSG00000081760.12	0	0	0
ENSG00000081791.4	0	0	0
ENSG00000081803.11	0	0	0
ENSG00000081870.7	0	0	0
ENSG00000081913.9	0	0	0
ENSG00000081923.6	0	0	0
ENSG00000081985.6	0	0	0
ENSG00000082014.12	0	0	0
ENSG00000082068.4	0	0	0
ENSG00000082074.11	0	0	0
ENSG00000082146.8	0	0	0
ENSG00000082153.13	0	0	0
ENSG00000082196.16	0	0	0
ENSG00000082212.7	0	0	0
ENSG00000082213.13	0	0	0
ENSG00000082258.8	0	0	0
ENSG00000082269.12	0	0	0
ENSG00000082293.8	0	0	0
ENSG00000082397.11	0	0	0
ENSG00000082438.11	0	0	0
ENSG00000082512.10	0	0	0
ENSG00000082515.12	0	0	0
ENSG00000082516.8	0	0	0
ENSG00000082641.11	0	0	0
ENSG00000082701.10	0	0	0
ENSG00000082781.7	0	0	0
ENSG00000082805.15	0	0	0
ENSG00000082898.12	0	0	0
ENSG00000082996.15	0	0	0
ENSG00000083093.5	0	0	0
ENSG00000083097.10	0	0	0
ENSG00000083099.6	0	0	0
ENSG00000083123.10	0	0	0
ENSG00000083168.5	0	0	0
ENSG00000083223.13	0	0	0
ENSG00000083290.15	0	0	0
ENSG00000083312.13	0	0	0
ENSG00000083444.12	0	0	0
ENSG00000083454.17	0	0	0
ENSG00000083457.7	0	0	0
ENSG00000083520.10	0	0	0
ENSG00000083535.11	0	0	0
ENSG00000083544.9	0	0	0
ENSG00000083635.7	0	0	0
ENSG00000083642.14	0	0	0
ENSG00000083720.8	0	0	0
ENSG00000083799.13	0	0	0
ENSG00000083807.5	0	0	0
ENSG00000083812.7	0	0	0
ENSG00000083814.8	0	0	0
ENSG00000083817.8	0	0	0
ENSG00000083828.11	1	1	1
ENSG00000083838.11	0	0	0
ENSG00000083844.6	0	0	0
ENSG00000083845.4	0	0	0
ENSG00000083896.8	0	0	0
ENSG00000083937.4	0	0	0
ENSG00000084070.7	0	0	0
ENSG00000084072.12	1	1	1
ENSG00000084073.4	0	0	0
ENSG00000084090.9	0	0	0
ENSG00000084092.6	0	0	0
ENSG00000084093.11	0	0	0
ENSG00000084112.10	0	0	0
ENSG00000084207.11	1	1	1
ENSG00000084234.12	0	0	0
ENSG00000084444.9	0	0	0
ENSG00000084463.3	0	0	0
ENSG00000084623.7	0	0	0
ENSG00000084628.5	1	1	1
ENSG00000084636.13	1	1	1
ENSG00000084652.11	0	0	0
ENSG00000084676.11	1	1	1
ENSG00000084693.11	0	0	0
ENSG00000084710.9	0	0	0
ENSG00000084731.9	0	0	0
ENSG00000084733.6	0	0	0
ENSG00000084734.4	0	0	0
ENSG00000084754.6	0	0	0
ENSG00000084764.6	0	0	0
ENSG00000084774.9	0	0	0
ENSG00000085063.10	0	0	0
ENSG00000085117.7	0	0	0
ENSG00000085231.9	0	0	0
ENSG00000085265.6	0	0	0
ENSG00000085274.11	0	0	0
ENSG00000085276.13	0	0	0
ENSG00000085365.13	0	0	0
ENSG00000085377.9	0	0	0
ENSG00000085382.7	0	0	1
ENSG00000085415.11	0	0	0
ENSG00000085433.11	0	0	0
ENSG00000085449.10	0	0	0
ENSG00000085465.11	0	0	0
ENSG00000085491.11	0	0	0
ENSG00000085511.15	0	0	0
ENSG00000085514.11	1	1	1
ENSG00000085552.12	0	0	0
ENSG00000085563.10	0	0	0
ENSG00000085644.9	0	0	0
ENSG00000085662.9	0	0	0
ENSG00000085719.7	0	0	0
ENSG00000085721.8	0	0	0
ENSG00000085733.11	0	0	0
ENSG00000085741.8	0	0	0
ENSG00000085760.10	0	0	0
ENSG00000085788.9	1	1	1
ENSG00000085831.11	0	0	0
ENSG00000085832.12	0	0	0
ENSG00000085840.8	0	0	0
ENSG00000085871.4	0	0	0
ENSG00000085872.10	0	0	0
ENSG00000085978.17	1	1	1
ENSG00000085982.9	0	0	0
ENSG00000085998.9	0	0	0
ENSG00000085999.7	1	1	1
ENSG00000086015.16	0	0	0
ENSG00000086061.11	0	0	0
ENSG00000086062.8	0	0	0
ENSG00000086065.9	0	0	0
ENSG00000086102.14	0	0	0
ENSG00000086189.5	0	0	0
ENSG00000086200.12	0	0	0
ENSG00000086232.8	0	0	0
ENSG00000086288.7	0	0	0
ENSG00000086289.7	0	1	1
ENSG00000086300.11	0	0	0
ENSG00000086475.10	0	0	0
ENSG00000086504.11	1	1	1
ENSG00000086506.2	0	0	0
ENSG00000086544.2	0	0	0
ENSG00000086548.8	0	0	0
ENSG00000086570.8	0	0	0
ENSG00000086589.7	0	0	0
ENSG00000086598.6	0	0	0
ENSG00000086619.9	1	1	1
ENSG00000086666.14	0	0	0
ENSG00000086730.12	0	0	0
ENSG00000086827.4	0	0	0
ENSG00000086848.10	0	0	0
ENSG00000086967.9	0	0	0
ENSG00000087008.11	0	0	0
ENSG00000087053.14	0	0	0
ENSG00000087074.7	0	0	0
ENSG00000087076.4	0	0	0
ENSG00000087077.7	0	0	0
ENSG00000087085.9	0	0	0
ENSG00000087086.9	0	0	0
ENSG00000087087.14	0	0	0
ENSG00000087088.15	0	0	0
ENSG00000087095.8	0	0	0
ENSG00000087111.16	0	0	0
ENSG00000087116.9	0	0	1
ENSG00000087152.11	0	0	0
ENSG00000087157.14	0	0	0
ENSG00000087191.8	0	0	0
ENSG00000087206.12	1	0	0
ENSG00000087237.6	0	0	0
ENSG00000087245.8	0	0	0
ENSG00000087250.4	0	0	0
ENSG00000087253.7	0	0	0
ENSG00000087258.9	0	0	0
ENSG00000087263.12	0	0	0
ENSG00000087266.11	0	0	0
ENSG00000087269.11	0	0	0
ENSG00000087274.12	0	0	0
ENSG00000087299.7	0	0	0
ENSG00000087301.4	0	0	0
ENSG00000087302.4	0	0	0
ENSG00000087303.12	0	0	0
ENSG00000087338.4	0	0	0
ENSG00000087365.10	0	0	0
ENSG00000087448.5	0	0	0
ENSG00000087460.19	0	0	0
ENSG00000087470.13	0	0	0
ENSG00000087495.12	0	0	0
ENSG00000087502.13	0	0	0
ENSG00000087586.13	0	0	0
ENSG00000087589.12	0	0	0
ENSG00000087884.10	1	1	1
ENSG00000087903.8	0	0	0
ENSG00000087995.11	0	0	0
ENSG00000088002.7	1	1	1
ENSG00000088035.11	0	0	0
ENSG00000088038.13	0	0	0
ENSG00000088053.7	0	0	0
ENSG00000088179.4	0	0	0
ENSG00000088205.8	0	0	0
ENSG00000088247.11	0	0	0
ENSG00000088256.4	0	0	0
ENSG00000088280.14	0	0	0
ENSG00000088298.8	0	0	0
ENSG00000088305.14	0	0	0
ENSG00000088325.11	0	0	0
ENSG00000088340.11	0	0	0
ENSG00000088356.4	0	0	0
ENSG00000088367.16	0	0	0
ENSG00000088387.13	0	0	0
ENSG00000088448.10	0	0	0
ENSG00000088451.6	0	0	0
ENSG00000088538.12	0	0	0
ENSG00000088543.10	0	0	0
ENSG00000088682.9	1	0	0
ENSG00000088727.8	0	0	0
ENSG00000088766.7	0	0	0
ENSG00000088808.12	0	0	0
ENSG00000088812.13	0	0	0
ENSG00000088826.13	0	0	0
ENSG00000088827.8	0	0	0
ENSG00000088832.10	0	0	0
ENSG00000088833.13	0	0	0
ENSG00000088836.8	0	0	0
ENSG00000088854.11	0	0	0
ENSG00000088876.7	0	0	0
ENSG00000088881.16	0	0	0
ENSG00000088882.7	0	0	0
ENSG00000088888.13	0	0	0
ENSG00000088899.10	0	0	0
ENSG00000088926.9	1	1	1
ENSG00000088930.6	0	0	0
ENSG00000088970.11	0	0	0
ENSG00000088986.6	0	0	0
ENSG00000088992.13	0	0	0
ENSG00000089006.12	0	0	0
ENSG00000089009.11	0	0	0
ENSG00000089022.9	0	0	0
ENSG00000089041.12	0	0	0
ENSG00000089048.10	0	0	0
ENSG00000089050.10	0	0	0
ENSG00000089053.8	0	0	0
ENSG00000089057.10	0	0	0
ENSG00000089060.7	0	0	0
ENSG00000089063.10	1	1	1
ENSG00000089091.12	0	0	0
ENSG00000089094.12	0	0	0
ENSG00000089123.11	0	0	0
ENSG00000089127.8	0	0	0
ENSG00000089154.6	0	0	0
ENSG00000089157.11	0	0	0
ENSG00000089159.11	0	0	0
ENSG00000089163.4	0	0	0
ENSG00000089169.10	0	1	0
ENSG00000089177.13	0	0	0
ENSG00000089195.10	0	0	0
ENSG00000089199.5	0	0	0
ENSG00000089220.4	1	1	1
ENSG00000089234.11	0	0	0
ENSG00000089248.6	0	0	0
ENSG00000089280.14	0	0	0
ENSG00000089327.10	0	0	0
ENSG00000089335.16	1	1	1
ENSG00000089351.10	0	0	0
ENSG00000089356.12	0	0	0
ENSG00000089486.12	0	0	0
ENSG00000089505.13	0	0	0
ENSG00000089558.4	0	0	0
ENSG00000089597.12	0	0	0
ENSG00000089639.6	0	0	0
ENSG00000089692.4	1	0	0
ENSG00000089693.6	0	0	0
ENSG00000089723.5	0	0	0
ENSG00000089737.11	0	0	0
ENSG00000089775.7	1	0	0
ENSG00000089818.12	0	0	0
ENSG00000089847.8	0	0	0
ENSG00000089876.7	0	0	0
ENSG00000089902.8	0	0	0
ENSG00000089916.13	0	0	0
ENSG00000090006.13	0	0	0
ENSG00000090013.5	0	0	0
ENSG00000090020.6	0	0	0
ENSG00000090054.9	0	0	0
ENSG00000090060.13	0	0	0
ENSG00000090061.13	0	0	0
ENSG00000090097.16	0	0	0
ENSG00000090104.7	0	0	0
ENSG00000090238.7	0	0	0
ENSG00000090263.11	0	0	0
ENSG00000090266.8	0	0	0
ENSG00000090273.9	0	0	0
ENSG00000090316.11	0	0	0
ENSG00000090339.4	0	0	0
ENSG00000090372.10	0	0	0
ENSG00000090376.4	0	0	0
ENSG00000090382.2	1	0	0
ENSG00000090432.5	1	1	1
ENSG00000090447.7	0	0	0
ENSG00000090470.10	0	0	0
ENSG00000090487.6	1	1	1
ENSG00000090520.6	0	0	0
ENSG00000090530.5	0	0	0
ENSG00000090534.13	0	0	0
ENSG00000090539.11	0	0	0
ENSG00000090554.8	0	0	0
ENSG00000090565.11	0	0	0
ENSG00000090581.5	1	1	1
ENSG00000090612.16	0	0	0
ENSG00000090615.8	0	0	0
ENSG00000090621.9	0	0	0
ENSG00000090659.13	0	0	0
ENSG00000090661.7	0	0	0
ENSG00000090674.11	1	0	0
ENSG00000090686.11	0	0	0
ENSG00000090857.9	0	0	0
ENSG00000090861.11	0	0	0
ENSG00000090863.7	0	0	0
ENSG00000090905.13	0	0	0
ENSG00000090920.9	1	1	1
ENSG00000090924.10	0	0	0
ENSG00000090971.4	0	0	0
ENSG00000090975.8	0	0	0
ENSG00000090989.13	0	0	0
ENSG00000091009.6	0	0	0
ENSG00000091039.12	0	0	0
ENSG00000091073.15	0	0	0
ENSG00000091106.14	0	0	0
ENSG00000091127.9	0	0	0
ENSG00000091129.15	0	0	0
ENSG00000091136.9	0	0	0
ENSG00000091140.8	0	0	0
ENSG00000091157.9	0	0	0
ENSG00000091164.8	0	0	0
ENSG00000091181.15	0	0	0
ENSG00000091262.10	0	0	0
ENSG00000091317.7	0	0	0
ENSG00000091409.10	0	0	0
ENSG00000091428.13	0	0	0
ENSG00000091436.12	0	0	0
ENSG00000091483.6	0	0	0
ENSG00000091490.6	0	0	0
ENSG00000091513.10	0	0	0
ENSG00000091527.11	0	0	0
ENSG00000091536.12	0	0	0
ENSG00000091542.8	0	0	0
ENSG00000091583.6	0	0	0
ENSG00000091592.11	0	0	0
ENSG00000091622.11	0	0	0
ENSG00000091640.3	0	0	0
ENSG00000091651.4	0	0	0
ENSG00000091704.5	0	0	0
ENSG00000091732.11	0	0	0
ENSG00000091831.17	0	0	0
ENSG00000091844.3	0	0	0
ENSG00000091879.9	0	0	0
ENSG00000091947.5	0	0	0
ENSG00000091972.14	0	0	0
ENSG00000091986.11	0	0	0
ENSG00000092010.10	0	0	0
ENSG00000092020.6	1	1	1
ENSG00000092036.12	1	1	1
ENSG00000092051.12	0	0	0
ENSG00000092054.12	0	0	0
ENSG00000092067.5	0	0	0
ENSG00000092068.14	1	1	1
ENSG00000092094.6	1	1	1
ENSG00000092096.10	0	0	0
ENSG00000092098.12	0	0	0
ENSG00000092108.16	0	0	0
ENSG00000092140.10	0	0	0
ENSG00000092148.8	0	0	0
ENSG00000092199.13	0	0	0
ENSG00000092200.8	0	0	0
ENSG00000092201.5	0	0	0
ENSG00000092203.9	1	1	1
ENSG00000092208.12	0	0	0
ENSG00000092295.7	1	1	1
ENSG00000092330.11	0	0	0
ENSG00000092421.12	0	0	0
ENSG00000092439.9	0	0	0
ENSG00000092445.7	0	0	0
ENSG00000092470.7	0	0	0
ENSG00000092529.18	0	0	0
ENSG00000092531.5	0	0	0
ENSG00000092607.9	0	0	0
ENSG00000092621.7	0	0	0
ENSG00000092758.11	0	0	0
ENSG00000092820.13	0	0	0
ENSG00000092841.14	0	0	0
ENSG00000092847.6	0	0	0
ENSG00000092850.7	0	0	0
ENSG00000092853.9	0	0	0
ENSG00000092871.12	0	0	0
ENSG00000092929.7	0	0	0
ENSG00000092931.7	0	0	0
ENSG00000092964.12	0	0	0
ENSG00000092969.7	0	0	0
ENSG00000092978.6	0	0	0
ENSG00000093000.14	1	1	1
ENSG00000093009.5	1	0	0
ENSG00000093010.7	0	0	0
ENSG00000093072.11	1	1	1
ENSG00000093144.14	0	0	0
ENSG00000093167.13	0	0	0
ENSG00000093183.9	1	0	0
ENSG00000093217.5	0	0	0
ENSG00000094796.4	0	0	0
ENSG00000094804.5	0	0	0
ENSG00000094880.6	0	0	0
ENSG00000094914.8	1	1	1
ENSG00000094916.9	0	0	0
ENSG00000094963.9	0	0	0
ENSG00000094975.9	0	0	0
ENSG00000095002.8	0	0	0
ENSG00000095015.5	0	0	0
ENSG00000095059.11	0	0	0
ENSG00000095066.7	0	0	0
ENSG00000095139.9	0	0	0
ENSG00000095203.10	0	0	0
ENSG00000095209.7	0	0	0
ENSG00000095261.9	0	0	0
ENSG00000095303.10	0	0	0
ENSG00000095319.10	0	0	0
ENSG00000095321.12	0	0	0
ENSG00000095370.15	0	0	0
ENSG00000095380.10	0	0	0
ENSG00000095383.15	1	1	1
ENSG00000095397.9	1	1	1
ENSG00000095464.9	0	0	0
ENSG00000095485.12	1	1	1
ENSG00000095539.11	0	0	0
ENSG00000095564.9	0	0	0
ENSG00000095574.7	0	0	0
ENSG00000095585.12	0	0	0
ENSG00000095596.7	1	0	0
ENSG00000095637.16	0	0	0
ENSG00000095713.9	0	0	0
ENSG00000095739.7	0	0	0
ENSG00000095787.17	0	0	0
ENSG00000095794.15	0	0	0
ENSG00000095906.12	0	0	0
ENSG00000095917.9	1	1	1
ENSG00000095932.5	0	0	0
ENSG00000095951.12	0	0	0
ENSG00000095970.12	0	0	0
ENSG00000096006.7	0	0	0
ENSG00000096060.10	0	0	0
ENSG00000096063.10	0	0	0
ENSG00000096070.15	0	0	0
ENSG00000096080.7	0	0	0
ENSG00000096088.12	0	0	0
ENSG00000096092.5	0	0	0
ENSG00000096093.10	0	0	0
ENSG00000096384.15	0	0	0
ENSG00000096401.7	0	0	0
ENSG00000096433.6	0	0	0
ENSG00000096654.11	0	0	0
ENSG00000096696.9	0	0	0
ENSG00000096717.7	0	0	0
ENSG00000096746.13	0	0	0
ENSG00000096872.11	1	0	0
ENSG00000096968.8	0	0	0
ENSG00000096996.11	0	0	0
ENSG00000097007.13	0	0	0
ENSG00000097021.15	0	0	0
ENSG00000097033.10	0	0	0
ENSG00000097046.8	0	0	0
ENSG00000099139.9	0	0	0
ENSG00000099194.5	0	0	0
ENSG00000099203.2	0	0	0
ENSG00000099204.14	0	0	0
ENSG00000099219.9	0	0	1
ENSG00000099246.12	0	0	0
ENSG00000099250.13	0	0	0
ENSG00000099251.10	0	0	0
ENSG00000099256.14	0	0	0
ENSG00000099260.6	0	0	0
ENSG00000099282.5	0	0	0
ENSG00000099284.9	0	0	0
ENSG00000099290.11	1	1	1
ENSG00000099308.6	0	0	0
ENSG00000099326.4	0	0	0
ENSG00000099330.4	1	1	1
ENSG00000099331.9	0	0	0
ENSG00000099337.3	0	0	0
ENSG00000099338.18	0	0	0
ENSG00000099341.7	0	0	0
ENSG00000099364.12	0	0	0
ENSG00000099365.5	0	0	1
ENSG00000099377.9	0	0	0
ENSG00000099381.12	0	0	0
ENSG00000099385.7	0	0	0
ENSG00000099622.9	0	0	0
ENSG00000099624.3	0	0	0
ENSG00000099625.8	0	0	0
ENSG00000099769.5	0	0	0
ENSG00000099783.7	0	0	0
ENSG00000099785.6	1	1	1
ENSG00000099795.2	0	0	0
ENSG00000099797.7	0	0	0
ENSG00000099800.3	0	0	0
ENSG00000099804.4	0	0	0
ENSG00000099810.14	0	0	0
ENSG00000099814.11	0	0	0
ENSG00000099817.7	1	1	1
ENSG00000099821.9	1	0	0
ENSG00000099822.2	0	0	0
ENSG00000099834.14	0	0	0
ENSG00000099840.9	0	0	0
ENSG00000099849.10	0	0	0
ENSG00000099860.4	0	0	0
ENSG00000099864.13	0	0	0
ENSG00000099866.10	1	0	0
ENSG00000099875.10	0	0	0
ENSG00000099889.9	0	0	0
ENSG00000099899.10	0	0	0
ENSG00000099901.12	0	0	0
ENSG00000099904.11	0	0	0
ENSG00000099910.12	0	0	0
ENSG00000099917.13	0	0	1
ENSG00000099937.6	0	0	0
ENSG00000099940.7	1	1	1
ENSG00000099942.8	0	0	0
ENSG00000099949.14	0	0	0
ENSG00000099953.5	0	0	0
ENSG00000099956.13	0	0	0
ENSG00000099957.12	0	0	0
ENSG00000099958.10	0	0	0
ENSG00000099968.13	0	0	0
ENSG00000099977.9	0	0	0
ENSG00000099984.6	1	1	1
ENSG00000099985.3	0	0	0
ENSG00000099991.12	0	0	0
ENSG00000099992.11	0	0	0
ENSG00000099994.10	1	1	1
ENSG00000099995.14	0	0	0
ENSG00000099998.13	0	0	0
ENSG00000099999.10	0	0	0
ENSG00000100003.13	0	0	0
ENSG00000100023.13	1	0	0
ENSG00000100024.10	1	1	1
ENSG00000100027.10	0	0	0
ENSG00000100028.7	0	0	0
ENSG00000100029.13	0	0	0
ENSG00000100030.10	0	0	0
ENSG00000100031.14	0	0	0
ENSG00000100033.12	0	0	0
ENSG00000100034.9	0	0	0
ENSG00000100036.11	1	1	1
ENSG00000100038.15	1	1	1
ENSG00000100053.5	0	0	0
ENSG00000100055.16	0	0	0
ENSG00000100056.7	0	0	0
ENSG00000100058.8	1	1	1
ENSG00000100060.13	0	0	0
ENSG00000100065.10	0	0	0
ENSG00000100068.7	1	0	0
ENSG00000100075.5	1	1	1
ENSG00000100077.10	0	0	0
ENSG00000100083.14	0	0	0
ENSG00000100084.10	0	0	0
ENSG00000100092.16	0	0	0
ENSG00000100095.14	0	0	0
ENSG00000100097.7	0	0	0
ENSG00000100099.16	0	0	0
ENSG00000100100.8	0	0	0
ENSG00000100101.13	0	0	0
ENSG00000100104.8	0	0	0
ENSG00000100105.13	0	0	0
ENSG00000100106.15	0	0	0
ENSG00000100109.12	0	0	0
ENSG00000100116.12	0	0	0
ENSG00000100122.5	0	0	0
ENSG00000100124.8	0	0	0
ENSG00000100129.13	0	0	0
ENSG00000100138.9	0	0	0
ENSG00000100139.9	0	0	0
ENSG00000100142.10	0	0	0
ENSG00000100146.12	0	0	0
ENSG00000100147.9	0	0	0
ENSG00000100150.12	0	0	0
ENSG00000100151.11	0	0	1
ENSG00000100154.10	0	0	0
ENSG00000100156.6	0	0	0
ENSG00000100162.10	0	0	0
ENSG00000100167.15	0	0	0
ENSG00000100181.17	0	0	0
ENSG00000100196.6	0	0	0
ENSG00000100197.16	1	1	1
ENSG00000100201.14	0	0	0
ENSG00000100206.5	0	0	0
ENSG00000100207.14	0	0	0
ENSG00000100209.5	0	0	0
ENSG00000100211.6	0	0	0
ENSG00000100216.4	0	0	0
ENSG00000100218.7	0	0	0
ENSG00000100219.12	0	0	0
ENSG00000100220.7	0	0	0
ENSG00000100221.6	0	0	0
ENSG00000100225.13	0	0	0
ENSG00000100226.11	0	0	0
ENSG00000100227.13	0	0	0
ENSG00000100228.8	0	0	0
ENSG00000100234.11	0	0	0
ENSG00000100239.11	0	0	0
ENSG00000100241.16	0	0	0
ENSG00000100242.11	0	0	0
ENSG00000100243.16	0	0	0
ENSG00000100246.8	0	0	0
ENSG00000100258.13	0	0	0
ENSG00000100263.9	0	0	0
ENSG00000100266.13	0	0	0
ENSG00000100271.12	1	1	1
ENSG00000100276.9	1	1	1
ENSG00000100280.12	0	0	0
ENSG00000100281.9	0	0	0
ENSG00000100284.16	0	0	0
ENSG00000100285.9	0	0	0
ENSG00000100288.15	1	1	1
ENSG00000100290.2	0	0	0
ENSG00000100292.12	0	0	0
ENSG00000100294.8	0	0	0
ENSG00000100296.9	0	0	0
ENSG00000100297.11	0	0	0
ENSG00000100298.11	0	0	0
ENSG00000100299.13	0	0	0
ENSG00000100300.13	0	0	0
ENSG00000100302.6	0	0	0
ENSG00000100304.12	1	1	1
ENSG00000100307.8	0	0	0
ENSG00000100311.12	0	0	0
ENSG00000100316.11	0	0	0
ENSG00000100319.11	0	0	0
ENSG00000100320.18	0	0	0
ENSG00000100321.10	0	0	0
ENSG00000100324.9	0	0	0
ENSG00000100325.10	0	0	0
ENSG00000100330.11	1	1	1
ENSG00000100335.8	0	0	0
ENSG00000100336.13	0	0	0
ENSG00000100342.16	0	0	0
ENSG00000100345.16	0	0	0
ENSG00000100346.13	0	0	0
ENSG00000100347.10	0	0	0
ENSG00000100348.5	0	0	0
ENSG00000100350.10	0	0	0
ENSG00000100351.12	0	0	0
ENSG00000100353.13	0	0	0
ENSG00000100354.16	0	0	0
ENSG00000100359.16	0	0	0
ENSG00000100360.10	1	1	1
ENSG00000100362.8	0	0	0
ENSG00000100364.14	0	0	0
ENSG00000100365.10	0	0	0
ENSG00000100368.9	0	0	0
ENSG00000100372.10	0	0	0
ENSG00000100373.5	1	1	1
ENSG00000100376.7	1	1	1
ENSG00000100379.13	0	0	0
ENSG00000100380.8	0	0	0
ENSG00000100385.9	0	0	0
ENSG00000100387.8	0	0	0
ENSG00000100393.9	0	0	0
ENSG00000100395.10	0	0	0
ENSG00000100399.11	0	0	0
ENSG00000100401.15	0	0	0
ENSG00000100403.10	0	0	0
ENSG00000100410.3	0	0	0
ENSG00000100412.11	0	0	0
ENSG00000100413.12	1	1	1
ENSG00000100416.8	0	0	0
ENSG00000100417.7	0	0	0
ENSG00000100418.7	0	0	0
ENSG00000100422.9	0	0	0
ENSG00000100425.14	0	0	0
ENSG00000100426.6	0	0	0
ENSG00000100427.11	0	0	0
ENSG00000100439.6	0	0	0
ENSG00000100441.5	0	0	0
ENSG00000100442.6	0	0	0
ENSG00000100445.12	1	0	0
ENSG00000100448.3	0	0	0
ENSG00000100450.8	0	0	0
ENSG00000100453.8	0	0	0
ENSG00000100461.13	1	1	1
ENSG00000100462.11	0	0	0
ENSG00000100473.11	0	0	0
ENSG00000100478.10	0	0	0
ENSG00000100479.8	0	0	0
ENSG00000100483.9	0	0	0
ENSG00000100485.7	0	0	0
ENSG00000100490.5	0	0	0
ENSG00000100503.19	0	0	0
ENSG00000100504.12	0	0	0
ENSG00000100505.9	0	0	0
ENSG00000100519.7	0	0	0
ENSG00000100522.4	0	0	0
ENSG00000100523.10	0	0	0
ENSG00000100526.15	0	0	0
ENSG00000100528.7	0	0	0
ENSG00000100532.7	0	0	0
ENSG00000100554.7	0	0	0
ENSG00000100558.4	0	0	0
ENSG00000100564.4	0	0	0
ENSG00000100567.8	0	0	0
ENSG00000100568.6	0	0	0
ENSG00000100575.9	0	0	0
ENSG00000100577.14	0	0	0
ENSG00000100578.10	0	0	0
ENSG00000100580.7	0	0	0
ENSG00000100583.4	0	0	0
ENSG00000100591.3	0	0	0
ENSG00000100592.11	0	0	0
ENSG00000100593.13	1	1	1
ENSG00000100596.2	0	0	0
ENSG00000100599.11	0	0	0
ENSG00000100600.10	0	0	0
ENSG00000100601.5	0	0	0
ENSG00000100603.9	0	0	0
ENSG00000100604.8	0	0	0
ENSG00000100605.12	0	0	0
ENSG00000100612.9	1	0	0
ENSG00000100614.13	0	0	0
ENSG00000100626.12	0	0	0
ENSG00000100628.7	0	0	0
ENSG00000100629.12	0	0	0
ENSG00000100632.6	0	0	0
ENSG00000100644.12	0	0	0
ENSG00000100647.7	0	0	0
ENSG00000100650.11	0	0	0
ENSG00000100664.6	0	0	0
ENSG00000100678.14	0	0	0
ENSG00000100697.10	0	0	0
ENSG00000100711.9	0	0	0
ENSG00000100714.11	0	0	0
[truncated: 18,091 more rows]

## Sheet: Brain_Cerebellar_Hemisphere
total eGene count	2660	2498	2713
gene	MARS	UNIV	GTEx
ENSG00000000419.8	0	0	0
ENSG00000000457.9	0	0	0
ENSG00000000460.12	1	1	1
ENSG00000000938.8	0	0	0
ENSG00000000971.11	0	0	0
ENSG00000001036.9	0	0	0
ENSG00000001084.6	0	0	0
ENSG00000001167.10	0	0	0
ENSG00000001460.13	0	0	0
ENSG00000001461.12	0	1	1
ENSG00000001561.6	0	0	0
ENSG00000001617.7	0	0	0
ENSG00000001629.5	0	0	0
ENSG00000001630.11	0	0	0
ENSG00000001631.10	0	1	1
ENSG00000002016.12	1	1	1
ENSG00000002330.9	0	0	0
ENSG00000002549.8	0	0	0
ENSG00000002587.5	0	0	0
ENSG00000002745.8	0	0	0
ENSG00000002822.11	0	0	0
ENSG00000002834.13	0	0	0
ENSG00000002919.10	1	1	1
ENSG00000002933.3	0	0	0
ENSG00000003056.3	0	0	0
ENSG00000003137.4	0	0	0
ENSG00000003147.13	0	0	0
ENSG00000003249.9	0	0	0
ENSG00000003393.10	0	0	0
ENSG00000003400.10	0	0	0
ENSG00000003402.15	1	1	1
ENSG00000003436.10	0	0	0
ENSG00000003509.11	0	0	0
ENSG00000003756.12	0	0	0
ENSG00000003989.12	0	0	0
ENSG00000004059.6	0	0	0
ENSG00000004139.9	0	0	0
ENSG00000004142.7	0	0	0
ENSG00000004399.8	0	0	0
ENSG00000004455.12	0	0	0
ENSG00000004468.8	0	0	0
ENSG00000004478.5	0	0	0
ENSG00000004487.11	0	0	0
ENSG00000004534.10	1	1	1
ENSG00000004660.10	0	0	0
ENSG00000004700.11	0	0	0
ENSG00000004766.11	0	0	0
ENSG00000004776.7	0	0	0
ENSG00000004777.14	0	0	0
ENSG00000004779.5	0	0	0
ENSG00000004799.7	0	1	1
ENSG00000004838.9	0	0	0
ENSG00000004864.9	0	0	0
ENSG00000004866.14	0	0	0
ENSG00000004897.7	0	0	0
ENSG00000004939.9	0	0	1
ENSG00000004975.7	0	0	0
ENSG00000005001.5	0	0	0
ENSG00000005007.8	0	0	0
ENSG00000005020.8	0	0	0
ENSG00000005059.11	0	0	0
ENSG00000005075.11	1	1	1
ENSG00000005100.8	0	0	1
ENSG00000005156.7	1	1	1
ENSG00000005175.5	0	0	0
ENSG00000005189.15	0	0	0
ENSG00000005194.10	0	0	0
ENSG00000005206.12	0	0	0
ENSG00000005238.15	0	0	0
ENSG00000005243.5	0	0	0
ENSG00000005249.8	0	0	0
ENSG00000005339.8	0	0	0
ENSG00000005379.11	1	1	1
ENSG00000005381.6	0	0	0
ENSG00000005421.4	0	0	0
ENSG00000005436.9	0	0	0
ENSG00000005448.12	0	0	0
ENSG00000005469.7	0	0	0
ENSG00000005471.11	0	0	0
ENSG00000005483.15	0	0	0
ENSG00000005486.12	0	0	0
ENSG00000005513.9	0	0	0
ENSG00000005700.10	0	0	0
ENSG00000005801.12	0	0	0
ENSG00000005810.13	0	0	0
ENSG00000005812.6	0	0	0
ENSG00000005844.13	0	0	0
ENSG00000005882.7	0	0	0
ENSG00000005884.13	1	1	1
ENSG00000005955.8	0	0	0
ENSG00000005961.13	0	0	0
ENSG00000006007.7	1	1	1
ENSG00000006015.13	0	0	0
ENSG00000006016.6	0	0	0
ENSG00000006025.7	0	0	0
ENSG00000006042.7	0	0	0
ENSG00000006047.8	0	0	0
ENSG00000006062.9	0	0	0
ENSG00000006075.11	0	0	0
ENSG00000006114.11	0	0	0
ENSG00000006118.10	0	0	0
ENSG00000006125.12	0	0	0
ENSG00000006128.7	0	0	0
ENSG00000006194.6	1	1	1
ENSG00000006210.6	0	0	0
ENSG00000006282.15	0	0	0
ENSG00000006327.9	0	0	0
ENSG00000006432.11	0	0	0
ENSG00000006451.3	0	0	0
ENSG00000006453.9	0	0	0
ENSG00000006459.6	1	1	1
ENSG00000006530.11	0	0	0
ENSG00000006534.11	0	0	0
ENSG00000006576.12	0	0	0
ENSG00000006607.9	1	1	1
ENSG00000006625.13	1	1	1
ENSG00000006634.3	0	0	0
ENSG00000006638.7	0	0	0
ENSG00000006652.9	1	1	1
ENSG00000006695.6	0	0	0
ENSG00000006704.6	0	0	0
ENSG00000006712.10	0	0	0
ENSG00000006715.11	1	1	1
ENSG00000006740.12	0	0	0
ENSG00000006744.14	1	1	1
ENSG00000006831.9	0	0	0
ENSG00000006837.7	0	0	0
ENSG00000007047.10	0	0	0
ENSG00000007080.6	0	0	0
ENSG00000007129.13	0	0	0
ENSG00000007168.8	0	0	0
ENSG00000007202.10	0	0	0
ENSG00000007237.14	0	0	0
ENSG00000007255.6	0	0	0
ENSG00000007264.9	0	0	0
ENSG00000007312.8	0	0	0
ENSG00000007314.7	0	0	0
ENSG00000007341.14	0	0	0
ENSG00000007376.3	0	0	0
ENSG00000007384.11	0	0	0
ENSG00000007392.12	0	0	0
ENSG00000007402.7	0	0	0
ENSG00000007516.9	0	0	0
ENSG00000007520.3	0	0	0
ENSG00000007541.10	0	0	0
ENSG00000007545.11	0	0	0
ENSG00000007866.14	0	0	0
ENSG00000007908.11	0	0	0
ENSG00000007923.11	0	0	0
ENSG00000007933.8	0	0	0
ENSG00000007944.10	0	0	0
ENSG00000008018.8	0	0	0
ENSG00000008083.9	0	0	0
ENSG00000008118.5	0	0	0
ENSG00000008128.18	0	0	0
ENSG00000008130.11	1	1	1
[truncated: 19,606 more rows]

## Sheet: Brain_Cerebellum
total eGene count	3543	3274	3490
[truncated: 20,094 more rows]

[truncated: 34 more sheets: Brain_Cortex, Brain_Frontal_Cortex_BA9, Brain_Hippocampus, Brain_Hypothalamus, Brain_Nucleus_accumbens_basal_g, Brain_Putamen_basal_ganglia, Breast_Mammary_Tissue, Cells_EBV-transformed_lymphocyt, Cells_Transformed_fibroblasts, Colon_Sigmoid, Colon_Transverse, Esophagus_Gastroesophageal_Junc, Esophagus_Mucosa, Esophagus_Muscularis, Heart_Atrial_Appendage, Heart_Left_Ventricle, Liver, Lung, Muscle_Skeletal, Nerve_Tibial …]
