# Supplementary material for: MARS: leveraging allelic heterogeneity to increase power of association testing
Source: Genome Biol. 2021 Apr 30;22:128. doi: 10.1186/s13059-021-02353-8 (PMC8086090; doi:10.1186/s13059-021-02353-8)
Supplement: Supplementary file 4 — Additional file 4 List of genes significantly associated with traits in NFBC data detected by MARS and the univariate test. The first column shows the geneID. Only genes at least one of the method, MARS or the univariate test, is significantly associated with the trait is shown. The second column and the third column show whether SNPs +/- 1Mb of TSS of the gene is significantly associated with the trait or not for MARS and the univariate test. Here, ‘1’ indicates the gene is significantly associated with the trait and ‘0’ indicates the gene is not significantly associated with the trait. [file 13059_2021_2353_MOESM4_ESM.xlsx]

## Sheet: crpres
	MARS	UNIV
ENSG00000229914.1	1	1
ENSG00000104826.7	1	0
ENSG00000236957.3	1	1
ENSG00000105559.7	1	0
ENSG00000253831.1	1	1
ENSG00000200795.1	1	1
ENSG00000158477.6	1	1
ENSG00000105538.4	1	0
ENSG00000268518.1	1	0
ENSG00000104872.6	1	0
ENSG00000226949.1	1	1
ENSG00000224420.3	1	0
ENSG00000201042.1	1	1
ENSG00000010361.9	1	0
ENSG00000235191.1	1	0
ENSG00000161609.5	1	0
ENSG00000105550.4	1	0
ENSG00000266704.1	1	1
ENSG00000089157.11	1	1
ENSG00000143297.14	1	1
ENSG00000255714.1	1	1
ENSG00000256311.1	1	1
ENSG00000198965.3	1	1
ENSG00000126456.11	1	0
ENSG00000158488.11	1	1
ENSG00000224982.2	1	1
ENSG00000104870.8	1	0
ENSG00000063180.4	1	0
ENSG00000256609.1	1	1
ENSG00000161618.5	1	0
ENSG00000267685.2	1	0
ENSG00000267898.1	1	0
ENSG00000201675.1	1	0
ENSG00000267896.1	1	0
ENSG00000062822.8	1	0
ENSG00000163534.10	1	1
ENSG00000090554.8	1	0
ENSG00000131401.7	1	0
ENSG00000240925.1	1	1
ENSG00000200530.1	1	0
ENSG00000126461.10	1	0
ENSG00000126458.3	1	0
ENSG00000243829.1	1	0
ENSG00000158473.6	1	1
ENSG00000197403.2	1	1
ENSG00000186400.3	1	1
ENSG00000142528.11	1	0
ENSG00000203757.1	1	1
ENSG00000236656.1	1	1
ENSG00000163563.7	1	1
ENSG00000104852.10	1	0
ENSG00000221125.1	1	0
ENSG00000173285.2	1	1
ENSG00000089154.6	1	1
ENSG00000197813.4	1	0
ENSG00000206599.1	1	0
ENSG00000163554.7	1	1
ENSG00000265023.1	1	0
ENSG00000131400.3	1	0
ENSG00000130529.11	1	0
ENSG00000169136.4	1	0
ENSG00000239881.1	1	1
ENSG00000130528.7	1	0
ENSG00000063176.11	1	0
ENSG00000104863.7	1	0
ENSG00000263462.1	1	0
ENSG00000199809.1	1	1
ENSG00000237842.2	1	1
ENSG00000256884.1	1	1
ENSG00000176920.10	1	0
ENSG00000268655.1	1	0
ENSG00000236731.1	1	1
ENSG00000104818.14	1	0
ENSG00000105357.11	1	0
ENSG00000161652.8	1	0
ENSG00000104901.2	1	0
ENSG00000126457.16	1	0
ENSG00000039650.5	1	0
ENSG00000104946.6	1	0
ENSG00000126464.9	1	0
ENSG00000105516.6	1	0
ENSG00000268231.1	1	0
ENSG00000183273.2	1	1
ENSG00000264835.1	1	0
ENSG00000163564.10	1	1
ENSG00000123009.3	1	1
ENSG00000186440.1	1	1
ENSG00000233712.1	1	1
ENSG00000255814.1	1	1
ENSG00000213030.4	1	0
ENSG00000268686.1	1	0
ENSG00000169169.10	1	0
ENSG00000204666.3	1	0
ENSG00000244112.2	1	1
ENSG00000222647.1	1	1
ENSG00000135097.2	1	1
ENSG00000161640.11	1	0
ENSG00000231237.1	1	1
ENSG00000268854.1	1	0
ENSG00000089163.4	1	1
ENSG00000180433.4	1	1
ENSG00000131409.8	1	0
ENSG00000271736.1	1	1
ENSG00000232871.4	1	0
ENSG00000063127.11	1	0
ENSG00000104960.11	1	0
ENSG00000176909.7	1	0
ENSG00000207073.1	1	0
ENSG00000131408.9	1	0
ENSG00000142233.7	1	0
ENSG00000268047.1	1	0
ENSG00000183207.8	1	0
ENSG00000073754.5	1	1
ENSG00000200259.1	1	0
ENSG00000163518.6	1	1
ENSG00000269392.1	1	0
ENSG00000204653.5	1	0
ENSG00000265438.1	1	0
ENSG00000206758.1	1	0
ENSG00000268108.1	1	0
ENSG00000170890.9	1	1
ENSG00000126460.6	1	0
ENSG00000158481.8	1	1
ENSG00000229961.1	1	1
ENSG00000198703.2	1	1
ENSG00000269091.1	1	0
ENSG00000188340.1	1	1
ENSG00000104888.5	1	0
ENSG00000204673.6	1	0
ENSG00000180437.4	1	1
ENSG00000265675.1	1	0
ENSG00000152137.2	1	1
ENSG00000231700.3	1	1
ENSG00000269194.1	1	0
ENSG00000182264.4	1	0
ENSG00000269009.1	1	0
ENSG00000269352.1	1	0
ENSG00000074219.9	1	0
ENSG00000237189.1	1	1
ENSG00000225950.3	1	0
ENSG00000087086.9	1	0
ENSG00000104808.3	1	0
ENSG00000203758.4	1	1
ENSG00000174951.6	1	0
ENSG00000063177.8	1	0
ENSG00000265407.1	1	0
ENSG00000227295.2	1	1
ENSG00000248636.2	1	1
ENSG00000269404.2	1	0
ENSG00000207782.1	1	0
ENSG00000269540.1	1	0
ENSG00000180708.4	1	1
ENSG00000197532.1	1	1
ENSG00000269706.1	1	0
ENSG00000273189.1	1	0
ENSG00000177202.1	1	0
ENSG00000224520.2	1	1
ENSG00000202538.1	1	1
ENSG00000198967.3	1	1
ENSG00000176320.2	1	1
ENSG00000236257.1	1	1
ENSG00000256750.1	1	1
ENSG00000267099.1	1	0
ENSG00000268636.1	1	0
ENSG00000111786.4	1	1
ENSG00000267631.3	1	0
ENSG00000142530.6	1	0
ENSG00000196171.2	1	1
ENSG00000267019.1	1	0
ENSG00000213024.6	1	0
ENSG00000105523.3	1	0
ENSG00000235700.1	1	1
ENSG00000104812.10	1	0
ENSG00000213144.2	1	1
ENSG00000142552.3	1	0
ENSG00000170855.3	1	1
ENSG00000105053.6	1	0
ENSG00000104804.3	1	0
ENSG00000189052.6	1	0
ENSG00000111725.6	1	1
ENSG00000160856.16	1	1
ENSG00000104951.11	1	0
ENSG00000202503.1	1	0
ENSG00000268669.1	1	0
ENSG00000139767.4	1	1
ENSG00000161671.12	1	0
ENSG00000111737.7	1	1
ENSG00000252659.1	1	1
ENSG00000087074.7	1	0
ENSG00000256149.1	1	1
ENSG00000272464.1	1	1
ENSG00000226729.3	1	1
ENSG00000227445.1	1	1
ENSG00000180409.2	1	1
ENSG00000105552.10	1	0
ENSG00000126467.6	1	0
ENSG00000268681.1	1	0
ENSG00000183853.13	1	1
ENSG00000196337.6	1	0
ENSG00000252886.1	1	1
ENSG00000231666.1	1	1
ENSG00000268157.1	1	0
ENSG00000264213.1	1	0
ENSG00000104973.10	1	0
ENSG00000261949.1	1	0
ENSG00000089159.11	1	1
ENSG00000256695.1	1	1
ENSG00000232366.1	1	1
ENSG00000196961.8	1	0
ENSG00000132694.14	1	1
ENSG00000219355.2	1	1
ENSG00000104827.12	1	0
ENSG00000268006.1	1	0
ENSG00000132704.11	1	1
ENSG00000104805.11	1	0
ENSG00000126453.5	1	0
ENSG00000235555.1	1	0
ENSG00000161677.7	1	0
ENSG00000268677.1	1	0
ENSG00000255575.1	1	1
ENSG00000135127.7	1	1
ENSG00000268000.1	1	0
ENSG00000088986.6	1	1
ENSG00000161643.8	1	0
ENSG00000229849.1	1	1
ENSG00000158485.6	1	1
ENSG00000267815.1	1	0
ENSG00000264413.1	1	0
ENSG00000255692.1	1	1
ENSG00000257095.1	1	1
ENSG00000268093.1	1	0
ENSG00000177380.9	1	0
ENSG00000255618.1	1	1
ENSG00000226520.1	1	1
ENSG00000266160.1	1	1
ENSG00000231434.1	1	1
ENSG00000230942.1	1	1
ENSG00000256031.1	1	1
ENSG00000228239.1	1	1
ENSG00000087088.15	1	0
ENSG00000263913.1	1	1
ENSG00000260366.1	1	0
ENSG00000087076.4	1	0
ENSG00000117036.7	1	1
ENSG00000241590.1	1	1
ENSG00000142541.12	1	0
ENSG00000142546.9	1	0
ENSG00000086967.9	1	0
ENSG00000211581.1	1	0
ENSG00000142534.2	1	0
ENSG00000186306.1	1	1
ENSG00000199631.1	1	0
ENSG00000227425.1	1	1
ENSG00000111775.2	1	1
ENSG00000131398.9	1	0
ENSG00000122966.9	1	1
ENSG00000221323.1	1	1
ENSG00000227217.1	1	1
ENSG00000229724.1	1	1
ENSG00000255857.1	1	1
ENSG00000257218.1	1	1
ENSG00000267890.1	1	0
ENSG00000104894.7	1	0
ENSG00000142538.1	1	0
ENSG00000104848.1	1	0

## Sheet: glures
	MARS	UNIV
ENSG00000260948.1	1	0
ENSG00000064886.9	1	0
ENSG00000242807.1	1	1
ENSG00000255287.1	1	1
ENSG00000081479.8	1	1
ENSG00000273373.1	1	0
ENSG00000213717.3	1	1
ENSG00000172292.10	1	1
ENSG00000233337.1	1	0
ENSG00000158604.10	1	1
ENSG00000229283.1	1	0
ENSG00000197852.8	1	0
ENSG00000223258.1	1	1
ENSG00000235547.3	1	1
ENSG00000143125.5	1	0
ENSG00000136279.14	1	1
ENSG00000180773.10	1	1
ENSG00000078967.8	1	1
ENSG00000261654.1	1	0
ENSG00000116473.10	1	0
ENSG00000264652.1	1	1
ENSG00000105968.14	1	1
ENSG00000163093.7	1	1
ENSG00000203878.7	1	0
ENSG00000273221.1	1	0
ENSG00000228596.1	1	1
ENSG00000165323.11	1	1
ENSG00000239556.2	1	1
ENSG00000116455.9	1	0
ENSG00000116459.6	1	0
ENSG00000241074.2	1	1
ENSG00000235995.1	1	1
ENSG00000228680.1	1	1
ENSG00000200456.1	1	1
ENSG00000265694.1	1	1
ENSG00000162777.12	1	0
ENSG00000229497.1	1	1
ENSG00000162775.10	1	0
ENSG00000234020.1	1	0
ENSG00000134640.2	1	1
ENSG00000227179.2	1	0
ENSG00000236012.2	1	0
ENSG00000121933.13	1	0
ENSG00000243960.1	1	0
ENSG00000249255.1	1	1
ENSG00000271586.1	1	1
ENSG00000143119.8	1	0
ENSG00000255506.1	1	1
ENSG00000198648.6	1	1
ENSG00000228903.2	1	1
ENSG00000260997.1	0	1
ENSG00000255127.1	1	1
ENSG00000254961.1	1	1
ENSG00000136206.3	1	1
ENSG00000152253.4	1	1
ENSG00000200360.1	1	0
ENSG00000272768.1	1	1
ENSG00000237556.1	1	0
ENSG00000199710.1	1	0
ENSG00000106628.6	1	1
ENSG00000227811.2	1	0
ENSG00000236040.1	1	0
ENSG00000235321.1	1	1
ENSG00000196262.9	1	1
ENSG00000239086.1	1	1
ENSG00000200656.1	1	1
ENSG00000252308.1	1	1
ENSG00000168679.13	1	0
ENSG00000136271.6	1	1
ENSG00000252983.1	1	1
ENSG00000173947.9	1	0
ENSG00000239775.1	1	1
ENSG00000259834.1	1	0
ENSG00000239474.2	1	1
ENSG00000166002.2	1	1
ENSG00000164543.5	1	1
ENSG00000206838.1	1	1
ENSG00000272982.1	1	0
ENSG00000136280.11	1	1
ENSG00000215867.4	1	0
ENSG00000240194.2	1	0
ENSG00000234183.1	1	1
ENSG00000172318.4	1	1
ENSG00000171385.5	1	0
ENSG00000177301.9	1	0
ENSG00000138399.13	1	1
ENSG00000264326.1	1	1
ENSG00000240202.2	1	1
ENSG00000224699.4	1	0
ENSG00000237972.1	1	1
ENSG00000238357.1	1	1
ENSG00000221565.1	1	1
ENSG00000134248.9	1	0
ENSG00000233737.3	1	1
ENSG00000241057.1	1	1
ENSG00000232956.4	1	1
ENSG00000106603.13	1	1
ENSG00000232811.1	1	0
ENSG00000239230.2	1	1
ENSG00000200536.1	1	0
ENSG00000106605.6	0	1
ENSG00000232791.3	1	0
ENSG00000227963.1	1	0
ENSG00000136274.8	1	1
ENSG00000252848.1	1	1
ENSG00000235335.2	1	1
ENSG00000085465.11	1	0
ENSG00000264069.1	1	1
ENSG00000270380.1	1	0
ENSG00000156171.10	1	0
ENSG00000242248.2	1	1
ENSG00000214783.5	1	1
ENSG00000237415.2	1	0
ENSG00000273010.1	1	0
ENSG00000064703.7	1	0
ENSG00000235314.1	1	1
ENSG00000232558.1	1	0
ENSG00000214211.2	1	1
ENSG00000255445.1	1	1
ENSG00000225672.1	1	0
ENSG00000221538.1	1	0
ENSG00000252760.1	1	0
ENSG00000106633.11	1	1
ENSG00000199890.1	1	0
ENSG00000143105.5	1	0
ENSG00000231638.1	1	1
ENSG00000165325.9	1	1
ENSG00000201028.1	1	0
ENSG00000238259.1	1	1
ENSG00000163072.10	1	1
ENSG00000244244.2	1	1
ENSG00000177272.7	1	0
ENSG00000255233.1	1	1
ENSG00000231346.1	1	0
ENSG00000134255.9	1	0
ENSG00000015520.10	1	1
ENSG00000255332.3	1	1
ENSG00000239111.1	1	0
ENSG00000106608.12	1	1
ENSG00000201772.1	1	1
ENSG00000073737.12	1	1
ENSG00000254705.1	1	1
ENSG00000073734.8	1	1
ENSG00000136286.10	1	1
ENSG00000146677.6	1	1
ENSG00000231437.3	1	0
ENSG00000015676.13	1	1
ENSG00000106624.4	1	1
ENSG00000134216.14	1	0
ENSG00000105953.10	1	1
ENSG00000234106.3	1	1
ENSG00000058404.15	1	1
ENSG00000121931.11	1	0
ENSG00000136270.9	1	1
ENSG00000229827.1	1	1
ENSG00000106636.3	1	1
ENSG00000152254.6	1	1
ENSG00000199348.1	1	1
ENSG00000106631.4	1	1
ENSG00000235407.1	1	0
ENSG00000143110.7	1	0
ENSG00000122678.10	1	1
ENSG00000254874.1	1	1
ENSG00000122515.10	1	1
ENSG00000138398.11	1	1
ENSG00000227617.4	1	1
ENSG00000146676.5	1	1
ENSG00000230160.1	1	1
ENSG00000225443.1	1	1

## Sheet: hdlres
	MARS	UNIV
ENSG00000260621.1	1	1
ENSG00000198848.8	1	1
ENSG00000261439.1	1	1
ENSG00000157613.6	0	1
ENSG00000165917.5	1	0
ENSG00000201999.1	1	1
ENSG00000109920.8	1	1
ENSG00000167005.9	1	1
ENSG00000261396.1	1	1
ENSG00000140262.13	1	1
ENSG00000159761.10	1	0
ENSG00000264079.1	1	1
ENSG00000264102.1	1	1
ENSG00000102974.10	1	1
ENSG00000188038.3	1	0
ENSG00000135740.12	1	1
ENSG00000087263.12	1	1
ENSG00000272372.1	1	1
ENSG00000261771.1	1	1
ENSG00000201201.1	1	1
ENSG00000159387.7	1	1
ENSG00000165923.11	0	1
ENSG00000270072.1	1	1
ENSG00000159720.7	1	1
ENSG00000168701.14	1	1
ENSG00000180720.6	1	1
ENSG00000124074.7	1	1
ENSG00000038358.10	1	1
ENSG00000137871.15	1	1
ENSG00000264583.1	1	1
ENSG00000102901.8	0	1
ENSG00000168676.6	1	1
ENSG00000171016.7	1	1
ENSG00000140932.5	1	1
ENSG00000243802.2	1	1
ENSG00000207964.1	1	1
ENSG00000265014.1	0	1
ENSG00000102898.7	1	1
ENSG00000179776.13	1	1
ENSG00000221526.1	1	1
ENSG00000261171.1	1	1
ENSG00000102871.11	1	1
ENSG00000261386.2	1	1
ENSG00000201363.1	1	0
ENSG00000260695.1	1	1
ENSG00000259180.1	1	1
ENSG00000240760.1	1	1
ENSG00000172824.10	1	1
ENSG00000109919.5	1	1
ENSG00000260916.1	1	1
ENSG00000261652.2	1	1
ENSG00000261823.1	1	1
ENSG00000263207.2	1	1
ENSG00000260036.1	1	1
ENSG00000266540.1	1	1
ENSG00000166548.11	1	1
ENSG00000247675.2	0	1
ENSG00000254639.1	1	1
ENSG00000110536.9	1	1
ENSG00000239555.2	1	1
ENSG00000255007.1	1	1
ENSG00000205250.4	1	1
ENSG00000203401.4	1	1
ENSG00000245694.4	1	1
ENSG00000166592.7	1	1
ENSG00000172840.2	1	1
ENSG00000134575.5	1	1
ENSG00000244558.1	1	0
ENSG00000254879.1	1	1
ENSG00000238513.1	1	1
ENSG00000151575.10	1	1
ENSG00000265893.1	1	0
ENSG00000256061.3	1	1
ENSG00000166450.8	1	1
ENSG00000069943.5	1	1
ENSG00000165916.4	1	1
ENSG00000125149.7	1	1
ENSG00000159708.13	1	1
ENSG00000135722.4	1	1
ENSG00000260558.1	1	1
ENSG00000261333.2	1	1
ENSG00000168748.9	1	1
ENSG00000200376.1	1	1
ENSG00000159593.10	1	1
ENSG00000137876.5	1	1
ENSG00000226812.2	1	0
ENSG00000239703.2	1	1
ENSG00000149179.9	1	1
ENSG00000246777.1	1	1
ENSG00000134574.7	0	1
ENSG00000260041.1	1	1
ENSG00000217555.8	1	1
ENSG00000259945.1	1	0
ENSG00000252447.1	1	1
ENSG00000134571.6	1	1
ENSG00000025434.14	1	1
ENSG00000255520.1	1	1
ENSG00000260834.1	1	0
ENSG00000180210.10	1	1
ENSG00000269976.1	1	0
ENSG00000159461.10	1	1
ENSG00000260650.1	1	1
ENSG00000222586.1	1	1
ENSG00000110514.14	1	1
ENSG00000172831.7	1	1
ENSG00000246898.1	1	1
ENSG00000261705.1	1	1
ENSG00000249961.5	1	1
ENSG00000166595.7	1	1
ENSG00000271350.1	1	1
ENSG00000263540.1	1	1
ENSG00000102890.10	1	1
ENSG00000175224.12	1	1
ENSG00000255197.1	1	1
ENSG00000223187.1	1	1
ENSG00000259711.1	1	1
ENSG00000199784.1	1	1
ENSG00000260004.1	1	1
ENSG00000265918.1	1	1
ENSG00000271557.1	1	1
ENSG00000166589.8	1	1
ENSG00000207948.1	1	1
ENSG00000069869.11	1	1
ENSG00000270049.1	1	1
ENSG00000135720.8	1	1
ENSG00000261013.1	1	1
ENSG00000159714.6	1	1
ENSG00000196155.8	1	1
ENSG00000175220.7	1	1
ENSG00000196666.3	1	1
ENSG00000233376.1	1	0
ENSG00000259725.1	1	1
ENSG00000179044.11	1	1
ENSG00000246379.2	1	1
ENSG00000256897.1	1	1
ENSG00000102904.10	1	1
ENSG00000265467.1	1	1
ENSG00000102981.5	1	0
ENSG00000252941.1	1	0
ENSG00000273283.1	1	0
ENSG00000225973.3	1	1
ENSG00000228695.5	1	1
ENSG00000265910.1	1	1
ENSG00000159723.4	1	1
ENSG00000261742.1	1	1
ENSG00000261174.2	1	1
ENSG00000261818.1	1	1
ENSG00000168734.9	1	0
ENSG00000125122.10	1	1
ENSG00000261656.1	1	1
ENSG00000261234.1	1	1
ENSG00000140939.10	1	1
ENSG00000172247.3	1	1
ENSG00000260894.1	1	0
ENSG00000260392.1	1	1
ENSG00000252427.1	0	1
ENSG00000087258.9	1	1
ENSG00000141084.6	1	1
ENSG00000176842.10	1	1
ENSG00000089505.13	1	1
ENSG00000213729.3	1	0
ENSG00000230183.3	1	1
ENSG00000067955.9	1	1
ENSG00000260198.1	1	1
ENSG00000149091.11	1	1
ENSG00000237172.3	1	1
ENSG00000087253.7	1	1
ENSG00000159753.9	1	1
ENSG00000039523.13	1	1
ENSG00000165912.11	1	1
ENSG00000260135.2	1	1
ENSG00000102977.9	1	0
ENSG00000260146.1	1	1
ENSG00000030066.9	1	0
ENSG00000270165.1	1	0
ENSG00000259369.1	1	1
ENSG00000200090.1	1	1
ENSG00000244313.2	0	1
ENSG00000262141.1	1	0
ENSG00000159792.5	1	1
ENSG00000102878.11	1	1
ENSG00000159713.6	1	1
ENSG00000259283.2	1	1
ENSG00000270060.1	1	1
ENSG00000259804.1	1	1
ENSG00000110492.11	1	1
ENSG00000237718.1	1	1
ENSG00000124120.6	1	0
ENSG00000260465.1	1	1
ENSG00000265408.1	1	1
ENSG00000261072.2	1	1
ENSG00000159398.11	1	1
ENSG00000176387.6	1	1
ENSG00000261088.1	1	1
ENSG00000196123.8	1	1
ENSG00000252874.1	1	1
ENSG00000172828.8	1	1
ENSG00000069974.11	1	1
ENSG00000265559.1	1	1
ENSG00000236436.1	1	0
ENSG00000143878.8	1	0
ENSG00000225625.3	1	1
ENSG00000175619.2	1	0
ENSG00000271543.1	1	1
ENSG00000229005.2	1	0
ENSG00000255269.1	0	1
ENSG00000269605.1	1	0
ENSG00000183723.8	1	1
ENSG00000103546.14	1	1
ENSG00000087245.8	1	1
ENSG00000110497.10	1	1
ENSG00000258122.1	1	1
ENSG00000252327.1	1	1
ENSG00000196839.8	1	0
ENSG00000149177.8	1	1
ENSG00000118961.10	1	0
ENSG00000134569.5	1	1
ENSG00000263693.1	1	1
ENSG00000138587.5	1	1
ENSG00000260765.2	1	1
ENSG00000166546.9	1	1
ENSG00000175213.2	1	1
ENSG00000141098.8	1	0
ENSG00000124249.5	1	0
ENSG00000265281.1	1	1
ENSG00000221218.1	1	1
ENSG00000132824.9	1	0
ENSG00000132832.5	1	0
ENSG00000135723.9	1	1
ENSG00000256812.1	1	1
ENSG00000181827.10	1	1
ENSG00000261012.2	1	0
ENSG00000260147.1	1	1
ENSG00000239194.1	1	1
ENSG00000140931.15	1	1
ENSG00000254780.1	1	1

## Sheet: height
	MARS	UNIV
ENSG00000235214.1	1	0
ENSG00000101000.4	1	0
ENSG00000228958.1	1	0
ENSG00000202150.1	1	0
ENSG00000125965.4	1	0
ENSG00000025293.11	1	0
ENSG00000228265.1	1	0
ENSG00000131067.12	1	0
ENSG00000230155.2	1	0
ENSG00000125991.14	1	0
ENSG00000231034.1	1	0
ENSG00000224497.1	1	0
ENSG00000264616.1	1	0
ENSG00000088298.8	1	0
ENSG00000228386.2	1	0
ENSG00000236388.1	1	0
ENSG00000200301.1	1	0
ENSG00000101460.8	1	0
ENSG00000206582.1	1	0
ENSG00000229472.1	1	0
ENSG00000264888.1	1	0
ENSG00000078814.11	1	0
ENSG00000101019.17	1	0
ENSG00000100991.7	1	0
ENSG00000225336.2	1	0
ENSG00000126005.11	1	0
ENSG00000238549.1	1	0
ENSG00000214200.2	1	0
ENSG00000201498.1	1	0
ENSG00000061656.5	1	0
ENSG00000221763.1	1	0
ENSG00000272945.1	1	0
ENSG00000236456.1	1	0
ENSG00000234933.1	1	0
ENSG00000269202.1	1	0
ENSG00000125971.12	1	0
ENSG00000207635.1	1	0
ENSG00000204183.1	1	0
ENSG00000214185.3	1	0
ENSG00000227401.1	1	0
ENSG00000261582.1	1	0
ENSG00000125966.8	1	0
ENSG00000125970.7	1	0
ENSG00000231795.1	1	0
ENSG00000125998.7	1	0
ENSG00000242372.2	1	0
ENSG00000101444.8	1	0
ENSG00000101464.6	1	0
ENSG00000201151.1	1	0
ENSG00000078747.8	1	0
ENSG00000198646.9	1	0
ENSG00000225246.1	1	0
ENSG00000100983.5	1	0

## Sheet: ldlres
	MARS	UNIV
ENSG00000104826.7	1	0
ENSG00000105559.7	1	0
ENSG00000105538.4	1	0
ENSG00000199831.1	1	0
ENSG00000252646.1	1	0
ENSG00000130812.6	1	1
ENSG00000171295.8	1	1
ENSG00000268518.1	1	0
ENSG00000104872.6	1	0
ENSG00000065989.11	1	1
ENSG00000234378.1	1	1
ENSG00000224420.3	1	0
ENSG00000252162.1	1	0
ENSG00000010361.9	1	0
ENSG00000235191.1	1	0
ENSG00000266059.1	1	1
ENSG00000105397.9	1	1
ENSG00000161609.5	1	0
ENSG00000227047.1	1	1
ENSG00000223734.2	1	1
ENSG00000220201.3	1	1
ENSG00000105550.4	1	0
ENSG00000134222.12	1	1
ENSG00000267500.1	1	1
ENSG00000231204.1	1	1
ENSG00000183891.5	1	1
ENSG00000207752.1	1	1
ENSG00000105371.8	1	1
ENSG00000105364.9	1	1
ENSG00000234810.1	1	0
ENSG00000266922.1	1	1
ENSG00000266204.1	1	1
ENSG00000126456.11	1	0
ENSG00000104870.8	1	0
ENSG00000063180.4	1	0
ENSG00000161618.5	1	0
ENSG00000267685.2	1	0
ENSG00000235537.1	1	1
ENSG00000267898.1	1	0
ENSG00000265404.1	1	0
ENSG00000201675.1	1	0
ENSG00000134202.6	1	1
ENSG00000202357.1	1	1
ENSG00000085433.11	1	1
ENSG00000198003.7	1	1
ENSG00000267576.1	1	1
ENSG00000267896.1	1	0
ENSG00000205517.8	1	1
ENSG00000196427.9	1	1
ENSG00000177599.8	1	1
ENSG00000248835.2	1	0
ENSG00000062822.8	1	0
ENSG00000228665.2	1	1
ENSG00000142453.7	1	1
ENSG00000116221.11	1	0
ENSG00000090554.8	1	0
ENSG00000131401.7	1	0
ENSG00000228076.2	1	1
ENSG00000116133.7	1	0
ENSG00000235005.1	1	1
ENSG00000129353.10	1	1
ENSG00000200530.1	1	0
ENSG00000126461.10	1	0
ENSG00000126458.3	1	0
ENSG00000080573.6	1	1
ENSG00000267303.1	1	1
ENSG00000243829.1	1	0
ENSG00000105088.4	1	0
ENSG00000130175.5	1	1
ENSG00000221410.1	1	1
ENSG00000264266.1	1	1
ENSG00000162650.11	1	1
ENSG00000142528.11	1	0
ENSG00000231900.3	1	0
ENSG00000104852.10	1	0
ENSG00000055917.11	1	1
ENSG00000221125.1	1	0
ENSG00000143107.4	1	1
ENSG00000197813.4	1	0
ENSG00000206599.1	1	0
ENSG00000181754.6	1	1
ENSG00000265023.1	1	0
ENSG00000207972.1	1	1
ENSG00000156150.6	1	1
ENSG00000131400.3	1	0
ENSG00000206832.1	1	1
ENSG00000130529.11	1	0
ENSG00000169136.4	1	0
ENSG00000241720.2	1	1
ENSG00000227453.1	1	0
ENSG00000118965.10	1	1
ENSG00000130528.7	1	0
ENSG00000063176.11	1	0
ENSG00000238118.1	1	1
ENSG00000104863.7	1	0
ENSG00000237349.1	1	1
ENSG00000263462.1	1	0
ENSG00000207709.2	1	1
ENSG00000162398.7	1	0
ENSG00000176920.10	1	0
ENSG00000162396.5	1	0
ENSG00000268655.1	1	0
ENSG00000271991.1	1	1
ENSG00000228784.3	1	1
ENSG00000238310.1	1	1
ENSG00000173928.2	1	1
ENSG00000104818.14	1	0
ENSG00000105357.11	1	0
ENSG00000161652.8	1	0
ENSG00000104901.2	1	0
ENSG00000126457.16	1	0
ENSG00000039650.5	1	0
ENSG00000143869.5	1	1
ENSG00000104946.6	1	0
ENSG00000126464.9	1	0
ENSG00000105516.6	1	0
ENSG00000132031.8	1	1
ENSG00000267646.1	1	1
ENSG00000228420.1	1	1
ENSG00000268231.1	1	0
ENSG00000264835.1	1	0
ENSG00000186086.12	1	1
ENSG00000130816.10	1	1
ENSG00000167798.12	1	1
ENSG00000267174.1	1	1
ENSG00000258634.2	1	1
ENSG00000157216.11	1	0
ENSG00000213030.4	1	0
ENSG00000130158.9	1	1
ENSG00000268686.1	1	0
ENSG00000169169.10	1	0
ENSG00000260879.1	1	1
ENSG00000226104.1	1	1
ENSG00000238122.1	1	1
ENSG00000270066.2	1	1
ENSG00000204666.3	1	0
ENSG00000270654.1	1	1
ENSG00000161640.11	1	0
ENSG00000169174.9	1	0
ENSG00000268854.1	1	0
ENSG00000162402.8	1	0
ENSG00000162391.7	1	0
ENSG00000271723.1	1	0
ENSG00000261055.1	1	1
ENSG00000131409.8	1	0
ENSG00000162390.13	1	0
ENSG00000271010.1	1	1
ENSG00000271629.1	1	1
ENSG00000267343.1	1	1
ENSG00000232871.4	1	0
ENSG00000229621.1	1	1
ENSG00000063127.11	1	0
ENSG00000180739.12	1	1
ENSG00000267277.1	1	1
ENSG00000254942.1	1	1
ENSG00000104960.11	1	0
ENSG00000156097.8	1	1
ENSG00000176909.7	1	0
ENSG00000105401.2	1	1
ENSG00000215717.5	1	1
ENSG00000207073.1	1	0
ENSG00000121940.11	1	1
ENSG00000252216.1	1	1
ENSG00000231090.1	1	0
ENSG00000267650.1	1	1
ENSG00000131408.9	1	0
ENSG00000090339.4	1	1
ENSG00000142233.7	1	0
ENSG00000268047.1	1	0
ENSG00000102575.6	1	1
ENSG00000143028.7	1	1
ENSG00000183207.8	1	0
ENSG00000076662.5	1	1
ENSG00000105518.9	1	1
ENSG00000269976.1	1	1
ENSG00000200259.1	1	0
ENSG00000269392.1	1	0
ENSG00000200763.1	1	1
ENSG00000204653.5	1	0
ENSG00000105520.6	1	1
ENSG00000265438.1	1	0
ENSG00000213304.3	1	1
ENSG00000206758.1	1	0
ENSG00000227210.1	1	1
ENSG00000115884.6	1	1
ENSG00000268108.1	1	0
ENSG00000130734.5	1	1
ENSG00000233416.1	1	1
ENSG00000267274.1	1	1
ENSG00000126460.6	1	0
ENSG00000118960.8	1	1
ENSG00000129347.15	1	1
ENSG00000269091.1	1	0
ENSG00000104888.5	1	0
ENSG00000267179.1	1	0
ENSG00000204673.6	1	0
ENSG00000129355.6	1	1
ENSG00000099203.2	1	1
ENSG00000213403.2	1	1
ENSG00000265675.1	1	0
ENSG00000241361.4	1	1
ENSG00000197933.8	1	1
ENSG00000269194.1	1	0
ENSG00000182264.4	1	0
ENSG00000269009.1	1	0
ENSG00000269352.1	1	0
ENSG00000074219.9	1	0
ENSG00000267387.1	1	1
ENSG00000225950.3	1	0
ENSG00000264192.1	1	1
ENSG00000129354.7	1	1
ENSG00000065135.7	1	1
ENSG00000087086.9	1	0
ENSG00000104808.3	1	0
ENSG00000174951.6	1	0
ENSG00000161888.7	1	1
ENSG00000063177.8	1	0
ENSG00000238364.1	1	1
ENSG00000265407.1	1	0
ENSG00000269404.2	1	0
ENSG00000130165.6	1	1
ENSG00000080511.2	1	1
ENSG00000228054.2	1	1
ENSG00000225632.1	1	0
ENSG00000251484.3	1	1
ENSG00000207782.1	1	0
ENSG00000269540.1	1	0
ENSG00000198551.5	1	1
ENSG00000168710.13	1	1
ENSG00000162636.11	1	1
ENSG00000238531.1	1	1
ENSG00000187266.9	1	1
ENSG00000130811.6	1	1
ENSG00000269706.1	1	0
ENSG00000273189.1	1	0
ENSG00000177202.1	1	0
ENSG00000130176.3	1	1
ENSG00000227832.1	1	1
ENSG00000244165.1	1	1
ENSG00000267089.1	1	1
ENSG00000266352.1	1	1
ENSG00000267099.1	1	0
ENSG00000184371.9	1	1
ENSG00000121957.8	1	1
ENSG00000130813.13	1	1
ENSG00000268636.1	1	0
ENSG00000196757.3	1	0
ENSG00000266936.1	1	1
ENSG00000228538.1	1	1
ENSG00000267631.3	1	0
ENSG00000142530.6	1	0
ENSG00000267019.1	1	0
ENSG00000221566.1	1	1
ENSG00000213024.6	1	0
ENSG00000130167.9	1	1
ENSG00000228703.1	1	1
ENSG00000105523.3	1	0
ENSG00000238349.1	1	1
ENSG00000212171.1	1	1
ENSG00000213729.3	1	1
ENSG00000267100.1	1	1
ENSG00000127616.13	1	1
ENSG00000244716.2	1	1
ENSG00000104812.10	1	0
ENSG00000130159.9	1	1
ENSG00000142552.3	1	0
ENSG00000267105.1	1	1
ENSG00000134186.7	1	1
ENSG00000105053.6	1	0
ENSG00000104804.3	1	0
ENSG00000105514.3	1	1
ENSG00000189052.6	1	0
ENSG00000104951.11	1	0
ENSG00000202503.1	1	0
ENSG00000130733.6	1	1
ENSG00000268669.1	1	0
ENSG00000161671.12	1	0
ENSG00000143106.8	1	1
ENSG00000142444.6	1	1
ENSG00000087074.7	1	0
ENSG00000162639.11	1	1
ENSG00000134183.7	1	1
ENSG00000224927.2	1	1
ENSG00000238735.1	1	1
ENSG00000105552.10	1	0
ENSG00000126467.6	1	0
ENSG00000268681.1	1	0
ENSG00000265149.1	1	1
ENSG00000233005.1	1	1
ENSG00000244080.2	1	1
ENSG00000085491.11	1	1
ENSG00000196337.6	1	0
ENSG00000267544.1	1	1
ENSG00000214223.3	1	1
ENSG00000268157.1	1	0
ENSG00000264213.1	1	0
ENSG00000104973.10	1	0
ENSG00000261949.1	1	0
ENSG00000235411.1	1	1
ENSG00000143093.10	1	1
ENSG00000196361.5	1	1
ENSG00000265879.1	1	1
ENSG00000196961.8	1	0
ENSG00000224698.1	1	1
ENSG00000266978.1	1	1
ENSG00000171291.4	1	1
ENSG00000084674.9	1	1
ENSG00000184313.15	1	0
ENSG00000174151.10	1	1
ENSG00000243967.3	1	1
ENSG00000104827.12	1	0
ENSG00000220949.2	1	1
ENSG00000268006.1	1	0
ENSG00000161914.5	1	1
ENSG00000232971.2	1	1
ENSG00000267197.1	1	1
ENSG00000162641.14	1	1
ENSG00000104805.11	1	0
ENSG00000134243.7	1	1
ENSG00000126453.5	1	0
ENSG00000235555.1	1	0
ENSG00000161677.7	1	0
ENSG00000213366.8	1	1
ENSG00000268677.1	1	0
ENSG00000213303.3	1	1
ENSG00000221986.2	1	1
ENSG00000130173.9	1	1
ENSG00000268000.1	1	0
ENSG00000236436.1	1	1
ENSG00000143878.8	1	1
ENSG00000267082.1	1	1
ENSG00000143126.7	1	1
ENSG00000183401.7	1	1
ENSG00000161643.8	1	0
ENSG00000267815.1	1	0
ENSG00000203897.3	1	1
ENSG00000264413.1	1	0
ENSG00000197332.7	1	1
ENSG00000235045.2	1	1
ENSG00000267534.1	1	1
ENSG00000116299.12	1	1
ENSG00000268093.1	1	0
ENSG00000177380.9	1	0
ENSG00000218819.3	1	1
ENSG00000249840.2	1	1
ENSG00000130164.7	1	1
ENSG00000197256.6	1	1
ENSG00000179902.8	1	1
ENSG00000213339.4	1	1
ENSG00000232800.1	1	1
ENSG00000087088.15	1	0
ENSG00000260366.1	1	0
ENSG00000118961.10	1	1
ENSG00000228950.1	1	1
ENSG00000087076.4	1	0
ENSG00000134201.6	1	1
ENSG00000214212.4	1	1
ENSG00000105376.4	1	1
ENSG00000116266.6	1	1
ENSG00000168765.11	1	1
ENSG00000226483.2	1	1
ENSG00000142541.12	1	0
ENSG00000198758.6	1	1
ENSG00000079805.12	1	1
ENSG00000209645.1	1	1
ENSG00000197044.6	1	1
ENSG00000142546.9	1	0
ENSG00000086967.9	1	0
ENSG00000068697.6	1	1
ENSG00000142534.2	1	0
ENSG00000265747.1	1	1
ENSG00000006555.6	1	0
ENSG00000200829.1	1	1
ENSG00000199631.1	1	0
ENSG00000231948.2	1	1
ENSG00000161847.9	1	1
ENSG00000157211.10	1	0
ENSG00000131398.9	1	0
ENSG00000116337.11	1	1
ENSG00000273382.1	1	1
ENSG00000197780.5	1	1
ENSG00000079999.9	1	1
ENSG00000225113.1	1	1
ENSG00000175898.4	1	1
ENSG00000134184.8	1	1
ENSG00000267607.1	1	1
ENSG00000260246.1	1	1
ENSG00000267890.1	1	0
ENSG00000104894.7	1	0
ENSG00000129351.13	1	1
ENSG00000142538.1	1	0
ENSG00000261012.2	1	1
ENSG00000130810.15	1	1
ENSG00000198429.5	1	1
ENSG00000104848.1	1	0
ENSG00000031698.8	1	1

## Sheet: sysres
	MARS	UNIV
ENSG00000162994.11	1	1
ENSG00000143947.8	1	1
ENSG00000115355.11	1	1
ENSG00000238619.1	1	1
ENSG00000264849.1	1	1
ENSG00000162997.11	1	1
ENSG00000272606.1	1	1
ENSG00000238493.1	1	1
ENSG00000212175.1	1	1
ENSG00000206964.1	0	1
ENSG00000271894.1	1	1
ENSG00000203327.2	0	1
ENSG00000240401.4	1	1
ENSG00000055813.5	1	1
ENSG00000207798.1	1	1
ENSG00000252507.1	0	1
ENSG00000211520.2	1	1
ENSG00000231334.1	0	1
ENSG00000138041.11	1	1
ENSG00000115380.14	1	1
ENSG00000239189.1	1	1
ENSG00000237887.1	1	1
ENSG00000266376.1	1	1
ENSG00000138035.10	1	1
ENSG00000233594.2	1	1
ENSG00000200086.1	0	1
ENSG00000228108.1	0	1
ENSG00000214595.7	1	1
ENSG00000207548.1	1	1
ENSG00000234943.2	0	1
ENSG00000085760.10	1	1
ENSG00000229805.1	1	1
ENSG00000115310.13	1	1
ENSG00000238018.1	1	1
ENSG00000163001.7	1	1
ENSG00000226702.1	1	1
ENSG00000227799.1	1	1
ENSG00000272180.1	1	1
ENSG00000199395.1	1	1
ENSG00000233251.3	1	1
ENSG00000202344.1	1	1

## Sheet: tgres
	MARS	UNIV
ENSG00000243147.3	1	1
ENSG00000175445.10	1	1
ENSG00000163792.5	1	1
ENSG00000163794.6	1	1
ENSG00000115155.12	1	1
ENSG00000115211.11	1	1
ENSG00000200003.1	1	1
ENSG00000225024.1	1	1
ENSG00000138074.10	1	1
ENSG00000254260.1	1	1
ENSG00000253300.1	1	1
ENSG00000205500.4	1	1
ENSG00000158019.16	1	1
ENSG00000171303.5	1	1
ENSG00000242709.1	1	1
ENSG00000254242.1	1	1
ENSG00000231636.1	1	1
ENSG00000270528.1	1	1
ENSG00000138073.9	1	1
ENSG00000115216.9	1	1
ENSG00000198522.9	1	1
ENSG00000243943.5	1	1
ENSG00000156011.12	0	1
ENSG00000234945.3	1	1
ENSG00000233438.1	1	1
ENSG00000236099.1	1	1
ENSG00000138085.12	1	1
ENSG00000213453.3	1	1
ENSG00000234072.1	1	1
ENSG00000138028.10	1	1
ENSG00000163795.9	1	1
ENSG00000115194.6	1	1
ENSG00000265321.1	1	1
ENSG00000250316.1	0	1
ENSG00000115241.9	1	1
ENSG00000270846.1	1	1
ENSG00000253775.1	1	1
ENSG00000115163.10	1	1
ENSG00000229621.1	1	0
ENSG00000221843.2	1	1
ENSG00000119760.11	1	1
ENSG00000115204.10	1	1
ENSG00000254201.1	0	1
ENSG00000163793.8	1	1
ENSG00000157884.6	1	1
ENSG00000205334.2	1	1
ENSG00000253866.1	1	1
ENSG00000225378.1	1	1
ENSG00000084734.4	1	1
ENSG00000259080.1	1	1
ENSG00000138018.13	1	1
ENSG00000138080.9	1	1
ENSG00000253733.2	1	1
ENSG00000268656.1	1	1
ENSG00000138100.9	1	1
ENSG00000222267.1	1	1
ENSG00000230286.1	1	1
ENSG00000147408.10	0	1
ENSG00000061337.11	1	1
ENSG00000084764.6	1	1
ENSG00000251944.1	1	1
ENSG00000084693.11	1	1
ENSG00000084774.9	1	1
ENSG00000176714.9	1	1
ENSG00000254092.1	1	1
ENSG00000235267.1	1	1
ENSG00000171174.9	1	1
ENSG00000157856.6	1	1
ENSG00000115207.9	1	1
ENSG00000138030.8	1	1
ENSG00000253178.1	1	1
ENSG00000186143.6	1	1
ENSG00000173557.10	1	1
ENSG00000138002.10	1	1
ENSG00000104611.7	0	1
ENSG00000223522.1	1	1
ENSG00000104613.7	0	1
ENSG00000254026.1	1	1
ENSG00000157851.12	1	1
ENSG00000206731.1	1	1
ENSG00000115226.5	1	1
ENSG00000272148.1	1	1
ENSG00000157992.8	1	1
ENSG00000229122.1	1	1
ENSG00000253164.1	1	1
ENSG00000228474.1	1	1
ENSG00000163798.9	1	1
ENSG00000115234.6	1	1
ENSG00000253557.1	0	1
ENSG00000036565.10	1	1
ENSG00000253147.1	1	1
ENSG00000253270.1	0	1
ENSG00000119777.14	1	1
ENSG00000147416.6	1	1
ENSG00000253280.1	0	1
ENSG00000221531.1	1	1
ENSG00000213699.4	1	1
ENSG00000272056.1	1	1
ENSG00000143994.9	1	1
ENSG00000145835.6	1	1
ENSG00000253199.1	1	1
