# Supplementary material for: MARS: leveraging allelic heterogeneity to increase power of association testing
Source: Genome Biol. 2021 Apr 30;22:128. doi: 10.1186/s13059-021-02353-8 (PMC8086090; doi:10.1186/s13059-021-02353-8)
Supplement: Supplementary file 5 — Additional file 5 List of loci found by previous studies among the loci identified by MARS but not by the univariate test [file 13059_2021_2353_MOESM5_ESM.xlsx]

## Sheet: crpres
rsid	GRCh38_ref_version	GRCh38_chr	GRCh38_position	GRCh37_ref_version	GRCh37_chr	GRCh37_position	DATE ADDED TO CATALOG	PUBMEDID	DATE	JOURNAL	STUDY	DISEASE/TRAIT	REGION	ensembl_id	entrez_id	hgnc_symbol	hgnc_name	uniprot_id	gene_biotype	gene	chr	TSS	start	end	tss_position
rs2287921	GRCh38.p7	19	48725015	GRCh37.p13	19	49228272	2017-02-25	27286809	2016-06-10	BMC Genomics	Bivariate genome-wide association study identifies novel pleiotropic loci for lipids and inflammation.	C-reactive protein levels or LDL-cholesterol levels (pleiotropy)	19q13.33	ENSG00000063127	28968	SLC6A16	solute carrier family 6 member 16	Q9GZN6	protein_coding	ENSG00000063127.11	19	49828482	48828482	50828482	-600210
rs2287921	GRCh38.p7	19	48725015	GRCh37.p13	19	49228272	2017-02-25	27286809	2016-06-10	BMC Genomics	Bivariate genome-wide association study identifies novel pleiotropic loci for lipids and inflammation.	C-reactive protein levels or LDL-cholesterol levels (pleiotropy)	19q13.33	ENSG00000063176	56848	SPHK2	sphingosine kinase 2	B3KV83	protein_coding	ENSG00000063176.11	19	49123659	48123659	50123659	104613
rs2287921	GRCh38.p7	19	48725015	GRCh37.p13	19	49228272	2017-02-25	27286809	2016-06-10	BMC Genomics	Bivariate genome-wide association study identifies novel pleiotropic loci for lipids and inflammation.	C-reactive protein levels or LDL-cholesterol levels (pleiotropy)	19q13.33	ENSG00000063177	6141	RPL18	ribosomal protein L18	A0A024QZD1	protein_coding	ENSG00000063177.8	19	49122384	48122384	50122384	105888
rs2287921	GRCh38.p7	19	48725015	GRCh37.p13	19	49228272	2017-02-25	27286809	2016-06-10	BMC Genomics	Bivariate genome-wide association study identifies novel pleiotropic loci for lipids and inflammation.	C-reactive protein levels or LDL-cholesterol levels (pleiotropy)	19q13.33	ENSG00000063180	770	CA11	carbonic anhydrase 11	O75493	protein_coding	ENSG00000063180.4	19	49149569	48149569	50149569	78703
rs2287921	GRCh38.p7	19	48725015	GRCh37.p13	19	49228272	2017-02-25	27286809	2016-06-10	BMC Genomics	Bivariate genome-wide association study identifies novel pleiotropic loci for lipids and inflammation.	C-reactive protein levels or LDL-cholesterol levels (pleiotropy)	19q13.33	ENSG00000074219	8463	TEAD2	TEA domain transcription factor 2	A0A024QZE2	protein_coding	ENSG00000074219.9	19	49865714	48865714	50865714	-637442
rs2287921	GRCh38.p7	19	48725015	GRCh37.p13	19	49228272	2017-02-25	27286809	2016-06-10	BMC Genomics	Bivariate genome-wide association study identifies novel pleiotropic loci for lipids and inflammation.	C-reactive protein levels or LDL-cholesterol levels (pleiotropy)	19q13.33	ENSG00000087074	23645	PPP1R15A	protein phosphatase 1 regulatory subunit 15A	O75807	protein_coding	ENSG00000087074.7	19	49375649	48375649	50375649	-147377
rs2287921	GRCh38.p7	19	48725015	GRCh37.p13	19	49228272	2017-02-25	27286809	2016-06-10	BMC Genomics	Bivariate genome-wide association study identifies novel pleiotropic loci for lipids and inflammation.	C-reactive protein levels or LDL-cholesterol levels (pleiotropy)	19q13.33	ENSG00000087076	51171	HSD17B14	hydroxysteroid 17-beta dehydrogenase 14	A0A140VJH8	protein_coding	ENSG00000087076.4	19	49339935	48339935	50339935	-111663
rs2287921	GRCh38.p7	19	48725015	GRCh37.p13	19	49228272	2017-02-25	27286809	2016-06-10	BMC Genomics	Bivariate genome-wide association study identifies novel pleiotropic loci for lipids and inflammation.	C-reactive protein levels or LDL-cholesterol levels (pleiotropy)	19q13.33	ENSG00000087086	2512	FTL	ferritin light chain	P02792	protein_coding	ENSG00000087086.9	19	49468558	48468558	50468558	-240286
rs2287921	GRCh38.p7	19	48725015	GRCh37.p13	19	49228272	2017-02-25	27286809	2016-06-10	BMC Genomics	Bivariate genome-wide association study identifies novel pleiotropic loci for lipids and inflammation.	C-reactive protein levels or LDL-cholesterol levels (pleiotropy)	19q13.33	ENSG00000087088	581	BAX	BCL2 associated X, apoptosis regulator	Q07812	protein_coding	ENSG00000087088.15	19	49458117	48458117	50458117	-229845
rs2287921	GRCh38.p7	19	48725015	GRCh37.p13	19	49228272	2017-02-25	27286809	2016-06-10	BMC Genomics	Bivariate genome-wide association study identifies novel pleiotropic loci for lipids and inflammation.	C-reactive protein levels or LDL-cholesterol levels (pleiotropy)	19q13.33	ENSG00000090554	2323	FLT3LG	fms related tyrosine kinase 3 ligand	B7ZLY4	protein_coding	ENSG00000090554.8	19	49977464	48977464	50977464	-749192
rs2287921	GRCh38.p7	19	48725015	GRCh37.p13	19	49228272	2017-02-25	27286809	2016-06-10	BMC Genomics	Bivariate genome-wide association study identifies novel pleiotropic loci for lipids and inflammation.	C-reactive protein levels or LDL-cholesterol levels (pleiotropy)	19q13.33	ENSG00000104804	7288	TULP2	tubby like protein 2	O00295	protein_coding	ENSG00000104804.3	19	49401990	48401990	50401990	-173718
rs2287921	GRCh38.p7	19	48725015	GRCh37.p13	19	49228272	2017-02-25	27286809	2016-06-10	BMC Genomics	Bivariate genome-wide association study identifies novel pleiotropic loci for lipids and inflammation.	C-reactive protein levels or LDL-cholesterol levels (pleiotropy)	19q13.33	ENSG00000104805	4924	NUCB1	nucleobindin 1	A8K7Q1	protein_coding	ENSG00000104805.11	19	49403307	48403307	50403307	-175035
rs2287921	GRCh38.p7	19	48725015	GRCh37.p13	19	49228272	2017-02-25	27286809	2016-06-10	BMC Genomics	Bivariate genome-wide association study identifies novel pleiotropic loci for lipids and inflammation.	C-reactive protein levels or LDL-cholesterol levels (pleiotropy)	19q13.33	ENSG00000104808	27294	DHDH	dihydrodiol dehydrogenase	Q9UQ10	protein_coding	ENSG00000104808.3	19	49436939	48436939	50436939	-208667
rs2287921	GRCh38.p7	19	48725015	GRCh37.p13	19	49228272	2017-02-25	27286809	2016-06-10	BMC Genomics	Bivariate genome-wide association study identifies novel pleiotropic loci for lipids and inflammation.	C-reactive protein levels or LDL-cholesterol levels (pleiotropy)	19q13.33	ENSG00000104812	2997	GYS1	glycogen synthase 1	P13807	protein_coding	ENSG00000104812.10	19	49496567	48496567	50496567	-268295
rs2287921	GRCh38.p7	19	48725015	GRCh37.p13	19	49228272	2017-02-25	27286809	2016-06-10	BMC Genomics	Bivariate genome-wide association study identifies novel pleiotropic loci for lipids and inflammation.	C-reactive protein levels or LDL-cholesterol levels (pleiotropy)	19q13.33	ENSG00000104818	114336	CGB2	chorionic gonadotropin beta subunit 2	H9KV56	protein_coding	ENSG00000104818.14	19	49535169	48535169	50535169	-306897
rs2287921	GRCh38.p7	19	48725015	GRCh37.p13	19	49228272	2017-02-25	27286809	2016-06-10	BMC Genomics	Bivariate genome-wide association study identifies novel pleiotropic loci for lipids and inflammation.	C-reactive protein levels or LDL-cholesterol levels (pleiotropy)	19q13.33	ENSG00000104826	3972	LHB	luteinizing hormone beta polypeptide	A0A0F7RQE6	protein_coding	ENSG00000104826.7	19	49520338	48520338	50520338	-292066
rs2287921	GRCh38.p7	19	48725015	GRCh37.p13	19	49228272	2017-02-25	27286809	2016-06-10	BMC Genomics	Bivariate genome-wide association study identifies novel pleiotropic loci for lipids and inflammation.	C-reactive protein levels or LDL-cholesterol levels (pleiotropy)	19q13.33	ENSG00000104827	1082	CGB3	chorionic gonadotropin beta subunit 3	A0A0F7RQP8	protein_coding	ENSG00000104827.12	19	49527590	48527590	50527590	-299318
rs2287921	GRCh38.p7	19	48725015	GRCh37.p13	19	49228272	2017-02-25	27286809	2016-06-10	BMC Genomics	Bivariate genome-wide association study identifies novel pleiotropic loci for lipids and inflammation.	C-reactive protein levels or LDL-cholesterol levels (pleiotropy)	19q13.33	ENSG00000104848	3743	KCNA7	potassium voltage-gated channel subfamily A member 7	Q96RP8	protein_coding	ENSG00000104848.1	19	49576198	48576198	50576198	-347926
rs2287921	GRCh38.p7	19	48725015	GRCh37.p13	19	49228272	2017-02-25	27286809	2016-06-10	BMC Genomics	Bivariate genome-wide association study identifies novel pleiotropic loci for lipids and inflammation.	C-reactive protein levels or LDL-cholesterol levels (pleiotropy)	19q13.33	ENSG00000104852	6625	SNRNP70	small nuclear ribonucleoprotein U1 subunit 70	P08621	protein_coding	ENSG00000104852.10	19	49588676	48588676	50588676	-360404
rs2287921	GRCh38.p7	19	48725015	GRCh37.p13	19	49228272	2017-02-25	27286809	2016-06-10	BMC Genomics	Bivariate genome-wide association study identifies novel pleiotropic loci for lipids and inflammation.	C-reactive protein levels or LDL-cholesterol levels (pleiotropy)	19q13.33	ENSG00000104863	64130	LIN7B	lin-7 homolog B, crumbs cell polarity complex component	Q9HAP6	protein_coding	ENSG00000104863.7	19	49617581	48617581	50617581	-389309
rs2287921	GRCh38.p7	19	48725015	GRCh37.p13	19	49228272	2017-02-25	27286809	2016-06-10	BMC Genomics	Bivariate genome-wide association study identifies novel pleiotropic loci for lipids and inflammation.	C-reactive protein levels or LDL-cholesterol levels (pleiotropy)	19q13.33	ENSG00000104870	2217	FCGRT	Fc fragment of IgG receptor and transporter	A0A024QZI2	protein_coding	ENSG00000104870.8	19	50015536	49015536	51015536	-787264
rs2287921	GRCh38.p7	19	48725015	GRCh37.p13	19	49228272	2017-02-25	27286809	2016-06-10	BMC Genomics	Bivariate genome-wide association study identifies novel pleiotropic loci for lipids and inflammation.	C-reactive protein levels or LDL-cholesterol levels (pleiotropy)	19q13.33	ENSG00000104872	55011	PIH1D1	PIH1 domain containing 1	Q9NWS0	protein_coding	ENSG00000104872.6	19	49955158	48955158	50955158	-726886
rs2287921	GRCh38.p7	19	48725015	GRCh37.p13	19	49228272	2017-02-25	27286809	2016-06-10	BMC Genomics	Bivariate genome-wide association study identifies novel pleiotropic loci for lipids and inflammation.	C-reactive protein levels or LDL-cholesterol levels (pleiotropy)	19q13.33	ENSG00000104888	57030	SLC17A7	solute carrier family 17 member 7	Q9P2U7	protein_coding	ENSG00000104888.5	19	49945617	48945617	50945617	-717345
rs2287921	GRCh38.p7	19	48725015	GRCh37.p13	19	49228272	2017-02-25	27286809	2016-06-10	BMC Genomics	Bivariate genome-wide association study identifies novel pleiotropic loci for lipids and inflammation.	C-reactive protein levels or LDL-cholesterol levels (pleiotropy)	19q13.33	ENSG00000104894	951	CD37	CD37 molecule	P11049	protein_coding	ENSG00000104894.7	19	49838428	48838428	50838428	-610156
rs2287921	GRCh38.p7	19	48725015	GRCh37.p13	19	49228272	2017-02-25	27286809	2016-06-10	BMC Genomics	Bivariate genome-wide association study identifies novel pleiotropic loci for lipids and inflammation.	C-reactive protein levels or LDL-cholesterol levels (pleiotropy)	19q13.33	ENSG00000104901	27120	DKKL1	dickkopf like acrosomal protein 1	Q9UK85	protein_coding	ENSG00000104901.2	19	49865040	48865040	50865040	-636768
rs2287921	GRCh38.p7	19	48725015	GRCh37.p13	19	49228272	2017-02-25	27286809	2016-06-10	BMC Genomics	Bivariate genome-wide association study identifies novel pleiotropic loci for lipids and inflammation.	C-reactive protein levels or LDL-cholesterol levels (pleiotropy)	19q13.33	ENSG00000105516	1628	DBP	D-box binding PAR bZIP transcription factor	Q10586	protein_coding	ENSG00000105516.6	19	49140695	48140695	50140695	87577
rs2287921	GRCh38.p7	19	48725015	GRCh37.p13	19	49228272	2017-02-25	27286809	2016-06-10	BMC Genomics	Bivariate genome-wide association study identifies novel pleiotropic loci for lipids and inflammation.	C-reactive protein levels or LDL-cholesterol levels (pleiotropy)	19q13.33	ENSG00000105523	54854	FAM83E	family with sequence similarity 83 member E	Q2M2I3	protein_coding	ENSG00000105523.3	19	49118111	48118111	50118111	110161
rs2287921	GRCh38.p7	19	48725015	GRCh37.p13	19	49228272	2017-02-25	27286809	2016-06-10	BMC Genomics	Bivariate genome-wide association study identifies novel pleiotropic loci for lipids and inflammation.	C-reactive protein levels or LDL-cholesterol levels (pleiotropy)	19q13.33	ENSG00000105538	54922	RASIP1	Ras interacting protein 1	Q5U651	protein_coding	ENSG00000105538.4	19	49243978	48243978	50243978	-15706
rs2287921	GRCh38.p7	19	48725015	GRCh37.p13	19	49228272	2017-02-25	27286809	2016-06-10	BMC Genomics	Bivariate genome-wide association study identifies novel pleiotropic loci for lipids and inflammation.	C-reactive protein levels or LDL-cholesterol levels (pleiotropy)	19q13.33	ENSG00000105550	26291	FGF21	fibroblast growth factor 21	Q9NSA1	protein_coding	ENSG00000105550.4	19	49258816	48258816	50258816	-30544
rs2287921	GRCh38.p7	19	48725015	GRCh37.p13	19	49228272	2017-02-25	27286809	2016-06-10	BMC Genomics	Bivariate genome-wide association study identifies novel pleiotropic loci for lipids and inflammation.	C-reactive protein levels or LDL-cholesterol levels (pleiotropy)	19q13.33	ENSG00000105552	587	BCAT2	branched chain amino acid transaminase 2	O15382	protein_coding	ENSG00000105552.10	19	49314286	48314286	50314286	-86014
rs2287921	GRCh38.p7	19	48725015	GRCh37.p13	19	49228272	2017-02-25	27286809	2016-06-10	BMC Genomics	Bivariate genome-wide association study identifies novel pleiotropic loci for lipids and inflammation.	C-reactive protein levels or LDL-cholesterol levels (pleiotropy)	19q13.33	ENSG00000105559	57664	PLEKHA4	pleckstrin homology domain containing A4	Q9H4M7	protein_coding	ENSG00000105559.7	19	49371889	48371889	50371889	-143617
rs2287921	GRCh38.p7	19	48725015	GRCh37.p13	19	49228272	2017-02-25	27286809	2016-06-10	BMC Genomics	Bivariate genome-wide association study identifies novel pleiotropic loci for lipids and inflammation.	C-reactive protein levels or LDL-cholesterol levels (pleiotropy)	19q13.33	ENSG00000126453	83596	BCL2L12	BCL2 like 12	Q9HB09	protein_coding	ENSG00000126453.5	19	50169942	49169942	51169942	-941670
rs2287921	GRCh38.p7	19	48725015	GRCh37.p13	19	49228272	2017-02-25	27286809	2016-06-10	BMC Genomics	Bivariate genome-wide association study identifies novel pleiotropic loci for lipids and inflammation.	C-reactive protein levels or LDL-cholesterol levels (pleiotropy)	19q13.33	ENSG00000126456	3661	IRF3	interferon regulatory factor 3	Q14653	protein_coding	ENSG00000126456.11	19	50166771	49166771	51166771	-938499
rs2287921	GRCh38.p7	19	48725015	GRCh37.p13	19	49228272	2017-02-25	27286809	2016-06-10	BMC Genomics	Bivariate genome-wide association study identifies novel pleiotropic loci for lipids and inflammation.	C-reactive protein levels or LDL-cholesterol levels (pleiotropy)	19q13.33	ENSG00000126457	3276	PRMT1	protein arginine methyltransferase 1	A0A087X1W2	protein_coding	ENSG00000126457.16	19	50179043	49179043	51179043	-950771
rs2287921	GRCh38.p7	19	48725015	GRCh37.p13	19	49228272	2017-02-25	27286809	2016-06-10	BMC Genomics	Bivariate genome-wide association study identifies novel pleiotropic loci for lipids and inflammation.	C-reactive protein levels or LDL-cholesterol levels (pleiotropy)	19q13.33	ENSG00000126458	6237	RRAS	RAS related	A0A024QZF2	protein_coding	ENSG00000126458.3	19	50143458	49143458	51143458	-915186
rs2287921	GRCh38.p7	19	48725015	GRCh37.p13	19	49228272	2017-02-25	27286809	2016-06-10	BMC Genomics	Bivariate genome-wide association study identifies novel pleiotropic loci for lipids and inflammation.	C-reactive protein levels or LDL-cholesterol levels (pleiotropy)	19q13.33	ENSG00000126460	5639	PRRG2	proline rich and Gla domain 2	O14669	protein_coding	ENSG00000126460.6	19	50083903	49083903	51083903	-855631
rs2287921	GRCh38.p7	19	48725015	GRCh37.p13	19	49228272	2017-02-25	27286809	2016-06-10	BMC Genomics	Bivariate genome-wide association study identifies novel pleiotropic loci for lipids and inflammation.	C-reactive protein levels or LDL-cholesterol levels (pleiotropy)	19q13.33	ENSG00000126461	58506	SCAF1	SR-related CTD associated factor 1	Q9H7N4	protein_coding	ENSG00000126461.10	19	50145382	49145382	51145382	-917110
rs2287921	GRCh38.p7	19	48725015	GRCh37.p13	19	49228272	2017-02-25	27286809	2016-06-10	BMC Genomics	Bivariate genome-wide association study identifies novel pleiotropic loci for lipids and inflammation.	C-reactive protein levels or LDL-cholesterol levels (pleiotropy)	19q13.33	ENSG00000126464	57479	PRR12	proline rich 12	Q9ULL5	protein_coding	ENSG00000126464.9	19	50094900	49094900	51094900	-866628
rs2287921	GRCh38.p7	19	48725015	GRCh37.p13	19	49228272	2017-02-25	27286809	2016-06-10	BMC Genomics	Bivariate genome-wide association study identifies novel pleiotropic loci for lipids and inflammation.	C-reactive protein levels or LDL-cholesterol levels (pleiotropy)	19q13.33	ENSG00000130528	3270	HRC	histidine rich calcium binding protein	P23327	protein_coding	ENSG00000130528.7	19	49658681	48658681	50658681	-430409
rs2287921	GRCh38.p7	19	48725015	GRCh37.p13	19	49228272	2017-02-25	27286809	2016-06-10	BMC Genomics	Bivariate genome-wide association study identifies novel pleiotropic loci for lipids and inflammation.	C-reactive protein levels or LDL-cholesterol levels (pleiotropy)	19q13.33	ENSG00000130529	54795	TRPM4	transient receptor potential cation channel subfamily M member 4	Q8TD43	protein_coding	ENSG00000130529.11	19	49660998	48660998	50660998	-432726
rs2287921	GRCh38.p7	19	48725015	GRCh37.p13	19	49228272	2017-02-25	27286809	2016-06-10	BMC Genomics	Bivariate genome-wide association study identifies novel pleiotropic loci for lipids and inflammation.	C-reactive protein levels or LDL-cholesterol levels (pleiotropy)	19q13.33	ENSG00000142233	126147	NTN5	netrin 5	Q8WTR8	protein_coding	ENSG00000142233.7	19	49176338	48176338	50176338	51934
rs2287921	GRCh38.p7	19	48725015	GRCh37.p13	19	49228272	2017-02-25	27286809	2016-06-10	BMC Genomics	Bivariate genome-wide association study identifies novel pleiotropic loci for lipids and inflammation.	C-reactive protein levels or LDL-cholesterol levels (pleiotropy)	19q13.33	ENSG00000142534	6205	RPS11	ribosomal protein S11	P62280	protein_coding	ENSG00000142534.2	19	49999631	48999631	50999631	-771359
rs2287921	GRCh38.p7	19	48725015	GRCh37.p13	19	49228272	2017-02-25	27286809	2016-06-10	BMC Genomics	Bivariate genome-wide association study identifies novel pleiotropic loci for lipids and inflammation.	C-reactive protein levels or LDL-cholesterol levels (pleiotropy)	19q13.33	ENSG00000142538	113091	PTH2	parathyroid hormone 2	Q96A98	protein_coding	ENSG00000142538.1	19	49926698	48926698	50926698	-698426
rs2287921	GRCh38.p7	19	48725015	GRCh37.p13	19	49228272	2017-02-25	27286809	2016-06-10	BMC Genomics	Bivariate genome-wide association study identifies novel pleiotropic loci for lipids and inflammation.	C-reactive protein levels or LDL-cholesterol levels (pleiotropy)	19q13.33	ENSG00000142541	23521	RPL13A	ribosomal protein L13a	P40429	protein_coding	ENSG00000142541.12	19	49990811	48990811	50990811	-762539
rs2287921	GRCh38.p7	19	48725015	GRCh37.p13	19	49228272	2017-02-25	27286809	2016-06-10	BMC Genomics	Bivariate genome-wide association study identifies novel pleiotropic loci for lipids and inflammation.	C-reactive protein levels or LDL-cholesterol levels (pleiotropy)	19q13.33	ENSG00000142546	51070	NOSIP	nitric oxide synthase interacting protein	Q9Y314	protein_coding	ENSG00000142546.9	19	50093519	49093519	51093519	-865247
rs2287921	GRCh38.p7	19	48725015	GRCh37.p13	19	49228272	2017-02-25	27286809	2016-06-10	BMC Genomics	Bivariate genome-wide association study identifies novel pleiotropic loci for lipids and inflammation.	C-reactive protein levels or LDL-cholesterol levels (pleiotropy)	19q13.33	ENSG00000142552	57333	RCN3	reticulocalbin 3	Q96D15	protein_coding	ENSG00000142552.3	19	50030875	49030875	51030875	-802603
rs2287921	GRCh38.p7	19	48725015	GRCh37.p13	19	49228272	2017-02-25	27286809	2016-06-10	BMC Genomics	Bivariate genome-wide association study identifies novel pleiotropic loci for lipids and inflammation.	C-reactive protein levels or LDL-cholesterol levels (pleiotropy)	19q13.33	ENSG00000161609	147872	CCDC155	coiled-coil domain containing 155	Q8N6L0	protein_coding	ENSG00000161609.5	19	49891475	48891475	50891475	-663203
rs2287921	GRCh38.p7	19	48725015	GRCh37.p13	19	49228272	2017-02-25	27286809	2016-06-10	BMC Genomics	Bivariate genome-wide association study identifies novel pleiotropic loci for lipids and inflammation.	C-reactive protein levels or LDL-cholesterol levels (pleiotropy)	19q13.33	ENSG00000161618	126133	ALDH16A1	aldehyde dehydrogenase 16 family member A1	Q8IZ83	protein_coding	ENSG00000161618.5	19	49961743	48961743	50961743	-733471
rs2287921	GRCh38.p7	19	48725015	GRCh37.p13	19	49228272	2017-02-25	27286809	2016-06-10	BMC Genomics	Bivariate genome-wide association study identifies novel pleiotropic loci for lipids and inflammation.	C-reactive protein levels or LDL-cholesterol levels (pleiotropy)	19q13.33	ENSG00000169169	126129	CPT1C	carnitine palmitoyltransferase 1C	A0A024QZI3	protein_coding	ENSG00000169169.10	19	50194155	49194155	51194155	-965883
rs2287921	GRCh38.p7	19	48725015	GRCh37.p13	19	49228272	2017-02-25	27286809	2016-06-10	BMC Genomics	Bivariate genome-wide association study identifies novel pleiotropic loci for lipids and inflammation.	C-reactive protein levels or LDL-cholesterol levels (pleiotropy)	19q13.33	ENSG00000174951	2523	FUT1	fucosyltransferase 1 (H blood group)	P19526	protein_coding	ENSG00000174951.6	19	49258647	48258647	50258647	-30375
rs2287921	GRCh38.p7	19	48725015	GRCh37.p13	19	49228272	2017-02-25	27286809	2016-06-10	BMC Genomics	Bivariate genome-wide association study identifies novel pleiotropic loci for lipids and inflammation.	C-reactive protein levels or LDL-cholesterol levels (pleiotropy)	19q13.33	ENSG00000176909	284358	MAMSTR	MEF2 activating motif and SAP domain containing transcriptional regulator	Q6ZN01	protein_coding	ENSG00000176909.7	19	49222978	48222978	50222978	5294
rs2287921	GRCh38.p7	19	48725015	GRCh37.p13	19	49228272	2017-02-25	27286809	2016-06-10	BMC Genomics	Bivariate genome-wide association study identifies novel pleiotropic loci for lipids and inflammation.	C-reactive protein levels or LDL-cholesterol levels (pleiotropy)	19q13.33	ENSG00000176920	2524	FUT2	fucosyltransferase 2	A8K2L2	protein_coding	ENSG00000176920.10	19	49199228	48199228	50199228	29044
rs2287921	GRCh38.p7	19	48725015	GRCh37.p13	19	49228272	2017-02-25	27286809	2016-06-10	BMC Genomics	Bivariate genome-wide association study identifies novel pleiotropic loci for lipids and inflammation.	C-reactive protein levels or LDL-cholesterol levels (pleiotropy)	19q13.33	ENSG00000177202	171169	SPACA4	sperm acrosome associated 4	A0A140VJU1	protein_coding	ENSG00000177202.1	19	49110000	48110000	50110000	118272
rs2287921	GRCh38.p7	19	48725015	GRCh37.p13	19	49228272	2017-02-25	27286809	2016-06-10	BMC Genomics	Bivariate genome-wide association study identifies novel pleiotropic loci for lipids and inflammation.	C-reactive protein levels or LDL-cholesterol levels (pleiotropy)	19q13.33	ENSG00000177380	8541	PPFIA3	PTPRF interacting protein alpha 3	O75145	protein_coding	ENSG00000177380.9	19	49622646	48622646	50622646	-394374
rs2287921	GRCh38.p7	19	48725015	GRCh37.p13	19	49228272	2017-02-25	27286809	2016-06-10	BMC Genomics	Bivariate genome-wide association study identifies novel pleiotropic loci for lipids and inflammation.	C-reactive protein levels or LDL-cholesterol levels (pleiotropy)	19q13.33	ENSG00000182264	284359	IZUMO1	izumo sperm-egg fusion 1	Q8IYV9	protein_coding	ENSG00000182264.4	19	49250166	48250166	50250166	-21894
rs2287921	GRCh38.p7	19	48725015	GRCh37.p13	19	49228272	2017-02-25	27286809	2016-06-10	BMC Genomics	Bivariate genome-wide association study identifies novel pleiotropic loci for lipids and inflammation.	C-reactive protein levels or LDL-cholesterol levels (pleiotropy)	19q13.33	ENSG00000183207	10856	RUVBL2	RuvB like AAA ATPase 2	B3KNL2	protein_coding	ENSG00000183207.8	19	49496705	48496705	50496705	-268433
rs2287921	GRCh38.p7	19	48725015	GRCh37.p13	19	49228272	2017-02-25	27286809	2016-06-10	BMC Genomics	Bivariate genome-wide association study identifies novel pleiotropic loci for lipids and inflammation.	C-reactive protein levels or LDL-cholesterol levels (pleiotropy)	19q13.33	ENSG00000189052	93659	CGB5	chorionic gonadotropin beta subunit 5	A0A0F7RQP8	protein_coding	ENSG00000189052.6	19	49547141	48547141	50547141	-318869
rs2287921	GRCh38.p7	19	48725015	GRCh37.p13	19	49228272	2017-02-25	27286809	2016-06-10	BMC Genomics	Bivariate genome-wide association study identifies novel pleiotropic loci for lipids and inflammation.	C-reactive protein levels or LDL-cholesterol levels (pleiotropy)	19q13.33	ENSG00000196337	94027	CGB7	chorionic gonadotropin beta subunit 7	A0A0F7RQF0	protein_coding	ENSG00000196337.6	19	49558265	48558265	50558265	-329993
rs2287921	GRCh38.p7	19	48725015	GRCh37.p13	19	49228272	2017-02-25	27286809	2016-06-10	BMC Genomics	Bivariate genome-wide association study identifies novel pleiotropic loci for lipids and inflammation.	C-reactive protein levels or LDL-cholesterol levels (pleiotropy)	19q13.33	ENSG00000197813						ENSG00000197813.4	19	49835577	48835577	50835577	-607305
rs2287921	GRCh38.p7	19	48725015	GRCh37.p13	19	49228272	2017-02-25	27286809	2016-06-10	BMC Genomics	Bivariate genome-wide association study identifies novel pleiotropic loci for lipids and inflammation.	C-reactive protein levels or LDL-cholesterol levels (pleiotropy)	19q13.33	ENSG00000199631	26818	SNORD33	small nucleolar RNA, C/D box 33		snoRNA	ENSG00000199631.1	19	49993872	48993872	50993872	-765600
rs2287921	GRCh38.p7	19	48725015	GRCh37.p13	19	49228272	2017-02-25	27286809	2016-06-10	BMC Genomics	Bivariate genome-wide association study identifies novel pleiotropic loci for lipids and inflammation.	C-reactive protein levels or LDL-cholesterol levels (pleiotropy)	19q13.33	ENSG00000200259	26816	SNORD35A	small nucleolar RNA, C/D box 35A		snoRNA	ENSG00000200259.1	19	49994432	48994432	50994432	-766160
rs2287921	GRCh38.p7	19	48725015	GRCh37.p13	19	49228272	2017-02-25	27286809	2016-06-10	BMC Genomics	Bivariate genome-wide association study identifies novel pleiotropic loci for lipids and inflammation.	C-reactive protein levels or LDL-cholesterol levels (pleiotropy)	19q13.33	ENSG00000200530	84546	SNORD35B	small nucleolar RNA, C/D box 35B		snoRNA	ENSG00000200530.1	19	50000977	49000977	51000977	-772705
rs2287921	GRCh38.p7	19	48725015	GRCh37.p13	19	49228272	2017-02-25	27286809	2016-06-10	BMC Genomics	Bivariate genome-wide association study identifies novel pleiotropic loci for lipids and inflammation.	C-reactive protein levels or LDL-cholesterol levels (pleiotropy)	19q13.33	ENSG00000201675	26819	SNORD32A	small nucleolar RNA, C/D box 32A		snoRNA	ENSG00000201675.1	19	49993222	48993222	50993222	-764950
rs2287921	GRCh38.p7	19	48725015	GRCh37.p13	19	49228272	2017-02-25	27286809	2016-06-10	BMC Genomics	Bivariate genome-wide association study identifies novel pleiotropic loci for lipids and inflammation.	C-reactive protein levels or LDL-cholesterol levels (pleiotropy)	19q13.33	ENSG00000202503	26817	SNORD34	small nucleolar RNA, C/D box 34		snoRNA	ENSG00000202503.1	19	49994161	48994161	50994161	-765889
rs2287921	GRCh38.p7	19	48725015	GRCh37.p13	19	49228272	2017-02-25	27286809	2016-06-10	BMC Genomics	Bivariate genome-wide association study identifies novel pleiotropic loci for lipids and inflammation.	C-reactive protein levels or LDL-cholesterol levels (pleiotropy)	19q13.33	ENSG00000206758						ENSG00000206758.1	19	49296515	48296515	50296515	-68243
rs2287921	GRCh38.p7	19	48725015	GRCh37.p13	19	49228272	2017-02-25	27286809	2016-06-10	BMC Genomics	Bivariate genome-wide association study identifies novel pleiotropic loci for lipids and inflammation.	C-reactive protein levels or LDL-cholesterol levels (pleiotropy)	19q13.33	ENSG00000207073						ENSG00000207073.1	19	50069929	49069929	51069929	-841657
rs2287921	GRCh38.p7	19	48725015	GRCh37.p13	19	49228272	2017-02-25	27286809	2016-06-10	BMC Genomics	Bivariate genome-wide association study identifies novel pleiotropic loci for lipids and inflammation.	C-reactive protein levels or LDL-cholesterol levels (pleiotropy)	19q13.33	ENSG00000207782	406942	MIR150	microRNA 150		miRNA	ENSG00000207782.1	19	50004125	49004125	51004125	-775853
rs2287921	GRCh38.p7	19	48725015	GRCh37.p13	19	49228272	2017-02-25	27286809	2016-06-10	BMC Genomics	Bivariate genome-wide association study identifies novel pleiotropic loci for lipids and inflammation.	C-reactive protein levels or LDL-cholesterol levels (pleiotropy)	19q13.33	ENSG00000213030	94115	CGB8	chorionic gonadotropin beta subunit 8	A0A0F7RQP8	protein_coding	ENSG00000213030.4	19	49551629	48551629	50551629	-323357
rs2287921	GRCh38.p7	19	48725015	GRCh37.p13	19	49228272	2017-02-25	27286809	2016-06-10	BMC Genomics	Bivariate genome-wide association study identifies novel pleiotropic loci for lipids and inflammation.	C-reactive protein levels or LDL-cholesterol levels (pleiotropy)	19q13.33	ENSG00000224420	199800	ADM5	adrenomedullin 5 (putative)	C9JUS6	protein_coding	ENSG00000224420.3	19	50193363	49193363	51193363	-965091
rs2287921	GRCh38.p7	19	48725015	GRCh37.p13	19	49228272	2017-02-25	27286809	2016-06-10	BMC Genomics	Bivariate genome-wide association study identifies novel pleiotropic loci for lipids and inflammation.	C-reactive protein levels or LDL-cholesterol levels (pleiotropy)	19q13.33	ENSG00000225950	4909	NTF4	neurotrophin 4	A0A024QZE4	protein_coding	ENSG00000225950.3	19	49568333	48568333	50568333	-340061
rs2287921	GRCh38.p7	19	48725015	GRCh37.p13	19	49228272	2017-02-25	27286809	2016-06-10	BMC Genomics	Bivariate genome-wide association study identifies novel pleiotropic loci for lipids and inflammation.	C-reactive protein levels or LDL-cholesterol levels (pleiotropy)	19q13.33	ENSG00000232871	653677	SEC1P	secretory blood group 1, pseudogene		transcribed_unitary_pseudogene	ENSG00000232871.4	19	49141328	48141328	50141328	86944
rs2287921	GRCh38.p7	19	48725015	GRCh37.p13	19	49228272	2017-02-25	27286809	2016-06-10	BMC Genomics	Bivariate genome-wide association study identifies novel pleiotropic loci for lipids and inflammation.	C-reactive protein levels or LDL-cholesterol levels (pleiotropy)	19q13.33	ENSG00000235191	100874085	NUCB1-AS1	NUCB1 antisense RNA 1		antisense	ENSG00000235191.1	19	49422148	48422148	50422148	-193876
rs2287921	GRCh38.p7	19	48725015	GRCh37.p13	19	49228272	2017-02-25	27286809	2016-06-10	BMC Genomics	Bivariate genome-wide association study identifies novel pleiotropic loci for lipids and inflammation.	C-reactive protein levels or LDL-cholesterol levels (pleiotropy)	19q13.33	ENSG00000235555						ENSG00000235555.1	19	49778376	48778376	50778376	-550104
rs2287921	GRCh38.p7	19	48725015	GRCh37.p13	19	49228272	2017-02-25	27286809	2016-06-10	BMC Genomics	Bivariate genome-wide association study identifies novel pleiotropic loci for lipids and inflammation.	C-reactive protein levels or LDL-cholesterol levels (pleiotropy)	19q13.33	ENSG00000243829						ENSG00000243829.1	19	50223338	49223338	51223338	-995066
rs2287921	GRCh38.p7	19	48725015	GRCh37.p13	19	49228272	2017-02-25	27286809	2016-06-10	BMC Genomics	Bivariate genome-wide association study identifies novel pleiotropic loci for lipids and inflammation.	C-reactive protein levels or LDL-cholesterol levels (pleiotropy)	19q13.33	ENSG00000260366						ENSG00000260366.1	19	49429428	48429428	50429428	-201156
rs2287921	GRCh38.p7	19	48725015	GRCh37.p13	19	49228272	2017-02-25	27286809	2016-06-10	BMC Genomics	Bivariate genome-wide association study identifies novel pleiotropic loci for lipids and inflammation.	C-reactive protein levels or LDL-cholesterol levels (pleiotropy)	19q13.33	ENSG00000261949	100507003	GFY	golgi associated olfactory signaling regulator	I3L273	protein_coding	ENSG00000261949.1	19	49927006	48927006	50927006	-698734
rs2287921	GRCh38.p7	19	48725015	GRCh37.p13	19	49228272	2017-02-25	27286809	2016-06-10	BMC Genomics	Bivariate genome-wide association study identifies novel pleiotropic loci for lipids and inflammation.	C-reactive protein levels or LDL-cholesterol levels (pleiotropy)	19q13.33	ENSG00000264413						ENSG00000264413.1	19	50185328	49185328	51185328	-957056
rs2287921	GRCh38.p7	19	48725015	GRCh37.p13	19	49228272	2017-02-25	27286809	2016-06-10	BMC Genomics	Bivariate genome-wide association study identifies novel pleiotropic loci for lipids and inflammation.	C-reactive protein levels or LDL-cholesterol levels (pleiotropy)	19q13.33	ENSG00000264835						ENSG00000264835.1	19	49187292	48187292	50187292	40980
rs2287921	GRCh38.p7	19	48725015	GRCh37.p13	19	49228272	2017-02-25	27286809	2016-06-10	BMC Genomics	Bivariate genome-wide association study identifies novel pleiotropic loci for lipids and inflammation.	C-reactive protein levels or LDL-cholesterol levels (pleiotropy)	19q13.33	ENSG00000265023						ENSG00000265023.1	19	49769740	48769740	50769740	-541468
rs2287921	GRCh38.p7	19	48725015	GRCh37.p13	19	49228272	2017-02-25	27286809	2016-06-10	BMC Genomics	Bivariate genome-wide association study identifies novel pleiotropic loci for lipids and inflammation.	C-reactive protein levels or LDL-cholesterol levels (pleiotropy)	19q13.33	ENSG00000265407	100422979	MIR4324	microRNA 4324		miRNA	ENSG00000265407.1	19	49812125	48812125	50812125	-583853
rs2287921	GRCh38.p7	19	48725015	GRCh37.p13	19	49228272	2017-02-25	27286809	2016-06-10	BMC Genomics	Bivariate genome-wide association study identifies novel pleiotropic loci for lipids and inflammation.	C-reactive protein levels or LDL-cholesterol levels (pleiotropy)	19q13.33	ENSG00000265675						ENSG00000265675.1	19	49584589	48584589	50584589	-356317
rs2287921	GRCh38.p7	19	48725015	GRCh37.p13	19	49228272	2017-02-25	27286809	2016-06-10	BMC Genomics	Bivariate genome-wide association study identifies novel pleiotropic loci for lipids and inflammation.	C-reactive protein levels or LDL-cholesterol levels (pleiotropy)	19q13.33	ENSG00000267019						ENSG00000267019.1	19	49529277	48529277	50529277	-301005
rs2287921	GRCh38.p7	19	48725015	GRCh37.p13	19	49228272	2017-02-25	27286809	2016-06-10	BMC Genomics	Bivariate genome-wide association study identifies novel pleiotropic loci for lipids and inflammation.	C-reactive protein levels or LDL-cholesterol levels (pleiotropy)	19q13.33	ENSG00000267099						ENSG00000267099.1	19	49532983	48532983	50532983	-304711
rs2287921	GRCh38.p7	19	48725015	GRCh37.p13	19	49228272	2017-02-25	27286809	2016-06-10	BMC Genomics	Bivariate genome-wide association study identifies novel pleiotropic loci for lipids and inflammation.	C-reactive protein levels or LDL-cholesterol levels (pleiotropy)	19q13.33	ENSG00000267631	114335	CGB1	chorionic gonadotropin beta subunit 1	A6NKQ9	protein_coding	ENSG00000267631.3	19	49539560	48539560	50539560	-311288
rs2287921	GRCh38.p7	19	48725015	GRCh37.p13	19	49228272	2017-02-25	27286809	2016-06-10	BMC Genomics	Bivariate genome-wide association study identifies novel pleiotropic loci for lipids and inflammation.	C-reactive protein levels or LDL-cholesterol levels (pleiotropy)	19q13.33	ENSG00000267685						ENSG00000267685.2	19	49542295	48542295	50542295	-314023
rs2287921	GRCh38.p7	19	48725015	GRCh37.p13	19	49228272	2017-02-25	27286809	2016-06-10	BMC Genomics	Bivariate genome-wide association study identifies novel pleiotropic loci for lipids and inflammation.	C-reactive protein levels or LDL-cholesterol levels (pleiotropy)	19q13.33	ENSG00000267898						ENSG00000267898.1	19	49467232	48467232	50467232	-238960
rs2287921	GRCh38.p7	19	48725015	GRCh37.p13	19	49228272	2017-02-25	27286809	2016-06-10	BMC Genomics	Bivariate genome-wide association study identifies novel pleiotropic loci for lipids and inflammation.	C-reactive protein levels or LDL-cholesterol levels (pleiotropy)	19q13.33	ENSG00000268000						ENSG00000268000.1	19	50003781	49003781	51003781	-775509
rs2287921	GRCh38.p7	19	48725015	GRCh37.p13	19	49228272	2017-02-25	27286809	2016-06-10	BMC Genomics	Bivariate genome-wide association study identifies novel pleiotropic loci for lipids and inflammation.	C-reactive protein levels or LDL-cholesterol levels (pleiotropy)	19q13.33	ENSG00000268093						ENSG00000268093.1	19	49127389	48127389	50127389	100883
rs2287921	GRCh38.p7	19	48725015	GRCh37.p13	19	49228272	2017-02-25	27286809	2016-06-10	BMC Genomics	Bivariate genome-wide association study identifies novel pleiotropic loci for lipids and inflammation.	C-reactive protein levels or LDL-cholesterol levels (pleiotropy)	19q13.33	ENSG00000268108						ENSG00000268108.1	19	49563870	48563870	50563870	-335598
rs2287921	GRCh38.p7	19	48725015	GRCh37.p13	19	49228272	2017-02-25	27286809	2016-06-10	BMC Genomics	Bivariate genome-wide association study identifies novel pleiotropic loci for lipids and inflammation.	C-reactive protein levels or LDL-cholesterol levels (pleiotropy)	19q13.33	ENSG00000268157						ENSG00000268157.1	19	49859409	48859409	50859409	-631137
rs2287921	GRCh38.p7	19	48725015	GRCh37.p13	19	49228272	2017-02-25	27286809	2016-06-10	BMC Genomics	Bivariate genome-wide association study identifies novel pleiotropic loci for lipids and inflammation.	C-reactive protein levels or LDL-cholesterol levels (pleiotropy)	19q13.33	ENSG00000268636						ENSG00000268636.1	19	50129696	49129696	51129696	-901424
rs2287921	GRCh38.p7	19	48725015	GRCh37.p13	19	49228272	2017-02-25	27286809	2016-06-10	BMC Genomics	Bivariate genome-wide association study identifies novel pleiotropic loci for lipids and inflammation.	C-reactive protein levels or LDL-cholesterol levels (pleiotropy)	19q13.33	ENSG00000268655	101059948	LOC101059948	uncharacterized LOC101059948		protein_coding	ENSG00000268655.1	19	49522741	48522741	50522741	-294469
rs2287921	GRCh38.p7	19	48725015	GRCh37.p13	19	49228272	2017-02-25	27286809	2016-06-10	BMC Genomics	Bivariate genome-wide association study identifies novel pleiotropic loci for lipids and inflammation.	C-reactive protein levels or LDL-cholesterol levels (pleiotropy)	19q13.33	ENSG00000268669						ENSG00000268669.1	19	49545431	48545431	50545431	-317159
rs2287921	GRCh38.p7	19	48725015	GRCh37.p13	19	49228272	2017-02-25	27286809	2016-06-10	BMC Genomics	Bivariate genome-wide association study identifies novel pleiotropic loci for lipids and inflammation.	C-reactive protein levels or LDL-cholesterol levels (pleiotropy)	19q13.33	ENSG00000268677						ENSG00000268677.1	19	50193830	49193830	51193830	-965558
rs2287921	GRCh38.p7	19	48725015	GRCh37.p13	19	49228272	2017-02-25	27286809	2016-06-10	BMC Genomics	Bivariate genome-wide association study identifies novel pleiotropic loci for lipids and inflammation.	C-reactive protein levels or LDL-cholesterol levels (pleiotropy)	19q13.33	ENSG00000268681						ENSG00000268681.1	19	50005896	49005896	51005896	-777624
rs2287921	GRCh38.p7	19	48725015	GRCh37.p13	19	49228272	2017-02-25	27286809	2016-06-10	BMC Genomics	Bivariate genome-wide association study identifies novel pleiotropic loci for lipids and inflammation.	C-reactive protein levels or LDL-cholesterol levels (pleiotropy)	19q13.33	ENSG00000268686	101928295	LOC101928295	uncharacterized LOC101928295		antisense	ENSG00000268686.1	19	49891338	48891338	50891338	-663066
rs2287921	GRCh38.p7	19	48725015	GRCh37.p13	19	49228272	2017-02-25	27286809	2016-06-10	BMC Genomics	Bivariate genome-wide association study identifies novel pleiotropic loci for lipids and inflammation.	C-reactive protein levels or LDL-cholesterol levels (pleiotropy)	19q13.33	ENSG00000269009						ENSG00000269009.1	19	49759359	48759359	50759359	-531087
rs2287921	GRCh38.p7	19	48725015	GRCh37.p13	19	49228272	2017-02-25	27286809	2016-06-10	BMC Genomics	Bivariate genome-wide association study identifies novel pleiotropic loci for lipids and inflammation.	C-reactive protein levels or LDL-cholesterol levels (pleiotropy)	19q13.33	ENSG00000269706						ENSG00000269706.1	19	49554103	48554103	50554103	-325831
rs2287921	GRCh38.p7	19	48725015	GRCh37.p13	19	49228272	2017-02-25	27286809	2016-06-10	BMC Genomics	Bivariate genome-wide association study identifies novel pleiotropic loci for lipids and inflammation.	C-reactive protein levels or LDL-cholesterol levels (pleiotropy)	19q13.33	ENSG00000273189						ENSG00000273189.1	19	49977843	48977843	50977843	-749571

## Sheet: hdlres
rsid	GRCh38_ref_version	GRCh38_chr	GRCh38_position	GRCh37_ref_version	GRCh37_chr	GRCh37_position	DATE ADDED TO CATALOG	PUBMEDID	DATE	JOURNAL	STUDY	DISEASE/TRAIT	REGION	ensembl_id	entrez_id	hgnc_symbol	hgnc_name	uniprot_id	gene_biotype	gene	chr	TSS	start	end	tss_position
rs1042034	GRCh38.p7	2	21002409	GRCh37.p13	2	21225281	2012-01-25	20686565	2010-08-05	Nature	Biological, clinical and population relevance of 95 loci for blood lipids.	HDL cholesterol	2p24.1	ENSG00000118961	60526	LDAH	lipid droplet associated hydrolase	A0A0A0MSH6	protein_coding	ENSG00000118961.10	2	21022882	20022882	22022882	202399
rs1042034	GRCh38.p7	2	21002409	GRCh37.p13	2	21225281	2012-01-25	20686565	2010-08-05	Nature	Biological, clinical and population relevance of 95 loci for blood lipids.	HDL cholesterol	2p24.1	ENSG00000143878	388	RHOB	ras homolog family member B	P62745	protein_coding	ENSG00000143878.8	2	20646835	19646835	21646835	578446
rs1042034	GRCh38.p7	2	21002409	GRCh37.p13	2	21225281	2012-01-25	20686565	2010-08-05	Nature	Biological, clinical and population relevance of 95 loci for blood lipids.	HDL cholesterol	2p24.1	ENSG00000213729						ENSG00000213729.3	2	20355818	19355818	21355818	869463
rs1042034	GRCh38.p7	2	21002409	GRCh37.p13	2	21225281	2012-01-25	20686565	2010-08-05	Nature	Biological, clinical and population relevance of 95 loci for blood lipids.	HDL cholesterol	2p24.1	ENSG00000236436	101928271	LOC101928271	uncharacterized LOC101928271		lincRNA	ENSG00000236436.1	2	21059531	20059531	22059531	165750
rs1042034	GRCh38.p7	2	21002409	GRCh37.p13	2	21225281	2012-01-25	20686565	2010-08-05	Nature	Biological, clinical and population relevance of 95 loci for blood lipids.	HDL cholesterol	2p24.1	ENSG00000261012						ENSG00000261012.2	2	21223789	20223789	22223789	1492
rs1042034	GRCh38.p7	2	21002409	GRCh37.p13	2	21225281	2012-01-25	20686565	2010-08-05	Nature	Biological, clinical and population relevance of 95 loci for blood lipids.	HDL cholesterol	2p24.1	ENSG00000269976						ENSG00000269976.1	2	20786446	19786446	21786446	438835
rs1109166	GRCh38.p7	16	67943479	GRCh37.p13	16	67977382	2017-06-26	28334899	2017-02-21	Hum Mol Genet	Association analyses of East Asian individuals and trans-ancestry analyses with European individuals reveal new loci associated with cholesterol and triglyceride levels.	HDL cholesterol levels	16q22.1	ENSG00000102977	65057	ACD	ACD, shelterin complex subunit and telomerase recruitment factor	Q96AP0	protein_coding	ENSG00000102977.9	16	67694713	66694713	68694713	282669
rs1109166	GRCh38.p7	16	67943479	GRCh37.p13	16	67977382	2017-06-26	28334899	2017-02-21	Hum Mol Genet	Association analyses of East Asian individuals and trans-ancestry analyses with European individuals reveal new loci associated with cholesterol and triglyceride levels.	HDL cholesterol levels	16q22.1	ENSG00000102981	50855	PARD6A	par-6 family cell polarity regulator alpha	Q9NPB6	protein_coding	ENSG00000102981.5	16	67694849	66694849	68694849	282533
rs1109166	GRCh38.p7	16	67943479	GRCh37.p13	16	67977382	2017-06-26	28334899	2017-02-21	Hum Mol Genet	Association analyses of East Asian individuals and trans-ancestry analyses with European individuals reveal new loci associated with cholesterol and triglyceride levels.	HDL cholesterol levels	16q22.1	ENSG00000141098	81577	GFOD2	glucose-fructose oxidoreductase domain containing 2	Q3B7J2	protein_coding	ENSG00000141098.8	16	67753324	66753324	68753324	224058
rs1109166	GRCh38.p7	16	67943479	GRCh37.p13	16	67977382	2017-06-26	28334899	2017-02-21	Hum Mol Genet	Association analyses of East Asian individuals and trans-ancestry analyses with European individuals reveal new loci associated with cholesterol and triglyceride levels.	HDL cholesterol levels	16q22.1	ENSG00000159761	388284	C16orf86	chromosome 16 open reading frame 86	Q6ZW13	protein_coding	ENSG00000159761.10	16	67700719	66700719	68700719	276663
rs1109166	GRCh38.p7	16	67943479	GRCh37.p13	16	67977382	2017-06-26	28334899	2017-02-21	Hum Mol Genet	Association analyses of East Asian individuals and trans-ancestry analyses with European individuals reveal new loci associated with cholesterol and triglyceride levels.	HDL cholesterol levels	16q22.1	ENSG00000188038	123904	NRN1L	neuritin 1 like	Q496H8	protein_coding	ENSG00000188038.3	16	67922570	66922570	68922570	54812
rs1109166	GRCh38.p7	16	67943479	GRCh37.p13	16	67977382	2017-06-26	28334899	2017-02-21	Hum Mol Genet	Association analyses of East Asian individuals and trans-ancestry analyses with European individuals reveal new loci associated with cholesterol and triglyceride levels.	HDL cholesterol levels	16q22.1	ENSG00000259945						ENSG00000259945.1	16	67576866	66576866	68576866	400516
rs1109166	GRCh38.p7	16	67943479	GRCh37.p13	16	67977382	2017-06-26	28334899	2017-02-21	Hum Mol Genet	Association analyses of East Asian individuals and trans-ancestry analyses with European individuals reveal new loci associated with cholesterol and triglyceride levels.	HDL cholesterol levels	16q22.1	ENSG00000260894						ENSG00000260894.1	16	67576475	66576475	68576475	400907
rs1109166	GRCh38.p7	16	67943479	GRCh37.p13	16	67977382	2017-06-26	28334899	2017-02-21	Hum Mol Genet	Association analyses of East Asian individuals and trans-ancestry analyses with European individuals reveal new loci associated with cholesterol and triglyceride levels.	HDL cholesterol levels	16q22.1	ENSG00000262141						ENSG00000262141.1	16	67890014	66890014	68890014	87368
rs1109166	GRCh38.p7	16	67943479	GRCh37.p13	16	67977382	2017-06-26	28334899	2017-02-21	Hum Mol Genet	Association analyses of East Asian individuals and trans-ancestry analyses with European individuals reveal new loci associated with cholesterol and triglyceride levels.	HDL cholesterol levels	16q22.1	ENSG00000270165						ENSG00000270165.1	16	67773825	66773825	68773825	203557
rs11902417	GRCh38.p7	2	20976028	GRCh37.p13	2	21198900	2010-10-17	20864672	2010-09-23	Arterioscler Thromb Vasc Biol	Genetic variants influencing circulating lipid levels and risk of coronary artery disease.	HDL cholesterol	2p24.1	ENSG00000118961	60526	LDAH	lipid droplet associated hydrolase	A0A0A0MSH6	protein_coding	ENSG00000118961.10	2	21022882	20022882	22022882	176018
rs11902417	GRCh38.p7	2	20976028	GRCh37.p13	2	21198900	2010-10-17	20864672	2010-09-23	Arterioscler Thromb Vasc Biol	Genetic variants influencing circulating lipid levels and risk of coronary artery disease.	HDL cholesterol	2p24.1	ENSG00000143878	388	RHOB	ras homolog family member B	P62745	protein_coding	ENSG00000143878.8	2	20646835	19646835	21646835	552065
rs11902417	GRCh38.p7	2	20976028	GRCh37.p13	2	21198900	2010-10-17	20864672	2010-09-23	Arterioscler Thromb Vasc Biol	Genetic variants influencing circulating lipid levels and risk of coronary artery disease.	HDL cholesterol	2p24.1	ENSG00000213729						ENSG00000213729.3	2	20355818	19355818	21355818	843082
rs11902417	GRCh38.p7	2	20976028	GRCh37.p13	2	21198900	2010-10-17	20864672	2010-09-23	Arterioscler Thromb Vasc Biol	Genetic variants influencing circulating lipid levels and risk of coronary artery disease.	HDL cholesterol	2p24.1	ENSG00000236436	101928271	LOC101928271	uncharacterized LOC101928271		lincRNA	ENSG00000236436.1	2	21059531	20059531	22059531	139369
rs11902417	GRCh38.p7	2	20976028	GRCh37.p13	2	21198900	2010-10-17	20864672	2010-09-23	Arterioscler Thromb Vasc Biol	Genetic variants influencing circulating lipid levels and risk of coronary artery disease.	HDL cholesterol	2p24.1	ENSG00000261012						ENSG00000261012.2	2	21223789	20223789	22223789	-24889
rs11902417	GRCh38.p7	2	20976028	GRCh37.p13	2	21198900	2010-10-17	20864672	2010-09-23	Arterioscler Thromb Vasc Biol	Genetic variants influencing circulating lipid levels and risk of coronary artery disease.	HDL cholesterol	2p24.1	ENSG00000269976						ENSG00000269976.1	2	20786446	19786446	21786446	412454
rs12449157	GRCh38.p7	16	67674994	GRCh37.p13	16	67708897	2010-10-17	20864672	2010-09-23	Arterioscler Thromb Vasc Biol	Genetic variants influencing circulating lipid levels and risk of coronary artery disease.	HDL cholesterol	16q22.1	ENSG00000102977	65057	ACD	ACD, shelterin complex subunit and telomerase recruitment factor	Q96AP0	protein_coding	ENSG00000102977.9	16	67694713	66694713	68694713	14184
rs12449157	GRCh38.p7	16	67674994	GRCh37.p13	16	67708897	2010-10-17	20864672	2010-09-23	Arterioscler Thromb Vasc Biol	Genetic variants influencing circulating lipid levels and risk of coronary artery disease.	HDL cholesterol	16q22.1	ENSG00000102981	50855	PARD6A	par-6 family cell polarity regulator alpha	Q9NPB6	protein_coding	ENSG00000102981.5	16	67694849	66694849	68694849	14048
rs12449157	GRCh38.p7	16	67674994	GRCh37.p13	16	67708897	2010-10-17	20864672	2010-09-23	Arterioscler Thromb Vasc Biol	Genetic variants influencing circulating lipid levels and risk of coronary artery disease.	HDL cholesterol	16q22.1	ENSG00000141098	81577	GFOD2	glucose-fructose oxidoreductase domain containing 2	Q3B7J2	protein_coding	ENSG00000141098.8	16	67753324	66753324	68753324	-44427
rs12449157	GRCh38.p7	16	67674994	GRCh37.p13	16	67708897	2010-10-17	20864672	2010-09-23	Arterioscler Thromb Vasc Biol	Genetic variants influencing circulating lipid levels and risk of coronary artery disease.	HDL cholesterol	16q22.1	ENSG00000159761	388284	C16orf86	chromosome 16 open reading frame 86	Q6ZW13	protein_coding	ENSG00000159761.10	16	67700719	66700719	68700719	8178
rs12449157	GRCh38.p7	16	67674994	GRCh37.p13	16	67708897	2010-10-17	20864672	2010-09-23	Arterioscler Thromb Vasc Biol	Genetic variants influencing circulating lipid levels and risk of coronary artery disease.	HDL cholesterol	16q22.1	ENSG00000188038	123904	NRN1L	neuritin 1 like	Q496H8	protein_coding	ENSG00000188038.3	16	67922570	66922570	68922570	-213673
rs12449157	GRCh38.p7	16	67674994	GRCh37.p13	16	67708897	2010-10-17	20864672	2010-09-23	Arterioscler Thromb Vasc Biol	Genetic variants influencing circulating lipid levels and risk of coronary artery disease.	HDL cholesterol	16q22.1	ENSG00000259945						ENSG00000259945.1	16	67576866	66576866	68576866	132031
rs12449157	GRCh38.p7	16	67674994	GRCh37.p13	16	67708897	2010-10-17	20864672	2010-09-23	Arterioscler Thromb Vasc Biol	Genetic variants influencing circulating lipid levels and risk of coronary artery disease.	HDL cholesterol	16q22.1	ENSG00000260894						ENSG00000260894.1	16	67576475	66576475	68576475	132422
rs12449157	GRCh38.p7	16	67674994	GRCh37.p13	16	67708897	2010-10-17	20864672	2010-09-23	Arterioscler Thromb Vasc Biol	Genetic variants influencing circulating lipid levels and risk of coronary artery disease.	HDL cholesterol	16q22.1	ENSG00000262141						ENSG00000262141.1	16	67890014	66890014	68890014	-181117
rs12449157	GRCh38.p7	16	67674994	GRCh37.p13	16	67708897	2010-10-17	20864672	2010-09-23	Arterioscler Thromb Vasc Biol	Genetic variants influencing circulating lipid levels and risk of coronary artery disease.	HDL cholesterol	16q22.1	ENSG00000270165						ENSG00000270165.1	16	67773825	66773825	68773825	-64928
rs141279119	GRCh38.p7	16	67656785	GRCh37.p13	16	67690688	2017-06-21	28270201	2017-03-07	Genome Med	Exploration of haplotype research consortium imputation for genome-wide association studies in 20,032 Generation Scotland participants.	HDL cholesterol	16q22.1	ENSG00000102977	65057	ACD	ACD, shelterin complex subunit and telomerase recruitment factor	Q96AP0	protein_coding	ENSG00000102977.9	16	67694713	66694713	68694713	-4025
rs141279119	GRCh38.p7	16	67656785	GRCh37.p13	16	67690688	2017-06-21	28270201	2017-03-07	Genome Med	Exploration of haplotype research consortium imputation for genome-wide association studies in 20,032 Generation Scotland participants.	HDL cholesterol	16q22.1	ENSG00000102981	50855	PARD6A	par-6 family cell polarity regulator alpha	Q9NPB6	protein_coding	ENSG00000102981.5	16	67694849	66694849	68694849	-4161
rs141279119	GRCh38.p7	16	67656785	GRCh37.p13	16	67690688	2017-06-21	28270201	2017-03-07	Genome Med	Exploration of haplotype research consortium imputation for genome-wide association studies in 20,032 Generation Scotland participants.	HDL cholesterol	16q22.1	ENSG00000141098	81577	GFOD2	glucose-fructose oxidoreductase domain containing 2	Q3B7J2	protein_coding	ENSG00000141098.8	16	67753324	66753324	68753324	-62636
rs141279119	GRCh38.p7	16	67656785	GRCh37.p13	16	67690688	2017-06-21	28270201	2017-03-07	Genome Med	Exploration of haplotype research consortium imputation for genome-wide association studies in 20,032 Generation Scotland participants.	HDL cholesterol	16q22.1	ENSG00000159761	388284	C16orf86	chromosome 16 open reading frame 86	Q6ZW13	protein_coding	ENSG00000159761.10	16	67700719	66700719	68700719	-10031
rs141279119	GRCh38.p7	16	67656785	GRCh37.p13	16	67690688	2017-06-21	28270201	2017-03-07	Genome Med	Exploration of haplotype research consortium imputation for genome-wide association studies in 20,032 Generation Scotland participants.	HDL cholesterol	16q22.1	ENSG00000188038	123904	NRN1L	neuritin 1 like	Q496H8	protein_coding	ENSG00000188038.3	16	67922570	66922570	68922570	-231882
rs141279119	GRCh38.p7	16	67656785	GRCh37.p13	16	67690688	2017-06-21	28270201	2017-03-07	Genome Med	Exploration of haplotype research consortium imputation for genome-wide association studies in 20,032 Generation Scotland participants.	HDL cholesterol	16q22.1	ENSG00000259945						ENSG00000259945.1	16	67576866	66576866	68576866	113822
rs141279119	GRCh38.p7	16	67656785	GRCh37.p13	16	67690688	2017-06-21	28270201	2017-03-07	Genome Med	Exploration of haplotype research consortium imputation for genome-wide association studies in 20,032 Generation Scotland participants.	HDL cholesterol	16q22.1	ENSG00000260894						ENSG00000260894.1	16	67576475	66576475	68576475	114213
rs141279119	GRCh38.p7	16	67656785	GRCh37.p13	16	67690688	2017-06-21	28270201	2017-03-07	Genome Med	Exploration of haplotype research consortium imputation for genome-wide association studies in 20,032 Generation Scotland participants.	HDL cholesterol	16q22.1	ENSG00000262141						ENSG00000262141.1	16	67890014	66890014	68890014	-199326
rs141279119	GRCh38.p7	16	67656785	GRCh37.p13	16	67690688	2017-06-21	28270201	2017-03-07	Genome Med	Exploration of haplotype research consortium imputation for genome-wide association studies in 20,032 Generation Scotland participants.	HDL cholesterol	16q22.1	ENSG00000270165						ENSG00000270165.1	16	67773825	66773825	68773825	-83137
rs143264468	GRCh38.p7	16	67219616	GRCh37.p13	16	67253519	2017-06-21	28270201	2017-03-07	Genome Med	Exploration of haplotype research consortium imputation for genome-wide association studies in 20,032 Generation Scotland participants.	HDL cholesterol	16q22.1	ENSG00000102977	65057	ACD	ACD, shelterin complex subunit and telomerase recruitment factor	Q96AP0	protein_coding	ENSG00000102977.9	16	67694713	66694713	68694713	-441194
rs143264468	GRCh38.p7	16	67219616	GRCh37.p13	16	67253519	2017-06-21	28270201	2017-03-07	Genome Med	Exploration of haplotype research consortium imputation for genome-wide association studies in 20,032 Generation Scotland participants.	HDL cholesterol	16q22.1	ENSG00000102981	50855	PARD6A	par-6 family cell polarity regulator alpha	Q9NPB6	protein_coding	ENSG00000102981.5	16	67694849	66694849	68694849	-441330
rs143264468	GRCh38.p7	16	67219616	GRCh37.p13	16	67253519	2017-06-21	28270201	2017-03-07	Genome Med	Exploration of haplotype research consortium imputation for genome-wide association studies in 20,032 Generation Scotland participants.	HDL cholesterol	16q22.1	ENSG00000141098	81577	GFOD2	glucose-fructose oxidoreductase domain containing 2	Q3B7J2	protein_coding	ENSG00000141098.8	16	67753324	66753324	68753324	-499805
rs143264468	GRCh38.p7	16	67219616	GRCh37.p13	16	67253519	2017-06-21	28270201	2017-03-07	Genome Med	Exploration of haplotype research consortium imputation for genome-wide association studies in 20,032 Generation Scotland participants.	HDL cholesterol	16q22.1	ENSG00000159761	388284	C16orf86	chromosome 16 open reading frame 86	Q6ZW13	protein_coding	ENSG00000159761.10	16	67700719	66700719	68700719	-447200
rs143264468	GRCh38.p7	16	67219616	GRCh37.p13	16	67253519	2017-06-21	28270201	2017-03-07	Genome Med	Exploration of haplotype research consortium imputation for genome-wide association studies in 20,032 Generation Scotland participants.	HDL cholesterol	16q22.1	ENSG00000188038	123904	NRN1L	neuritin 1 like	Q496H8	protein_coding	ENSG00000188038.3	16	67922570	66922570	68922570	-669051
rs143264468	GRCh38.p7	16	67219616	GRCh37.p13	16	67253519	2017-06-21	28270201	2017-03-07	Genome Med	Exploration of haplotype research consortium imputation for genome-wide association studies in 20,032 Generation Scotland participants.	HDL cholesterol	16q22.1	ENSG00000259945						ENSG00000259945.1	16	67576866	66576866	68576866	-323347
rs143264468	GRCh38.p7	16	67219616	GRCh37.p13	16	67253519	2017-06-21	28270201	2017-03-07	Genome Med	Exploration of haplotype research consortium imputation for genome-wide association studies in 20,032 Generation Scotland participants.	HDL cholesterol	16q22.1	ENSG00000260894						ENSG00000260894.1	16	67576475	66576475	68576475	-322956
rs143264468	GRCh38.p7	16	67219616	GRCh37.p13	16	67253519	2017-06-21	28270201	2017-03-07	Genome Med	Exploration of haplotype research consortium imputation for genome-wide association studies in 20,032 Generation Scotland participants.	HDL cholesterol	16q22.1	ENSG00000262141						ENSG00000262141.1	16	67890014	66890014	68890014	-636495
rs143264468	GRCh38.p7	16	67219616	GRCh37.p13	16	67253519	2017-06-21	28270201	2017-03-07	Genome Med	Exploration of haplotype research consortium imputation for genome-wide association studies in 20,032 Generation Scotland participants.	HDL cholesterol	16q22.1	ENSG00000270165						ENSG00000270165.1	16	67773825	66773825	68773825	-520306
rs16942887	GRCh38.p7	16	67894139	GRCh37.p13	16	67928042	2012-01-25	20686565	2010-08-05	Nature	Biological, clinical and population relevance of 95 loci for blood lipids.	HDL cholesterol	16q22.1	ENSG00000102977	65057	ACD	ACD, shelterin complex subunit and telomerase recruitment factor	Q96AP0	protein_coding	ENSG00000102977.9	16	67694713	66694713	68694713	233329
rs16942887	GRCh38.p7	16	67894139	GRCh37.p13	16	67928042	2012-01-25	20686565	2010-08-05	Nature	Biological, clinical and population relevance of 95 loci for blood lipids.	HDL cholesterol	16q22.1	ENSG00000102981	50855	PARD6A	par-6 family cell polarity regulator alpha	Q9NPB6	protein_coding	ENSG00000102981.5	16	67694849	66694849	68694849	233193
rs16942887	GRCh38.p7	16	67894139	GRCh37.p13	16	67928042	2012-01-25	20686565	2010-08-05	Nature	Biological, clinical and population relevance of 95 loci for blood lipids.	HDL cholesterol	16q22.1	ENSG00000141098	81577	GFOD2	glucose-fructose oxidoreductase domain containing 2	Q3B7J2	protein_coding	ENSG00000141098.8	16	67753324	66753324	68753324	174718
rs16942887	GRCh38.p7	16	67894139	GRCh37.p13	16	67928042	2012-01-25	20686565	2010-08-05	Nature	Biological, clinical and population relevance of 95 loci for blood lipids.	HDL cholesterol	16q22.1	ENSG00000159761	388284	C16orf86	chromosome 16 open reading frame 86	Q6ZW13	protein_coding	ENSG00000159761.10	16	67700719	66700719	68700719	227323
rs16942887	GRCh38.p7	16	67894139	GRCh37.p13	16	67928042	2012-01-25	20686565	2010-08-05	Nature	Biological, clinical and population relevance of 95 loci for blood lipids.	HDL cholesterol	16q22.1	ENSG00000188038	123904	NRN1L	neuritin 1 like	Q496H8	protein_coding	ENSG00000188038.3	16	67922570	66922570	68922570	5472
rs16942887	GRCh38.p7	16	67894139	GRCh37.p13	16	67928042	2012-01-25	20686565	2010-08-05	Nature	Biological, clinical and population relevance of 95 loci for blood lipids.	HDL cholesterol	16q22.1	ENSG00000259945						ENSG00000259945.1	16	67576866	66576866	68576866	351176
rs16942887	GRCh38.p7	16	67894139	GRCh37.p13	16	67928042	2012-01-25	20686565	2010-08-05	Nature	Biological, clinical and population relevance of 95 loci for blood lipids.	HDL cholesterol	16q22.1	ENSG00000260894						ENSG00000260894.1	16	67576475	66576475	68576475	351567
rs16942887	GRCh38.p7	16	67894139	GRCh37.p13	16	67928042	2012-01-25	20686565	2010-08-05	Nature	Biological, clinical and population relevance of 95 loci for blood lipids.	HDL cholesterol	16q22.1	ENSG00000262141						ENSG00000262141.1	16	67890014	66890014	68890014	38028
rs16942887	GRCh38.p7	16	67894139	GRCh37.p13	16	67928042	2012-01-25	20686565	2010-08-05	Nature	Biological, clinical and population relevance of 95 loci for blood lipids.	HDL cholesterol	16q22.1	ENSG00000270165						ENSG00000270165.1	16	67773825	66773825	68773825	154217
rs16942887	GRCh38.p7	16	67894139	GRCh37.p13	16	67928042	2014-05-12	24097068	2013-10-06	Nat Genet	Discovery and refinement of loci associated with lipid levels.	HDL cholesterol	16q22.1	ENSG00000102977	65057	ACD	ACD, shelterin complex subunit and telomerase recruitment factor	Q96AP0	protein_coding	ENSG00000102977.9	16	67694713	66694713	68694713	233329
rs16942887	GRCh38.p7	16	67894139	GRCh37.p13	16	67928042	2014-05-12	24097068	2013-10-06	Nat Genet	Discovery and refinement of loci associated with lipid levels.	HDL cholesterol	16q22.1	ENSG00000102981	50855	PARD6A	par-6 family cell polarity regulator alpha	Q9NPB6	protein_coding	ENSG00000102981.5	16	67694849	66694849	68694849	233193
rs16942887	GRCh38.p7	16	67894139	GRCh37.p13	16	67928042	2014-05-12	24097068	2013-10-06	Nat Genet	Discovery and refinement of loci associated with lipid levels.	HDL cholesterol	16q22.1	ENSG00000141098	81577	GFOD2	glucose-fructose oxidoreductase domain containing 2	Q3B7J2	protein_coding	ENSG00000141098.8	16	67753324	66753324	68753324	174718
rs16942887	GRCh38.p7	16	67894139	GRCh37.p13	16	67928042	2014-05-12	24097068	2013-10-06	Nat Genet	Discovery and refinement of loci associated with lipid levels.	HDL cholesterol	16q22.1	ENSG00000159761	388284	C16orf86	chromosome 16 open reading frame 86	Q6ZW13	protein_coding	ENSG00000159761.10	16	67700719	66700719	68700719	227323
rs16942887	GRCh38.p7	16	67894139	GRCh37.p13	16	67928042	2014-05-12	24097068	2013-10-06	Nat Genet	Discovery and refinement of loci associated with lipid levels.	HDL cholesterol	16q22.1	ENSG00000188038	123904	NRN1L	neuritin 1 like	Q496H8	protein_coding	ENSG00000188038.3	16	67922570	66922570	68922570	5472
rs16942887	GRCh38.p7	16	67894139	GRCh37.p13	16	67928042	2014-05-12	24097068	2013-10-06	Nat Genet	Discovery and refinement of loci associated with lipid levels.	HDL cholesterol	16q22.1	ENSG00000259945						ENSG00000259945.1	16	67576866	66576866	68576866	351176
rs16942887	GRCh38.p7	16	67894139	GRCh37.p13	16	67928042	2014-05-12	24097068	2013-10-06	Nat Genet	Discovery and refinement of loci associated with lipid levels.	HDL cholesterol	16q22.1	ENSG00000260894						ENSG00000260894.1	16	67576475	66576475	68576475	351567
rs16942887	GRCh38.p7	16	67894139	GRCh37.p13	16	67928042	2014-05-12	24097068	2013-10-06	Nat Genet	Discovery and refinement of loci associated with lipid levels.	HDL cholesterol	16q22.1	ENSG00000262141						ENSG00000262141.1	16	67890014	66890014	68890014	38028
rs16942887	GRCh38.p7	16	67894139	GRCh37.p13	16	67928042	2014-05-12	24097068	2013-10-06	Nat Genet	Discovery and refinement of loci associated with lipid levels.	HDL cholesterol	16q22.1	ENSG00000270165						ENSG00000270165.1	16	67773825	66773825	68773825	154217
rs17688076	GRCh38.p7	16	68252524	GRCh37.p13	16	68286427	2017-02-25	27286809	2016-06-10	BMC Genomics	Bivariate genome-wide association study identifies novel pleiotropic loci for lipids and inflammation.	C-reactive protein levels or HDL-cholesterol levels (pleiotropy)	16q22.1	ENSG00000102977	65057	ACD	ACD, shelterin complex subunit and telomerase recruitment factor	Q96AP0	protein_coding	ENSG00000102977.9	16	67694713	66694713	68694713	591714
rs17688076	GRCh38.p7	16	68252524	GRCh37.p13	16	68286427	2017-02-25	27286809	2016-06-10	BMC Genomics	Bivariate genome-wide association study identifies novel pleiotropic loci for lipids and inflammation.	C-reactive protein levels or HDL-cholesterol levels (pleiotropy)	16q22.1	ENSG00000102981	50855	PARD6A	par-6 family cell polarity regulator alpha	Q9NPB6	protein_coding	ENSG00000102981.5	16	67694849	66694849	68694849	591578
rs17688076	GRCh38.p7	16	68252524	GRCh37.p13	16	68286427	2017-02-25	27286809	2016-06-10	BMC Genomics	Bivariate genome-wide association study identifies novel pleiotropic loci for lipids and inflammation.	C-reactive protein levels or HDL-cholesterol levels (pleiotropy)	16q22.1	ENSG00000141098	81577	GFOD2	glucose-fructose oxidoreductase domain containing 2	Q3B7J2	protein_coding	ENSG00000141098.8	16	67753324	66753324	68753324	533103
rs17688076	GRCh38.p7	16	68252524	GRCh37.p13	16	68286427	2017-02-25	27286809	2016-06-10	BMC Genomics	Bivariate genome-wide association study identifies novel pleiotropic loci for lipids and inflammation.	C-reactive protein levels or HDL-cholesterol levels (pleiotropy)	16q22.1	ENSG00000159761	388284	C16orf86	chromosome 16 open reading frame 86	Q6ZW13	protein_coding	ENSG00000159761.10	16	67700719	66700719	68700719	585708
rs17688076	GRCh38.p7	16	68252524	GRCh37.p13	16	68286427	2017-02-25	27286809	2016-06-10	BMC Genomics	Bivariate genome-wide association study identifies novel pleiotropic loci for lipids and inflammation.	C-reactive protein levels or HDL-cholesterol levels (pleiotropy)	16q22.1	ENSG00000188038	123904	NRN1L	neuritin 1 like	Q496H8	protein_coding	ENSG00000188038.3	16	67922570	66922570	68922570	363857
rs17688076	GRCh38.p7	16	68252524	GRCh37.p13	16	68286427	2017-02-25	27286809	2016-06-10	BMC Genomics	Bivariate genome-wide association study identifies novel pleiotropic loci for lipids and inflammation.	C-reactive protein levels or HDL-cholesterol levels (pleiotropy)	16q22.1	ENSG00000259945						ENSG00000259945.1	16	67576866	66576866	68576866	709561
rs17688076	GRCh38.p7	16	68252524	GRCh37.p13	16	68286427	2017-02-25	27286809	2016-06-10	BMC Genomics	Bivariate genome-wide association study identifies novel pleiotropic loci for lipids and inflammation.	C-reactive protein levels or HDL-cholesterol levels (pleiotropy)	16q22.1	ENSG00000260894						ENSG00000260894.1	16	67576475	66576475	68576475	709952
rs17688076	GRCh38.p7	16	68252524	GRCh37.p13	16	68286427	2017-02-25	27286809	2016-06-10	BMC Genomics	Bivariate genome-wide association study identifies novel pleiotropic loci for lipids and inflammation.	C-reactive protein levels or HDL-cholesterol levels (pleiotropy)	16q22.1	ENSG00000262141						ENSG00000262141.1	16	67890014	66890014	68890014	396413
rs17688076	GRCh38.p7	16	68252524	GRCh37.p13	16	68286427	2017-02-25	27286809	2016-06-10	BMC Genomics	Bivariate genome-wide association study identifies novel pleiotropic loci for lipids and inflammation.	C-reactive protein levels or HDL-cholesterol levels (pleiotropy)	16q22.1	ENSG00000270165						ENSG00000270165.1	16	67773825	66773825	68773825	512602
rs1800961	GRCh38.p7	20	44413724	GRCh37.p13	20	43042364	2009-01-12	19060906	2008-12-07	Nat Genet	Common variants at 30 loci contribute to polygenic dyslipidemia.	HDL cholesterol	20q13.12	ENSG00000124120	79183	TTPAL	alpha tocopherol transfer protein like	B2RA57	protein_coding	ENSG00000124120.6	20	43104526	42104526	44104526	-62162
rs1800961	GRCh38.p7	20	44413724	GRCh37.p13	20	43042364	2009-01-12	19060906	2008-12-07	Nat Genet	Common variants at 30 loci contribute to polygenic dyslipidemia.	HDL cholesterol	20q13.12	ENSG00000124249	60598	KCNK15	potassium two pore domain channel subfamily K member 15	Q9H427	protein_coding	ENSG00000124249.5	20	43374421	42374421	44374421	-332057
rs1800961	GRCh38.p7	20	44413724	GRCh37.p13	20	43042364	2009-01-12	19060906	2008-12-07	Nat Genet	Common variants at 30 loci contribute to polygenic dyslipidemia.	HDL cholesterol	20q13.12	ENSG00000132824	10955	SERINC3	serine incorporator 3	Q13530	protein_coding	ENSG00000132824.9	20	43150750	42150750	44150750	-108386
rs1800961	GRCh38.p7	20	44413724	GRCh37.p13	20	43042364	2009-01-12	19060906	2008-12-07	Nat Genet	Common variants at 30 loci contribute to polygenic dyslipidemia.	HDL cholesterol	20q13.12	ENSG00000132832						ENSG00000132832.5	20	43292194	42292194	44292194	-249830
rs1800961	GRCh38.p7	20	44413724	GRCh37.p13	20	43042364	2009-01-12	19060906	2008-12-07	Nat Genet	Common variants at 30 loci contribute to polygenic dyslipidemia.	HDL cholesterol	20q13.12	ENSG00000168734	11142	PKIG	cAMP-dependent protein kinase inhibitor gamma	Q549H9	protein_coding	ENSG00000168734.9	20	43160426	42160426	44160426	-118062
rs1800961	GRCh38.p7	20	44413724	GRCh37.p13	20	43042364	2009-01-12	19060906	2008-12-07	Nat Genet	Common variants at 30 loci contribute to polygenic dyslipidemia.	HDL cholesterol	20q13.12	ENSG00000196839	100	ADA	adenosine deaminase	A0A0S2Z381	protein_coding	ENSG00000196839.8	20	43280874	42280874	44280874	-238510
rs1800961	GRCh38.p7	20	44413724	GRCh37.p13	20	43042364	2009-01-12	19060906	2008-12-07	Nat Genet	Common variants at 30 loci contribute to polygenic dyslipidemia.	HDL cholesterol	20q13.12	ENSG00000201363						ENSG00000201363.1	20	42973479	41973479	43973479	68885
rs1800961	GRCh38.p7	20	44413724	GRCh37.p13	20	43042364	2009-01-12	19060906	2008-12-07	Nat Genet	Common variants at 30 loci contribute to polygenic dyslipidemia.	HDL cholesterol	20q13.12	ENSG00000226812						ENSG00000226812.2	20	42983825	41983825	43983825	58539
rs1800961	GRCh38.p7	20	44413724	GRCh37.p13	20	43042364	2009-01-12	19060906	2008-12-07	Nat Genet	Common variants at 30 loci contribute to polygenic dyslipidemia.	HDL cholesterol	20q13.12	ENSG00000229005	101927219	HNF4A-AS1	HNF4A antisense RNA 1		antisense	ENSG00000229005.2	20	43024346	42024346	44024346	18018
rs1800961	GRCh38.p7	20	44413724	GRCh37.p13	20	43042364	2009-01-12	19060906	2008-12-07	Nat Genet	Common variants at 30 loci contribute to polygenic dyslipidemia.	HDL cholesterol	20q13.12	ENSG00000233376						ENSG00000233376.1	20	43020177	42020177	44020177	22187
rs1800961	GRCh38.p7	20	44413724	GRCh37.p13	20	43042364	2009-01-12	19060906	2008-12-07	Nat Genet	Common variants at 30 loci contribute to polygenic dyslipidemia.	HDL cholesterol	20q13.12	ENSG00000244558						ENSG00000244558.1	20	43374662	42374662	44374662	-332298
rs1800961	GRCh38.p7	20	44413724	GRCh37.p13	20	43042364	2009-01-12	19060906	2008-12-07	Nat Genet	Common variants at 30 loci contribute to polygenic dyslipidemia.	HDL cholesterol	20q13.12	ENSG00000265893						ENSG00000265893.1	20	43053781	42053781	44053781	-11417
rs1800961	GRCh38.p7	20	44413724	GRCh37.p13	20	43042364	2009-01-12	19060906	2008-12-07	Nat Genet	Common variants at 30 loci contribute to polygenic dyslipidemia.	HDL cholesterol	20q13.12	ENSG00000269605						ENSG00000269605.1	20	43248126	42248126	44248126	-205762
rs1800961	GRCh38.p7	20	44413724	GRCh37.p13	20	43042364	2009-01-12	19060906	2008-12-07	Nat Genet	Common variants at 30 loci contribute to polygenic dyslipidemia.	HDL cholesterol	20q13.12	ENSG00000273283						ENSG00000273283.1	20	43062837	42062837	44062837	-20473
rs1800961	GRCh38.p7	20	44413724	GRCh37.p13	20	43042364	2012-01-25	20686565	2010-08-05	Nature	Biological, clinical and population relevance of 95 loci for blood lipids.	HDL cholesterol	20q13.12	ENSG00000124120	79183	TTPAL	alpha tocopherol transfer protein like	B2RA57	protein_coding	ENSG00000124120.6	20	43104526	42104526	44104526	-62162
rs1800961	GRCh38.p7	20	44413724	GRCh37.p13	20	43042364	2012-01-25	20686565	2010-08-05	Nature	Biological, clinical and population relevance of 95 loci for blood lipids.	HDL cholesterol	20q13.12	ENSG00000124249	60598	KCNK15	potassium two pore domain channel subfamily K member 15	Q9H427	protein_coding	ENSG00000124249.5	20	43374421	42374421	44374421	-332057
rs1800961	GRCh38.p7	20	44413724	GRCh37.p13	20	43042364	2012-01-25	20686565	2010-08-05	Nature	Biological, clinical and population relevance of 95 loci for blood lipids.	HDL cholesterol	20q13.12	ENSG00000132824	10955	SERINC3	serine incorporator 3	Q13530	protein_coding	ENSG00000132824.9	20	43150750	42150750	44150750	-108386
rs1800961	GRCh38.p7	20	44413724	GRCh37.p13	20	43042364	2012-01-25	20686565	2010-08-05	Nature	Biological, clinical and population relevance of 95 loci for blood lipids.	HDL cholesterol	20q13.12	ENSG00000132832						ENSG00000132832.5	20	43292194	42292194	44292194	-249830
rs1800961	GRCh38.p7	20	44413724	GRCh37.p13	20	43042364	2012-01-25	20686565	2010-08-05	Nature	Biological, clinical and population relevance of 95 loci for blood lipids.	HDL cholesterol	20q13.12	ENSG00000168734	11142	PKIG	cAMP-dependent protein kinase inhibitor gamma	Q549H9	protein_coding	ENSG00000168734.9	20	43160426	42160426	44160426	-118062
rs1800961	GRCh38.p7	20	44413724	GRCh37.p13	20	43042364	2012-01-25	20686565	2010-08-05	Nature	Biological, clinical and population relevance of 95 loci for blood lipids.	HDL cholesterol	20q13.12	ENSG00000196839	100	ADA	adenosine deaminase	A0A0S2Z381	protein_coding	ENSG00000196839.8	20	43280874	42280874	44280874	-238510
rs1800961	GRCh38.p7	20	44413724	GRCh37.p13	20	43042364	2012-01-25	20686565	2010-08-05	Nature	Biological, clinical and population relevance of 95 loci for blood lipids.	HDL cholesterol	20q13.12	ENSG00000201363						ENSG00000201363.1	20	42973479	41973479	43973479	68885
rs1800961	GRCh38.p7	20	44413724	GRCh37.p13	20	43042364	2012-01-25	20686565	2010-08-05	Nature	Biological, clinical and population relevance of 95 loci for blood lipids.	HDL cholesterol	20q13.12	ENSG00000226812						ENSG00000226812.2	20	42983825	41983825	43983825	58539
rs1800961	GRCh38.p7	20	44413724	GRCh37.p13	20	43042364	2012-01-25	20686565	2010-08-05	Nature	Biological, clinical and population relevance of 95 loci for blood lipids.	HDL cholesterol	20q13.12	ENSG00000229005	101927219	HNF4A-AS1	HNF4A antisense RNA 1		antisense	ENSG00000229005.2	20	43024346	42024346	44024346	18018
rs1800961	GRCh38.p7	20	44413724	GRCh37.p13	20	43042364	2012-01-25	20686565	2010-08-05	Nature	Biological, clinical and population relevance of 95 loci for blood lipids.	HDL cholesterol	20q13.12	ENSG00000233376						ENSG00000233376.1	20	43020177	42020177	44020177	22187
rs1800961	GRCh38.p7	20	44413724	GRCh37.p13	20	43042364	2012-01-25	20686565	2010-08-05	Nature	Biological, clinical and population relevance of 95 loci for blood lipids.	HDL cholesterol	20q13.12	ENSG00000244558						ENSG00000244558.1	20	43374662	42374662	44374662	-332298
rs1800961	GRCh38.p7	20	44413724	GRCh37.p13	20	43042364	2012-01-25	20686565	2010-08-05	Nature	Biological, clinical and population relevance of 95 loci for blood lipids.	HDL cholesterol	20q13.12	ENSG00000265893						ENSG00000265893.1	20	43053781	42053781	44053781	-11417
rs1800961	GRCh38.p7	20	44413724	GRCh37.p13	20	43042364	2012-01-25	20686565	2010-08-05	Nature	Biological, clinical and population relevance of 95 loci for blood lipids.	HDL cholesterol	20q13.12	ENSG00000269605						ENSG00000269605.1	20	43248126	42248126	44248126	-205762
rs1800961	GRCh38.p7	20	44413724	GRCh37.p13	20	43042364	2012-01-25	20686565	2010-08-05	Nature	Biological, clinical and population relevance of 95 loci for blood lipids.	HDL cholesterol	20q13.12	ENSG00000273283						ENSG00000273283.1	20	43062837	42062837	44062837	-20473
rs1800961	GRCh38.p7	20	44413724	GRCh37.p13	20	43042364	2014-05-12	24097068	2013-10-06	Nat Genet	Discovery and refinement of loci associated with lipid levels.	HDL cholesterol	20q13.12	ENSG00000124120	79183	TTPAL	alpha tocopherol transfer protein like	B2RA57	protein_coding	ENSG00000124120.6	20	43104526	42104526	44104526	-62162
rs1800961	GRCh38.p7	20	44413724	GRCh37.p13	20	43042364	2014-05-12	24097068	2013-10-06	Nat Genet	Discovery and refinement of loci associated with lipid levels.	HDL cholesterol	20q13.12	ENSG00000124249	60598	KCNK15	potassium two pore domain channel subfamily K member 15	Q9H427	protein_coding	ENSG00000124249.5	20	43374421	42374421	44374421	-332057
rs1800961	GRCh38.p7	20	44413724	GRCh37.p13	20	43042364	2014-05-12	24097068	2013-10-06	Nat Genet	Discovery and refinement of loci associated with lipid levels.	HDL cholesterol	20q13.12	ENSG00000132824	10955	SERINC3	serine incorporator 3	Q13530	protein_coding	ENSG00000132824.9	20	43150750	42150750	44150750	-108386
rs1800961	GRCh38.p7	20	44413724	GRCh37.p13	20	43042364	2014-05-12	24097068	2013-10-06	Nat Genet	Discovery and refinement of loci associated with lipid levels.	HDL cholesterol	20q13.12	ENSG00000132832						ENSG00000132832.5	20	43292194	42292194	44292194	-249830
rs1800961	GRCh38.p7	20	44413724	GRCh37.p13	20	43042364	2014-05-12	24097068	2013-10-06	Nat Genet	Discovery and refinement of loci associated with lipid levels.	HDL cholesterol	20q13.12	ENSG00000168734	11142	PKIG	cAMP-dependent protein kinase inhibitor gamma	Q549H9	protein_coding	ENSG00000168734.9	20	43160426	42160426	44160426	-118062
rs1800961	GRCh38.p7	20	44413724	GRCh37.p13	20	43042364	2014-05-12	24097068	2013-10-06	Nat Genet	Discovery and refinement of loci associated with lipid levels.	HDL cholesterol	20q13.12	ENSG00000196839	100	ADA	adenosine deaminase	A0A0S2Z381	protein_coding	ENSG00000196839.8	20	43280874	42280874	44280874	-238510
rs1800961	GRCh38.p7	20	44413724	GRCh37.p13	20	43042364	2014-05-12	24097068	2013-10-06	Nat Genet	Discovery and refinement of loci associated with lipid levels.	HDL cholesterol	20q13.12	ENSG00000201363						ENSG00000201363.1	20	42973479	41973479	43973479	68885
rs1800961	GRCh38.p7	20	44413724	GRCh37.p13	20	43042364	2014-05-12	24097068	2013-10-06	Nat Genet	Discovery and refinement of loci associated with lipid levels.	HDL cholesterol	20q13.12	ENSG00000226812						ENSG00000226812.2	20	42983825	41983825	43983825	58539
rs1800961	GRCh38.p7	20	44413724	GRCh37.p13	20	43042364	2014-05-12	24097068	2013-10-06	Nat Genet	Discovery and refinement of loci associated with lipid levels.	HDL cholesterol	20q13.12	ENSG00000229005	101927219	HNF4A-AS1	HNF4A antisense RNA 1		antisense	ENSG00000229005.2	20	43024346	42024346	44024346	18018
rs1800961	GRCh38.p7	20	44413724	GRCh37.p13	20	43042364	2014-05-12	24097068	2013-10-06	Nat Genet	Discovery and refinement of loci associated with lipid levels.	HDL cholesterol	20q13.12	ENSG00000233376						ENSG00000233376.1	20	43020177	42020177	44020177	22187
rs1800961	GRCh38.p7	20	44413724	GRCh37.p13	20	43042364	2014-05-12	24097068	2013-10-06	Nat Genet	Discovery and refinement of loci associated with lipid levels.	HDL cholesterol	20q13.12	ENSG00000244558						ENSG00000244558.1	20	43374662	42374662	44374662	-332298
rs1800961	GRCh38.p7	20	44413724	GRCh37.p13	20	43042364	2014-05-12	24097068	2013-10-06	Nat Genet	Discovery and refinement of loci associated with lipid levels.	HDL cholesterol	20q13.12	ENSG00000265893						ENSG00000265893.1	20	43053781	42053781	44053781	-11417
rs1800961	GRCh38.p7	20	44413724	GRCh37.p13	20	43042364	2014-05-12	24097068	2013-10-06	Nat Genet	Discovery and refinement of loci associated with lipid levels.	HDL cholesterol	20q13.12	ENSG00000269605						ENSG00000269605.1	20	43248126	42248126	44248126	-205762
rs1800961	GRCh38.p7	20	44413724	GRCh37.p13	20	43042364	2014-05-12	24097068	2013-10-06	Nat Genet	Discovery and refinement of loci associated with lipid levels.	HDL cholesterol	20q13.12	ENSG00000273283						ENSG00000273283.1	20	43062837	42062837	44062837	-20473
rs1800961	GRCh38.p7	20	44413724	GRCh37.p13	20	43042364	2016-07-08	25961943	2015-05-11	Nat Genet	The impact of low-frequency and rare variants on lipid levels.	HDL cholesterol	20q13.12	ENSG00000124120	79183	TTPAL	alpha tocopherol transfer protein like	B2RA57	protein_coding	ENSG00000124120.6	20	43104526	42104526	44104526	-62162
rs1800961	GRCh38.p7	20	44413724	GRCh37.p13	20	43042364	2016-07-08	25961943	2015-05-11	Nat Genet	The impact of low-frequency and rare variants on lipid levels.	HDL cholesterol	20q13.12	ENSG00000124249	60598	KCNK15	potassium two pore domain channel subfamily K member 15	Q9H427	protein_coding	ENSG00000124249.5	20	43374421	42374421	44374421	-332057
rs1800961	GRCh38.p7	20	44413724	GRCh37.p13	20	43042364	2016-07-08	25961943	2015-05-11	Nat Genet	The impact of low-frequency and rare variants on lipid levels.	HDL cholesterol	20q13.12	ENSG00000132824	10955	SERINC3	serine incorporator 3	Q13530	protein_coding	ENSG00000132824.9	20	43150750	42150750	44150750	-108386
rs1800961	GRCh38.p7	20	44413724	GRCh37.p13	20	43042364	2016-07-08	25961943	2015-05-11	Nat Genet	The impact of low-frequency and rare variants on lipid levels.	HDL cholesterol	20q13.12	ENSG00000132832						ENSG00000132832.5	20	43292194	42292194	44292194	-249830
rs1800961	GRCh38.p7	20	44413724	GRCh37.p13	20	43042364	2016-07-08	25961943	2015-05-11	Nat Genet	The impact of low-frequency and rare variants on lipid levels.	HDL cholesterol	20q13.12	ENSG00000168734	11142	PKIG	cAMP-dependent protein kinase inhibitor gamma	Q549H9	protein_coding	ENSG00000168734.9	20	43160426	42160426	44160426	-118062
rs1800961	GRCh38.p7	20	44413724	GRCh37.p13	20	43042364	2016-07-08	25961943	2015-05-11	Nat Genet	The impact of low-frequency and rare variants on lipid levels.	HDL cholesterol	20q13.12	ENSG00000196839	100	ADA	adenosine deaminase	A0A0S2Z381	protein_coding	ENSG00000196839.8	20	43280874	42280874	44280874	-238510
rs1800961	GRCh38.p7	20	44413724	GRCh37.p13	20	43042364	2016-07-08	25961943	2015-05-11	Nat Genet	The impact of low-frequency and rare variants on lipid levels.	HDL cholesterol	20q13.12	ENSG00000201363						ENSG00000201363.1	20	42973479	41973479	43973479	68885
rs1800961	GRCh38.p7	20	44413724	GRCh37.p13	20	43042364	2016-07-08	25961943	2015-05-11	Nat Genet	The impact of low-frequency and rare variants on lipid levels.	HDL cholesterol	20q13.12	ENSG00000226812						ENSG00000226812.2	20	42983825	41983825	43983825	58539
rs1800961	GRCh38.p7	20	44413724	GRCh37.p13	20	43042364	2016-07-08	25961943	2015-05-11	Nat Genet	The impact of low-frequency and rare variants on lipid levels.	HDL cholesterol	20q13.12	ENSG00000229005	101927219	HNF4A-AS1	HNF4A antisense RNA 1		antisense	ENSG00000229005.2	20	43024346	42024346	44024346	18018
rs1800961	GRCh38.p7	20	44413724	GRCh37.p13	20	43042364	2016-07-08	25961943	2015-05-11	Nat Genet	The impact of low-frequency and rare variants on lipid levels.	HDL cholesterol	20q13.12	ENSG00000233376						ENSG00000233376.1	20	43020177	42020177	44020177	22187
rs1800961	GRCh38.p7	20	44413724	GRCh37.p13	20	43042364	2016-07-08	25961943	2015-05-11	Nat Genet	The impact of low-frequency and rare variants on lipid levels.	HDL cholesterol	20q13.12	ENSG00000244558						ENSG00000244558.1	20	43374662	42374662	44374662	-332298
rs1800961	GRCh38.p7	20	44413724	GRCh37.p13	20	43042364	2016-07-08	25961943	2015-05-11	Nat Genet	The impact of low-frequency and rare variants on lipid levels.	HDL cholesterol	20q13.12	ENSG00000265893						ENSG00000265893.1	20	43053781	42053781	44053781	-11417
rs1800961	GRCh38.p7	20	44413724	GRCh37.p13	20	43042364	2016-07-08	25961943	2015-05-11	Nat Genet	The impact of low-frequency and rare variants on lipid levels.	HDL cholesterol	20q13.12	ENSG00000269605						ENSG00000269605.1	20	43248126	42248126	44248126	-205762
rs1800961	GRCh38.p7	20	44413724	GRCh37.p13	20	43042364	2016-07-08	25961943	2015-05-11	Nat Genet	The impact of low-frequency and rare variants on lipid levels.	HDL cholesterol	20q13.12	ENSG00000273283						ENSG00000273283.1	20	43062837	42062837	44062837	-20473
rs1800961	GRCh38.p7	20	44413724	GRCh37.p13	20	43042364	2017-02-25	27286809	2016-06-10	BMC Genomics	Bivariate genome-wide association study identifies novel pleiotropic loci for lipids and inflammation.	C-reactive protein levels or HDL-cholesterol levels (pleiotropy)	20q13.12	ENSG00000124120	79183	TTPAL	alpha tocopherol transfer protein like	B2RA57	protein_coding	ENSG00000124120.6	20	43104526	42104526	44104526	-62162
rs1800961	GRCh38.p7	20	44413724	GRCh37.p13	20	43042364	2017-02-25	27286809	2016-06-10	BMC Genomics	Bivariate genome-wide association study identifies novel pleiotropic loci for lipids and inflammation.	C-reactive protein levels or HDL-cholesterol levels (pleiotropy)	20q13.12	ENSG00000124249	60598	KCNK15	potassium two pore domain channel subfamily K member 15	Q9H427	protein_coding	ENSG00000124249.5	20	43374421	42374421	44374421	-332057
rs1800961	GRCh38.p7	20	44413724	GRCh37.p13	20	43042364	2017-02-25	27286809	2016-06-10	BMC Genomics	Bivariate genome-wide association study identifies novel pleiotropic loci for lipids and inflammation.	C-reactive protein levels or HDL-cholesterol levels (pleiotropy)	20q13.12	ENSG00000132824	10955	SERINC3	serine incorporator 3	Q13530	protein_coding	ENSG00000132824.9	20	43150750	42150750	44150750	-108386
rs1800961	GRCh38.p7	20	44413724	GRCh37.p13	20	43042364	2017-02-25	27286809	2016-06-10	BMC Genomics	Bivariate genome-wide association study identifies novel pleiotropic loci for lipids and inflammation.	C-reactive protein levels or HDL-cholesterol levels (pleiotropy)	20q13.12	ENSG00000132832						ENSG00000132832.5	20	43292194	42292194	44292194	-249830
rs1800961	GRCh38.p7	20	44413724	GRCh37.p13	20	43042364	2017-02-25	27286809	2016-06-10	BMC Genomics	Bivariate genome-wide association study identifies novel pleiotropic loci for lipids and inflammation.	C-reactive protein levels or HDL-cholesterol levels (pleiotropy)	20q13.12	ENSG00000168734	11142	PKIG	cAMP-dependent protein kinase inhibitor gamma	Q549H9	protein_coding	ENSG00000168734.9	20	43160426	42160426	44160426	-118062
rs1800961	GRCh38.p7	20	44413724	GRCh37.p13	20	43042364	2017-02-25	27286809	2016-06-10	BMC Genomics	Bivariate genome-wide association study identifies novel pleiotropic loci for lipids and inflammation.	C-reactive protein levels or HDL-cholesterol levels (pleiotropy)	20q13.12	ENSG00000196839	100	ADA	adenosine deaminase	A0A0S2Z381	protein_coding	ENSG00000196839.8	20	43280874	42280874	44280874	-238510
rs1800961	GRCh38.p7	20	44413724	GRCh37.p13	20	43042364	2017-02-25	27286809	2016-06-10	BMC Genomics	Bivariate genome-wide association study identifies novel pleiotropic loci for lipids and inflammation.	C-reactive protein levels or HDL-cholesterol levels (pleiotropy)	20q13.12	ENSG00000201363						ENSG00000201363.1	20	42973479	41973479	43973479	68885
rs1800961	GRCh38.p7	20	44413724	GRCh37.p13	20	43042364	2017-02-25	27286809	2016-06-10	BMC Genomics	Bivariate genome-wide association study identifies novel pleiotropic loci for lipids and inflammation.	C-reactive protein levels or HDL-cholesterol levels (pleiotropy)	20q13.12	ENSG00000226812						ENSG00000226812.2	20	42983825	41983825	43983825	58539
rs1800961	GRCh38.p7	20	44413724	GRCh37.p13	20	43042364	2017-02-25	27286809	2016-06-10	BMC Genomics	Bivariate genome-wide association study identifies novel pleiotropic loci for lipids and inflammation.	C-reactive protein levels or HDL-cholesterol levels (pleiotropy)	20q13.12	ENSG00000229005	101927219	HNF4A-AS1	HNF4A antisense RNA 1		antisense	ENSG00000229005.2	20	43024346	42024346	44024346	18018
rs1800961	GRCh38.p7	20	44413724	GRCh37.p13	20	43042364	2017-02-25	27286809	2016-06-10	BMC Genomics	Bivariate genome-wide association study identifies novel pleiotropic loci for lipids and inflammation.	C-reactive protein levels or HDL-cholesterol levels (pleiotropy)	20q13.12	ENSG00000233376						ENSG00000233376.1	20	43020177	42020177	44020177	22187
rs1800961	GRCh38.p7	20	44413724	GRCh37.p13	20	43042364	2017-02-25	27286809	2016-06-10	BMC Genomics	Bivariate genome-wide association study identifies novel pleiotropic loci for lipids and inflammation.	C-reactive protein levels or HDL-cholesterol levels (pleiotropy)	20q13.12	ENSG00000244558						ENSG00000244558.1	20	43374662	42374662	44374662	-332298
rs1800961	GRCh38.p7	20	44413724	GRCh37.p13	20	43042364	2017-02-25	27286809	2016-06-10	BMC Genomics	Bivariate genome-wide association study identifies novel pleiotropic loci for lipids and inflammation.	C-reactive protein levels or HDL-cholesterol levels (pleiotropy)	20q13.12	ENSG00000265893						ENSG00000265893.1	20	43053781	42053781	44053781	-11417
rs1800961	GRCh38.p7	20	44413724	GRCh37.p13	20	43042364	2017-02-25	27286809	2016-06-10	BMC Genomics	Bivariate genome-wide association study identifies novel pleiotropic loci for lipids and inflammation.	C-reactive protein levels or HDL-cholesterol levels (pleiotropy)	20q13.12	ENSG00000269605						ENSG00000269605.1	20	43248126	42248126	44248126	-205762
rs1800961	GRCh38.p7	20	44413724	GRCh37.p13	20	43042364	2017-02-25	27286809	2016-06-10	BMC Genomics	Bivariate genome-wide association study identifies novel pleiotropic loci for lipids and inflammation.	C-reactive protein levels or HDL-cholesterol levels (pleiotropy)	20q13.12	ENSG00000273283						ENSG00000273283.1	20	43062837	42062837	44062837	-20473
rs183208454	GRCh38.p7	16	67542133	GRCh37.p13	16	67576036	2017-06-21	28270201	2017-03-07	Genome Med	Exploration of haplotype research consortium imputation for genome-wide association studies in 20,032 Generation Scotland participants.	HDL cholesterol	16q22.1	ENSG00000102977	65057	ACD	ACD, shelterin complex subunit and telomerase recruitment factor	Q96AP0	protein_coding	ENSG00000102977.9	16	67694713	66694713	68694713	-118677
rs183208454	GRCh38.p7	16	67542133	GRCh37.p13	16	67576036	2017-06-21	28270201	2017-03-07	Genome Med	Exploration of haplotype research consortium imputation for genome-wide association studies in 20,032 Generation Scotland participants.	HDL cholesterol	16q22.1	ENSG00000102981	50855	PARD6A	par-6 family cell polarity regulator alpha	Q9NPB6	protein_coding	ENSG00000102981.5	16	67694849	66694849	68694849	-118813
rs183208454	GRCh38.p7	16	67542133	GRCh37.p13	16	67576036	2017-06-21	28270201	2017-03-07	Genome Med	Exploration of haplotype research consortium imputation for genome-wide association studies in 20,032 Generation Scotland participants.	HDL cholesterol	16q22.1	ENSG00000141098	81577	GFOD2	glucose-fructose oxidoreductase domain containing 2	Q3B7J2	protein_coding	ENSG00000141098.8	16	67753324	66753324	68753324	-177288
rs183208454	GRCh38.p7	16	67542133	GRCh37.p13	16	67576036	2017-06-21	28270201	2017-03-07	Genome Med	Exploration of haplotype research consortium imputation for genome-wide association studies in 20,032 Generation Scotland participants.	HDL cholesterol	16q22.1	ENSG00000159761	388284	C16orf86	chromosome 16 open reading frame 86	Q6ZW13	protein_coding	ENSG00000159761.10	16	67700719	66700719	68700719	-124683
rs183208454	GRCh38.p7	16	67542133	GRCh37.p13	16	67576036	2017-06-21	28270201	2017-03-07	Genome Med	Exploration of haplotype research consortium imputation for genome-wide association studies in 20,032 Generation Scotland participants.	HDL cholesterol	16q22.1	ENSG00000188038	123904	NRN1L	neuritin 1 like	Q496H8	protein_coding	ENSG00000188038.3	16	67922570	66922570	68922570	-346534
rs183208454	GRCh38.p7	16	67542133	GRCh37.p13	16	67576036	2017-06-21	28270201	2017-03-07	Genome Med	Exploration of haplotype research consortium imputation for genome-wide association studies in 20,032 Generation Scotland participants.	HDL cholesterol	16q22.1	ENSG00000259945						ENSG00000259945.1	16	67576866	66576866	68576866	-830
rs183208454	GRCh38.p7	16	67542133	GRCh37.p13	16	67576036	2017-06-21	28270201	2017-03-07	Genome Med	Exploration of haplotype research consortium imputation for genome-wide association studies in 20,032 Generation Scotland participants.	HDL cholesterol	16q22.1	ENSG00000260894						ENSG00000260894.1	16	67576475	66576475	68576475	-439
rs183208454	GRCh38.p7	16	67542133	GRCh37.p13	16	67576036	2017-06-21	28270201	2017-03-07	Genome Med	Exploration of haplotype research consortium imputation for genome-wide association studies in 20,032 Generation Scotland participants.	HDL cholesterol	16q22.1	ENSG00000262141						ENSG00000262141.1	16	67890014	66890014	68890014	-313978
rs183208454	GRCh38.p7	16	67542133	GRCh37.p13	16	67576036	2017-06-21	28270201	2017-03-07	Genome Med	Exploration of haplotype research consortium imputation for genome-wide association studies in 20,032 Generation Scotland participants.	HDL cholesterol	16q22.1	ENSG00000270165						ENSG00000270165.1	16	67773825	66773825	68773825	-197789
rs184392658	GRCh38.p7	20	45438925	GRCh37.p13	20	44067565	2018-04-12	29084231	2017-10-30	PLoS Genet	Common, low-frequency, and rare genetic variants associated with lipoprotein subclasses and triglyceride measures in Finnish men from the METSIM study.	Free cholesterol levels in large HDL	20q13.12	ENSG00000124120	79183	TTPAL	alpha tocopherol transfer protein like	B2RA57	protein_coding	ENSG00000124120.6	20	43104526	42104526	44104526	963039
rs184392658	GRCh38.p7	20	45438925	GRCh37.p13	20	44067565	2018-04-12	29084231	2017-10-30	PLoS Genet	Common, low-frequency, and rare genetic variants associated with lipoprotein subclasses and triglyceride measures in Finnish men from the METSIM study.	Free cholesterol levels in large HDL	20q13.12	ENSG00000124249	60598	KCNK15	potassium two pore domain channel subfamily K member 15	Q9H427	protein_coding	ENSG00000124249.5	20	43374421	42374421	44374421	693144
rs184392658	GRCh38.p7	20	45438925	GRCh37.p13	20	44067565	2018-04-12	29084231	2017-10-30	PLoS Genet	Common, low-frequency, and rare genetic variants associated with lipoprotein subclasses and triglyceride measures in Finnish men from the METSIM study.	Free cholesterol levels in large HDL	20q13.12	ENSG00000132824	10955	SERINC3	serine incorporator 3	Q13530	protein_coding	ENSG00000132824.9	20	43150750	42150750	44150750	916815
rs184392658	GRCh38.p7	20	45438925	GRCh37.p13	20	44067565	2018-04-12	29084231	2017-10-30	PLoS Genet	Common, low-frequency, and rare genetic variants associated with lipoprotein subclasses and triglyceride measures in Finnish men from the METSIM study.	Free cholesterol levels in large HDL	20q13.12	ENSG00000132832						ENSG00000132832.5	20	43292194	42292194	44292194	775371
rs184392658	GRCh38.p7	20	45438925	GRCh37.p13	20	44067565	2018-04-12	29084231	2017-10-30	PLoS Genet	Common, low-frequency, and rare genetic variants associated with lipoprotein subclasses and triglyceride measures in Finnish men from the METSIM study.	Free cholesterol levels in large HDL	20q13.12	ENSG00000168734	11142	PKIG	cAMP-dependent protein kinase inhibitor gamma	Q549H9	protein_coding	ENSG00000168734.9	20	43160426	42160426	44160426	907139
rs184392658	GRCh38.p7	20	45438925	GRCh37.p13	20	44067565	2018-04-12	29084231	2017-10-30	PLoS Genet	Common, low-frequency, and rare genetic variants associated with lipoprotein subclasses and triglyceride measures in Finnish men from the METSIM study.	Free cholesterol levels in large HDL	20q13.12	ENSG00000196839	100	ADA	adenosine deaminase	A0A0S2Z381	protein_coding	ENSG00000196839.8	20	43280874	42280874	44280874	786691
rs184392658	GRCh38.p7	20	45438925	GRCh37.p13	20	44067565	2018-04-12	29084231	2017-10-30	PLoS Genet	Common, low-frequency, and rare genetic variants associated with lipoprotein subclasses and triglyceride measures in Finnish men from the METSIM study.	Free cholesterol levels in large HDL	20q13.12	ENSG00000244558						ENSG00000244558.1	20	43374662	42374662	44374662	692903
rs184392658	GRCh38.p7	20	45438925	GRCh37.p13	20	44067565	2018-04-12	29084231	2017-10-30	PLoS Genet	Common, low-frequency, and rare genetic variants associated with lipoprotein subclasses and triglyceride measures in Finnish men from the METSIM study.	Free cholesterol levels in large HDL	20q13.12	ENSG00000269605						ENSG00000269605.1	20	43248126	42248126	44248126	819439
rs184392658	GRCh38.p7	20	45438925	GRCh37.p13	20	44067565	2018-04-12	29084231	2017-10-30	PLoS Genet	Common, low-frequency, and rare genetic variants associated with lipoprotein subclasses and triglyceride measures in Finnish men from the METSIM study.	Large HDL particle concentration	20q13.12	ENSG00000124120	79183	TTPAL	alpha tocopherol transfer protein like	B2RA57	protein_coding	ENSG00000124120.6	20	43104526	42104526	44104526	963039
rs184392658	GRCh38.p7	20	45438925	GRCh37.p13	20	44067565	2018-04-12	29084231	2017-10-30	PLoS Genet	Common, low-frequency, and rare genetic variants associated with lipoprotein subclasses and triglyceride measures in Finnish men from the METSIM study.	Large HDL particle concentration	20q13.12	ENSG00000124249	60598	KCNK15	potassium two pore domain channel subfamily K member 15	Q9H427	protein_coding	ENSG00000124249.5	20	43374421	42374421	44374421	693144
rs184392658	GRCh38.p7	20	45438925	GRCh37.p13	20	44067565	2018-04-12	29084231	2017-10-30	PLoS Genet	Common, low-frequency, and rare genetic variants associated with lipoprotein subclasses and triglyceride measures in Finnish men from the METSIM study.	Large HDL particle concentration	20q13.12	ENSG00000132824	10955	SERINC3	serine incorporator 3	Q13530	protein_coding	ENSG00000132824.9	20	43150750	42150750	44150750	916815
rs184392658	GRCh38.p7	20	45438925	GRCh37.p13	20	44067565	2018-04-12	29084231	2017-10-30	PLoS Genet	Common, low-frequency, and rare genetic variants associated with lipoprotein subclasses and triglyceride measures in Finnish men from the METSIM study.	Large HDL particle concentration	20q13.12	ENSG00000132832						ENSG00000132832.5	20	43292194	42292194	44292194	775371
rs184392658	GRCh38.p7	20	45438925	GRCh37.p13	20	44067565	2018-04-12	29084231	2017-10-30	PLoS Genet	Common, low-frequency, and rare genetic variants associated with lipoprotein subclasses and triglyceride measures in Finnish men from the METSIM study.	Large HDL particle concentration	20q13.12	ENSG00000168734	11142	PKIG	cAMP-dependent protein kinase inhibitor gamma	Q549H9	protein_coding	ENSG00000168734.9	20	43160426	42160426	44160426	907139
rs184392658	GRCh38.p7	20	45438925	GRCh37.p13	20	44067565	2018-04-12	29084231	2017-10-30	PLoS Genet	Common, low-frequency, and rare genetic variants associated with lipoprotein subclasses and triglyceride measures in Finnish men from the METSIM study.	Large HDL particle concentration	20q13.12	ENSG00000196839	100	ADA	adenosine deaminase	A0A0S2Z381	protein_coding	ENSG00000196839.8	20	43280874	42280874	44280874	786691
rs184392658	GRCh38.p7	20	45438925	GRCh37.p13	20	44067565	2018-04-12	29084231	2017-10-30	PLoS Genet	Common, low-frequency, and rare genetic variants associated with lipoprotein subclasses and triglyceride measures in Finnish men from the METSIM study.	Large HDL particle concentration	20q13.12	ENSG00000244558						ENSG00000244558.1	20	43374662	42374662	44374662	692903
rs184392658	GRCh38.p7	20	45438925	GRCh37.p13	20	44067565	2018-04-12	29084231	2017-10-30	PLoS Genet	Common, low-frequency, and rare genetic variants associated with lipoprotein subclasses and triglyceride measures in Finnish men from the METSIM study.	Large HDL particle concentration	20q13.12	ENSG00000269605						ENSG00000269605.1	20	43248126	42248126	44248126	819439
rs184392658	GRCh38.p7	20	45438925	GRCh37.p13	20	44067565	2018-04-12	29084231	2017-10-30	PLoS Genet	Common, low-frequency, and rare genetic variants associated with lipoprotein subclasses and triglyceride measures in Finnish men from the METSIM study.	Phospholipid levels in large HDL	20q13.12	ENSG00000124120	79183	TTPAL	alpha tocopherol transfer protein like	B2RA57	protein_coding	ENSG00000124120.6	20	43104526	42104526	44104526	963039
rs184392658	GRCh38.p7	20	45438925	GRCh37.p13	20	44067565	2018-04-12	29084231	2017-10-30	PLoS Genet	Common, low-frequency, and rare genetic variants associated with lipoprotein subclasses and triglyceride measures in Finnish men from the METSIM study.	Phospholipid levels in large HDL	20q13.12	ENSG00000124249	60598	KCNK15	potassium two pore domain channel subfamily K member 15	Q9H427	protein_coding	ENSG00000124249.5	20	43374421	42374421	44374421	693144
rs184392658	GRCh38.p7	20	45438925	GRCh37.p13	20	44067565	2018-04-12	29084231	2017-10-30	PLoS Genet	Common, low-frequency, and rare genetic variants associated with lipoprotein subclasses and triglyceride measures in Finnish men from the METSIM study.	Phospholipid levels in large HDL	20q13.12	ENSG00000132824	10955	SERINC3	serine incorporator 3	Q13530	protein_coding	ENSG00000132824.9	20	43150750	42150750	44150750	916815
rs184392658	GRCh38.p7	20	45438925	GRCh37.p13	20	44067565	2018-04-12	29084231	2017-10-30	PLoS Genet	Common, low-frequency, and rare genetic variants associated with lipoprotein subclasses and triglyceride measures in Finnish men from the METSIM study.	Phospholipid levels in large HDL	20q13.12	ENSG00000132832						ENSG00000132832.5	20	43292194	42292194	44292194	775371
rs184392658	GRCh38.p7	20	45438925	GRCh37.p13	20	44067565	2018-04-12	29084231	2017-10-30	PLoS Genet	Common, low-frequency, and rare genetic variants associated with lipoprotein subclasses and triglyceride measures in Finnish men from the METSIM study.	Phospholipid levels in large HDL	20q13.12	ENSG00000168734	11142	PKIG	cAMP-dependent protein kinase inhibitor gamma	Q549H9	protein_coding	ENSG00000168734.9	20	43160426	42160426	44160426	907139
rs184392658	GRCh38.p7	20	45438925	GRCh37.p13	20	44067565	2018-04-12	29084231	2017-10-30	PLoS Genet	Common, low-frequency, and rare genetic variants associated with lipoprotein subclasses and triglyceride measures in Finnish men from the METSIM study.	Phospholipid levels in large HDL	20q13.12	ENSG00000196839	100	ADA	adenosine deaminase	A0A0S2Z381	protein_coding	ENSG00000196839.8	20	43280874	42280874	44280874	786691
rs184392658	GRCh38.p7	20	45438925	GRCh37.p13	20	44067565	2018-04-12	29084231	2017-10-30	PLoS Genet	Common, low-frequency, and rare genetic variants associated with lipoprotein subclasses and triglyceride measures in Finnish men from the METSIM study.	Phospholipid levels in large HDL	20q13.12	ENSG00000244558						ENSG00000244558.1	20	43374662	42374662	44374662	692903
rs184392658	GRCh38.p7	20	45438925	GRCh37.p13	20	44067565	2018-04-12	29084231	2017-10-30	PLoS Genet	Common, low-frequency, and rare genetic variants associated with lipoprotein subclasses and triglyceride measures in Finnish men from the METSIM study.	Phospholipid levels in large HDL	20q13.12	ENSG00000269605						ENSG00000269605.1	20	43248126	42248126	44248126	819439
rs199717050	GRCh38.p7	16	67942920	GRCh37.p13	16	67976823	2018-04-10	29084231	2017-10-30	PLoS Genet	Common, low-frequency, and rare genetic variants associated with lipoprotein subclasses and triglyceride measures in Finnish men from the METSIM study.	Total cholesterol levels in HDL	16q22.1	ENSG00000102977	65057	ACD	ACD, shelterin complex subunit and telomerase recruitment factor	Q96AP0	protein_coding	ENSG00000102977.9	16	67694713	66694713	68694713	282110
rs199717050	GRCh38.p7	16	67942920	GRCh37.p13	16	67976823	2018-04-10	29084231	2017-10-30	PLoS Genet	Common, low-frequency, and rare genetic variants associated with lipoprotein subclasses and triglyceride measures in Finnish men from the METSIM study.	Total cholesterol levels in HDL	16q22.1	ENSG00000102981	50855	PARD6A	par-6 family cell polarity regulator alpha	Q9NPB6	protein_coding	ENSG00000102981.5	16	67694849	66694849	68694849	281974
rs199717050	GRCh38.p7	16	67942920	GRCh37.p13	16	67976823	2018-04-10	29084231	2017-10-30	PLoS Genet	Common, low-frequency, and rare genetic variants associated with lipoprotein subclasses and triglyceride measures in Finnish men from the METSIM study.	Total cholesterol levels in HDL	16q22.1	ENSG00000141098	81577	GFOD2	glucose-fructose oxidoreductase domain containing 2	Q3B7J2	protein_coding	ENSG00000141098.8	16	67753324	66753324	68753324	223499
rs199717050	GRCh38.p7	16	67942920	GRCh37.p13	16	67976823	2018-04-10	29084231	2017-10-30	PLoS Genet	Common, low-frequency, and rare genetic variants associated with lipoprotein subclasses and triglyceride measures in Finnish men from the METSIM study.	Total cholesterol levels in HDL	16q22.1	ENSG00000159761	388284	C16orf86	chromosome 16 open reading frame 86	Q6ZW13	protein_coding	ENSG00000159761.10	16	67700719	66700719	68700719	276104
rs199717050	GRCh38.p7	16	67942920	GRCh37.p13	16	67976823	2018-04-10	29084231	2017-10-30	PLoS Genet	Common, low-frequency, and rare genetic variants associated with lipoprotein subclasses and triglyceride measures in Finnish men from the METSIM study.	Total cholesterol levels in HDL	16q22.1	ENSG00000188038	123904	NRN1L	neuritin 1 like	Q496H8	protein_coding	ENSG00000188038.3	16	67922570	66922570	68922570	54253
rs199717050	GRCh38.p7	16	67942920	GRCh37.p13	16	67976823	2018-04-10	29084231	2017-10-30	PLoS Genet	Common, low-frequency, and rare genetic variants associated with lipoprotein subclasses and triglyceride measures in Finnish men from the METSIM study.	Total cholesterol levels in HDL	16q22.1	ENSG00000259945						ENSG00000259945.1	16	67576866	66576866	68576866	399957
rs199717050	GRCh38.p7	16	67942920	GRCh37.p13	16	67976823	2018-04-10	29084231	2017-10-30	PLoS Genet	Common, low-frequency, and rare genetic variants associated with lipoprotein subclasses and triglyceride measures in Finnish men from the METSIM study.	Total cholesterol levels in HDL	16q22.1	ENSG00000260894						ENSG00000260894.1	16	67576475	66576475	68576475	400348
rs199717050	GRCh38.p7	16	67942920	GRCh37.p13	16	67976823	2018-04-10	29084231	2017-10-30	PLoS Genet	Common, low-frequency, and rare genetic variants associated with lipoprotein subclasses and triglyceride measures in Finnish men from the METSIM study.	Total cholesterol levels in HDL	16q22.1	ENSG00000262141						ENSG00000262141.1	16	67890014	66890014	68890014	86809
rs199717050	GRCh38.p7	16	67942920	GRCh37.p13	16	67976823	2018-04-10	29084231	2017-10-30	PLoS Genet	Common, low-frequency, and rare genetic variants associated with lipoprotein subclasses and triglyceride measures in Finnish men from the METSIM study.	Total cholesterol levels in HDL	16q22.1	ENSG00000270165						ENSG00000270165.1	16	67773825	66773825	68773825	202998
rs2271293	GRCh38.p7	16	67868167	GRCh37.p13	16	67902070	2009-01-12	19060906	2008-12-07	Nat Genet	Common variants at 30 loci contribute to polygenic dyslipidemia.	HDL cholesterol	16q22.1	ENSG00000102977	65057	ACD	ACD, shelterin complex subunit and telomerase recruitment factor	Q96AP0	protein_coding	ENSG00000102977.9	16	67694713	66694713	68694713	207357
rs2271293	GRCh38.p7	16	67868167	GRCh37.p13	16	67902070	2009-01-12	19060906	2008-12-07	Nat Genet	Common variants at 30 loci contribute to polygenic dyslipidemia.	HDL cholesterol	16q22.1	ENSG00000102981	50855	PARD6A	par-6 family cell polarity regulator alpha	Q9NPB6	protein_coding	ENSG00000102981.5	16	67694849	66694849	68694849	207221
rs2271293	GRCh38.p7	16	67868167	GRCh37.p13	16	67902070	2009-01-12	19060906	2008-12-07	Nat Genet	Common variants at 30 loci contribute to polygenic dyslipidemia.	HDL cholesterol	16q22.1	ENSG00000141098	81577	GFOD2	glucose-fructose oxidoreductase domain containing 2	Q3B7J2	protein_coding	ENSG00000141098.8	16	67753324	66753324	68753324	148746
rs2271293	GRCh38.p7	16	67868167	GRCh37.p13	16	67902070	2009-01-12	19060906	2008-12-07	Nat Genet	Common variants at 30 loci contribute to polygenic dyslipidemia.	HDL cholesterol	16q22.1	ENSG00000159761	388284	C16orf86	chromosome 16 open reading frame 86	Q6ZW13	protein_coding	ENSG00000159761.10	16	67700719	66700719	68700719	201351
rs2271293	GRCh38.p7	16	67868167	GRCh37.p13	16	67902070	2009-01-12	19060906	2008-12-07	Nat Genet	Common variants at 30 loci contribute to polygenic dyslipidemia.	HDL cholesterol	16q22.1	ENSG00000188038	123904	NRN1L	neuritin 1 like	Q496H8	protein_coding	ENSG00000188038.3	16	67922570	66922570	68922570	-20500
rs2271293	GRCh38.p7	16	67868167	GRCh37.p13	16	67902070	2009-01-12	19060906	2008-12-07	Nat Genet	Common variants at 30 loci contribute to polygenic dyslipidemia.	HDL cholesterol	16q22.1	ENSG00000259945						ENSG00000259945.1	16	67576866	66576866	68576866	325204
rs2271293	GRCh38.p7	16	67868167	GRCh37.p13	16	67902070	2009-01-12	19060906	2008-12-07	Nat Genet	Common variants at 30 loci contribute to polygenic dyslipidemia.	HDL cholesterol	16q22.1	ENSG00000260894						ENSG00000260894.1	16	67576475	66576475	68576475	325595
rs2271293	GRCh38.p7	16	67868167	GRCh37.p13	16	67902070	2009-01-12	19060906	2008-12-07	Nat Genet	Common variants at 30 loci contribute to polygenic dyslipidemia.	HDL cholesterol	16q22.1	ENSG00000262141						ENSG00000262141.1	16	67890014	66890014	68890014	12056
rs2271293	GRCh38.p7	16	67868167	GRCh37.p13	16	67902070	2009-01-12	19060906	2008-12-07	Nat Genet	Common variants at 30 loci contribute to polygenic dyslipidemia.	HDL cholesterol	16q22.1	ENSG00000270165						ENSG00000270165.1	16	67773825	66773825	68773825	128245
rs2271293	GRCh38.p7	16	67868167	GRCh37.p13	16	67902070	2009-01-12	19060911	2008-12-07	Nat Genet	Loci influencing lipid levels and coronary heart disease risk in 16 European population cohorts.	HDL cholesterol	16q22.1	ENSG00000102977	65057	ACD	ACD, shelterin complex subunit and telomerase recruitment factor	Q96AP0	protein_coding	ENSG00000102977.9	16	67694713	66694713	68694713	207357
rs2271293	GRCh38.p7	16	67868167	GRCh37.p13	16	67902070	2009-01-12	19060911	2008-12-07	Nat Genet	Loci influencing lipid levels and coronary heart disease risk in 16 European population cohorts.	HDL cholesterol	16q22.1	ENSG00000102981	50855	PARD6A	par-6 family cell polarity regulator alpha	Q9NPB6	protein_coding	ENSG00000102981.5	16	67694849	66694849	68694849	207221
rs2271293	GRCh38.p7	16	67868167	GRCh37.p13	16	67902070	2009-01-12	19060911	2008-12-07	Nat Genet	Loci influencing lipid levels and coronary heart disease risk in 16 European population cohorts.	HDL cholesterol	16q22.1	ENSG00000141098	81577	GFOD2	glucose-fructose oxidoreductase domain containing 2	Q3B7J2	protein_coding	ENSG00000141098.8	16	67753324	66753324	68753324	148746
rs2271293	GRCh38.p7	16	67868167	GRCh37.p13	16	67902070	2009-01-12	19060911	2008-12-07	Nat Genet	Loci influencing lipid levels and coronary heart disease risk in 16 European population cohorts.	HDL cholesterol	16q22.1	ENSG00000159761	388284	C16orf86	chromosome 16 open reading frame 86	Q6ZW13	protein_coding	ENSG00000159761.10	16	67700719	66700719	68700719	201351
rs2271293	GRCh38.p7	16	67868167	GRCh37.p13	16	67902070	2009-01-12	19060911	2008-12-07	Nat Genet	Loci influencing lipid levels and coronary heart disease risk in 16 European population cohorts.	HDL cholesterol	16q22.1	ENSG00000188038	123904	NRN1L	neuritin 1 like	Q496H8	protein_coding	ENSG00000188038.3	16	67922570	66922570	68922570	-20500
rs2271293	GRCh38.p7	16	67868167	GRCh37.p13	16	67902070	2009-01-12	19060911	2008-12-07	Nat Genet	Loci influencing lipid levels and coronary heart disease risk in 16 European population cohorts.	HDL cholesterol	16q22.1	ENSG00000259945						ENSG00000259945.1	16	67576866	66576866	68576866	325204
rs2271293	GRCh38.p7	16	67868167	GRCh37.p13	16	67902070	2009-01-12	19060911	2008-12-07	Nat Genet	Loci influencing lipid levels and coronary heart disease risk in 16 European population cohorts.	HDL cholesterol	16q22.1	ENSG00000260894						ENSG00000260894.1	16	67576475	66576475	68576475	325595
rs2271293	GRCh38.p7	16	67868167	GRCh37.p13	16	67902070	2009-01-12	19060911	2008-12-07	Nat Genet	Loci influencing lipid levels and coronary heart disease risk in 16 European population cohorts.	HDL cholesterol	16q22.1	ENSG00000262141						ENSG00000262141.1	16	67890014	66890014	68890014	12056
rs2271293	GRCh38.p7	16	67868167	GRCh37.p13	16	67902070	2009-01-12	19060911	2008-12-07	Nat Genet	Loci influencing lipid levels and coronary heart disease risk in 16 European population cohorts.	HDL cholesterol	16q22.1	ENSG00000270165						ENSG00000270165.1	16	67773825	66773825	68773825	128245
rs2292318	GRCh38.p7	16	67951803	GRCh37.p13	16	67985706	2017-06-26	28334899	2017-02-21	Hum Mol Genet	Association analyses of East Asian individuals and trans-ancestry analyses with European individuals reveal new loci associated with cholesterol and triglyceride levels.	HDL cholesterol levels	16q22.1	ENSG00000102977	65057	ACD	ACD, shelterin complex subunit and telomerase recruitment factor	Q96AP0	protein_coding	ENSG00000102977.9	16	67694713	66694713	68694713	290993
rs2292318	GRCh38.p7	16	67951803	GRCh37.p13	16	67985706	2017-06-26	28334899	2017-02-21	Hum Mol Genet	Association analyses of East Asian individuals and trans-ancestry analyses with European individuals reveal new loci associated with cholesterol and triglyceride levels.	HDL cholesterol levels	16q22.1	ENSG00000102981	50855	PARD6A	par-6 family cell polarity regulator alpha	Q9NPB6	protein_coding	ENSG00000102981.5	16	67694849	66694849	68694849	290857
rs2292318	GRCh38.p7	16	67951803	GRCh37.p13	16	67985706	2017-06-26	28334899	2017-02-21	Hum Mol Genet	Association analyses of East Asian individuals and trans-ancestry analyses with European individuals reveal new loci associated with cholesterol and triglyceride levels.	HDL cholesterol levels	16q22.1	ENSG00000141098	81577	GFOD2	glucose-fructose oxidoreductase domain containing 2	Q3B7J2	protein_coding	ENSG00000141098.8	16	67753324	66753324	68753324	232382
rs2292318	GRCh38.p7	16	67951803	GRCh37.p13	16	67985706	2017-06-26	28334899	2017-02-21	Hum Mol Genet	Association analyses of East Asian individuals and trans-ancestry analyses with European individuals reveal new loci associated with cholesterol and triglyceride levels.	HDL cholesterol levels	16q22.1	ENSG00000159761	388284	C16orf86	chromosome 16 open reading frame 86	Q6ZW13	protein_coding	ENSG00000159761.10	16	67700719	66700719	68700719	284987
rs2292318	GRCh38.p7	16	67951803	GRCh37.p13	16	67985706	2017-06-26	28334899	2017-02-21	Hum Mol Genet	Association analyses of East Asian individuals and trans-ancestry analyses with European individuals reveal new loci associated with cholesterol and triglyceride levels.	HDL cholesterol levels	16q22.1	ENSG00000188038	123904	NRN1L	neuritin 1 like	Q496H8	protein_coding	ENSG00000188038.3	16	67922570	66922570	68922570	63136
rs2292318	GRCh38.p7	16	67951803	GRCh37.p13	16	67985706	2017-06-26	28334899	2017-02-21	Hum Mol Genet	Association analyses of East Asian individuals and trans-ancestry analyses with European individuals reveal new loci associated with cholesterol and triglyceride levels.	HDL cholesterol levels	16q22.1	ENSG00000259945						ENSG00000259945.1	16	67576866	66576866	68576866	408840
rs2292318	GRCh38.p7	16	67951803	GRCh37.p13	16	67985706	2017-06-26	28334899	2017-02-21	Hum Mol Genet	Association analyses of East Asian individuals and trans-ancestry analyses with European individuals reveal new loci associated with cholesterol and triglyceride levels.	HDL cholesterol levels	16q22.1	ENSG00000260894						ENSG00000260894.1	16	67576475	66576475	68576475	409231
rs2292318	GRCh38.p7	16	67951803	GRCh37.p13	16	67985706	2017-06-26	28334899	2017-02-21	Hum Mol Genet	Association analyses of East Asian individuals and trans-ancestry analyses with European individuals reveal new loci associated with cholesterol and triglyceride levels.	HDL cholesterol levels	16q22.1	ENSG00000262141						ENSG00000262141.1	16	67890014	66890014	68890014	95692
rs2292318	GRCh38.p7	16	67951803	GRCh37.p13	16	67985706	2017-06-26	28334899	2017-02-21	Hum Mol Genet	Association analyses of East Asian individuals and trans-ancestry analyses with European individuals reveal new loci associated with cholesterol and triglyceride levels.	HDL cholesterol levels	16q22.1	ENSG00000270165						ENSG00000270165.1	16	67773825	66773825	68773825	211881
rs255049	GRCh38.p7	16	67979568	GRCh37.p13	16	68013471	2009-01-14	19060910	2008-12-07	Nat Genet	Genome-wide association analysis of metabolic traits in a birth cohort from a founder population.	HDL cholesterol	16q22.1	ENSG00000102977	65057	ACD	ACD, shelterin complex subunit and telomerase recruitment factor	Q96AP0	protein_coding	ENSG00000102977.9	16	67694713	66694713	68694713	318758
rs255049	GRCh38.p7	16	67979568	GRCh37.p13	16	68013471	2009-01-14	19060910	2008-12-07	Nat Genet	Genome-wide association analysis of metabolic traits in a birth cohort from a founder population.	HDL cholesterol	16q22.1	ENSG00000102981	50855	PARD6A	par-6 family cell polarity regulator alpha	Q9NPB6	protein_coding	ENSG00000102981.5	16	67694849	66694849	68694849	318622
rs255049	GRCh38.p7	16	67979568	GRCh37.p13	16	68013471	2009-01-14	19060910	2008-12-07	Nat Genet	Genome-wide association analysis of metabolic traits in a birth cohort from a founder population.	HDL cholesterol	16q22.1	ENSG00000141098	81577	GFOD2	glucose-fructose oxidoreductase domain containing 2	Q3B7J2	protein_coding	ENSG00000141098.8	16	67753324	66753324	68753324	260147
rs255049	GRCh38.p7	16	67979568	GRCh37.p13	16	68013471	2009-01-14	19060910	2008-12-07	Nat Genet	Genome-wide association analysis of metabolic traits in a birth cohort from a founder population.	HDL cholesterol	16q22.1	ENSG00000159761	388284	C16orf86	chromosome 16 open reading frame 86	Q6ZW13	protein_coding	ENSG00000159761.10	16	67700719	66700719	68700719	312752
rs255049	GRCh38.p7	16	67979568	GRCh37.p13	16	68013471	2009-01-14	19060910	2008-12-07	Nat Genet	Genome-wide association analysis of metabolic traits in a birth cohort from a founder population.	HDL cholesterol	16q22.1	ENSG00000188038	123904	NRN1L	neuritin 1 like	Q496H8	protein_coding	ENSG00000188038.3	16	67922570	66922570	68922570	90901
rs255049	GRCh38.p7	16	67979568	GRCh37.p13	16	68013471	2009-01-14	19060910	2008-12-07	Nat Genet	Genome-wide association analysis of metabolic traits in a birth cohort from a founder population.	HDL cholesterol	16q22.1	ENSG00000259945						ENSG00000259945.1	16	67576866	66576866	68576866	436605
rs255049	GRCh38.p7	16	67979568	GRCh37.p13	16	68013471	2009-01-14	19060910	2008-12-07	Nat Genet	Genome-wide association analysis of metabolic traits in a birth cohort from a founder population.	HDL cholesterol	16q22.1	ENSG00000260894						ENSG00000260894.1	16	67576475	66576475	68576475	436996
rs255049	GRCh38.p7	16	67979568	GRCh37.p13	16	68013471	2009-01-14	19060910	2008-12-07	Nat Genet	Genome-wide association analysis of metabolic traits in a birth cohort from a founder population.	HDL cholesterol	16q22.1	ENSG00000262141						ENSG00000262141.1	16	67890014	66890014	68890014	123457
rs255049	GRCh38.p7	16	67979568	GRCh37.p13	16	68013471	2009-01-14	19060910	2008-12-07	Nat Genet	Genome-wide association analysis of metabolic traits in a birth cohort from a founder population.	HDL cholesterol	16q22.1	ENSG00000270165						ENSG00000270165.1	16	67773825	66773825	68773825	239646
rs255052	GRCh38.p7	16	67991092	GRCh37.p13	16	68024995	2008-09-16	18193043	2008-01-13	Nat Genet	Newly identified loci that influence lipid concentrations and risk of coronary artery disease.	HDL cholesterol	16q22.1	ENSG00000102977	65057	ACD	ACD, shelterin complex subunit and telomerase recruitment factor	Q96AP0	protein_coding	ENSG00000102977.9	16	67694713	66694713	68694713	330282
rs255052	GRCh38.p7	16	67991092	GRCh37.p13	16	68024995	2008-09-16	18193043	2008-01-13	Nat Genet	Newly identified loci that influence lipid concentrations and risk of coronary artery disease.	HDL cholesterol	16q22.1	ENSG00000102981	50855	PARD6A	par-6 family cell polarity regulator alpha	Q9NPB6	protein_coding	ENSG00000102981.5	16	67694849	66694849	68694849	330146
rs255052	GRCh38.p7	16	67991092	GRCh37.p13	16	68024995	2008-09-16	18193043	2008-01-13	Nat Genet	Newly identified loci that influence lipid concentrations and risk of coronary artery disease.	HDL cholesterol	16q22.1	ENSG00000141098	81577	GFOD2	glucose-fructose oxidoreductase domain containing 2	Q3B7J2	protein_coding	ENSG00000141098.8	16	67753324	66753324	68753324	271671
rs255052	GRCh38.p7	16	67991092	GRCh37.p13	16	68024995	2008-09-16	18193043	2008-01-13	Nat Genet	Newly identified loci that influence lipid concentrations and risk of coronary artery disease.	HDL cholesterol	16q22.1	ENSG00000159761	388284	C16orf86	chromosome 16 open reading frame 86	Q6ZW13	protein_coding	ENSG00000159761.10	16	67700719	66700719	68700719	324276
rs255052	GRCh38.p7	16	67991092	GRCh37.p13	16	68024995	2008-09-16	18193043	2008-01-13	Nat Genet	Newly identified loci that influence lipid concentrations and risk of coronary artery disease.	HDL cholesterol	16q22.1	ENSG00000188038	123904	NRN1L	neuritin 1 like	Q496H8	protein_coding	ENSG00000188038.3	16	67922570	66922570	68922570	102425
rs255052	GRCh38.p7	16	67991092	GRCh37.p13	16	68024995	2008-09-16	18193043	2008-01-13	Nat Genet	Newly identified loci that influence lipid concentrations and risk of coronary artery disease.	HDL cholesterol	16q22.1	ENSG00000259945						ENSG00000259945.1	16	67576866	66576866	68576866	448129
rs255052	GRCh38.p7	16	67991092	GRCh37.p13	16	68024995	2008-09-16	18193043	2008-01-13	Nat Genet	Newly identified loci that influence lipid concentrations and risk of coronary artery disease.	HDL cholesterol	16q22.1	ENSG00000260894						ENSG00000260894.1	16	67576475	66576475	68576475	448520
rs255052	GRCh38.p7	16	67991092	GRCh37.p13	16	68024995	2008-09-16	18193043	2008-01-13	Nat Genet	Newly identified loci that influence lipid concentrations and risk of coronary artery disease.	HDL cholesterol	16q22.1	ENSG00000262141						ENSG00000262141.1	16	67890014	66890014	68890014	134981
rs255052	GRCh38.p7	16	67991092	GRCh37.p13	16	68024995	2008-09-16	18193043	2008-01-13	Nat Genet	Newly identified loci that influence lipid concentrations and risk of coronary artery disease.	HDL cholesterol	16q22.1	ENSG00000270165						ENSG00000270165.1	16	67773825	66773825	68773825	251170
rs2678379	GRCh38.p7	2	21003688	GRCh37.p13	2	21226560	2016-07-08	25961943	2015-05-11	Nat Genet	The impact of low-frequency and rare variants on lipid levels.	HDL cholesterol	2p24.1	ENSG00000118961	60526	LDAH	lipid droplet associated hydrolase	A0A0A0MSH6	protein_coding	ENSG00000118961.10	2	21022882	20022882	22022882	203678
rs2678379	GRCh38.p7	2	21003688	GRCh37.p13	2	21226560	2016-07-08	25961943	2015-05-11	Nat Genet	The impact of low-frequency and rare variants on lipid levels.	HDL cholesterol	2p24.1	ENSG00000143878	388	RHOB	ras homolog family member B	P62745	protein_coding	ENSG00000143878.8	2	20646835	19646835	21646835	579725
rs2678379	GRCh38.p7	2	21003688	GRCh37.p13	2	21226560	2016-07-08	25961943	2015-05-11	Nat Genet	The impact of low-frequency and rare variants on lipid levels.	HDL cholesterol	2p24.1	ENSG00000213729						ENSG00000213729.3	2	20355818	19355818	21355818	870742
rs2678379	GRCh38.p7	2	21003688	GRCh37.p13	2	21226560	2016-07-08	25961943	2015-05-11	Nat Genet	The impact of low-frequency and rare variants on lipid levels.	HDL cholesterol	2p24.1	ENSG00000236436	101928271	LOC101928271	uncharacterized LOC101928271		lincRNA	ENSG00000236436.1	2	21059531	20059531	22059531	167029
rs2678379	GRCh38.p7	2	21003688	GRCh37.p13	2	21226560	2016-07-08	25961943	2015-05-11	Nat Genet	The impact of low-frequency and rare variants on lipid levels.	HDL cholesterol	2p24.1	ENSG00000261012						ENSG00000261012.2	2	21223789	20223789	22223789	2771
rs2678379	GRCh38.p7	2	21003688	GRCh37.p13	2	21226560	2016-07-08	25961943	2015-05-11	Nat Genet	The impact of low-frequency and rare variants on lipid levels.	HDL cholesterol	2p24.1	ENSG00000269976						ENSG00000269976.1	2	20786446	19786446	21786446	440114
rs3136441	GRCh38.p7	11	46721697	GRCh37.p13	11	46743247	2012-01-25	20686565	2010-08-05	Nature	Biological, clinical and population relevance of 95 loci for blood lipids.	HDL cholesterol	11p11.2	ENSG00000165917	5913	RAPSN	receptor associated protein of the synapse	A0A0S2Z4F8	protein_coding	ENSG00000165917.5	11	47470730	46470730	48470730	-727483
rs3136441	GRCh38.p7	11	46721697	GRCh37.p13	11	46743247	2014-05-12	24097068	2013-10-06	Nat Genet	Discovery and refinement of loci associated with lipid levels.	HDL cholesterol	11p11.2	ENSG00000165917	5913	RAPSN	receptor associated protein of the synapse	A0A0S2Z4F8	protein_coding	ENSG00000165917.5	11	47470730	46470730	48470730	-727483
rs326214	GRCh38.p7	11	47276809	GRCh37.p13	11	47298360	2017-06-26	28334899	2017-02-21	Hum Mol Genet	Association analyses of East Asian individuals and trans-ancestry analyses with European individuals reveal new loci associated with cholesterol and triglyceride levels.	HDL cholesterol levels	11p11.2	ENSG00000030066	23279	NUP160	nucleoporin 160	Q12769	protein_coding	ENSG00000030066.9	11	47870107	46870107	48870107	-571747
rs326214	GRCh38.p7	11	47276809	GRCh37.p13	11	47298360	2017-06-26	28334899	2017-02-21	Hum Mol Genet	Association analyses of East Asian individuals and trans-ancestry analyses with European individuals reveal new loci associated with cholesterol and triglyceride levels.	HDL cholesterol levels	11p11.2	ENSG00000165917	5913	RAPSN	receptor associated protein of the synapse	A0A0S2Z4F8	protein_coding	ENSG00000165917.5	11	47470730	46470730	48470730	-172370
rs326214	GRCh38.p7	11	47276809	GRCh37.p13	11	47298360	2017-06-26	28334899	2017-02-21	Hum Mol Genet	Association analyses of East Asian individuals and trans-ancestry analyses with European individuals reveal new loci associated with cholesterol and triglyceride levels.	HDL cholesterol levels	11p11.2	ENSG00000175619	119765	OR4B1	olfactory receptor family 4 subfamily B member 1	A0A126GVH6	protein_coding	ENSG00000175619.2	11	48238344	47238344	49238344	-939984
rs326214	GRCh38.p7	11	47276809	GRCh37.p13	11	47298360	2017-06-26	28334899	2017-02-21	Hum Mol Genet	Association analyses of East Asian individuals and trans-ancestry analyses with European individuals reveal new loci associated with cholesterol and triglyceride levels.	HDL cholesterol levels	11p11.2	ENSG00000252941						ENSG00000252941.1	11	47825954	46825954	48825954	-527594
rs3729639	GRCh38.p7	16	67191598	GRCh37.p13	16	67225501	2015-05-13	21347282	2011-02-10	PLoS Genet	Genome-wide association study of coronary heart disease and its risk factors in 8,090 African Americans: the NHLBI CARe Project.	HDL cholesterol	16q22.1	ENSG00000102977	65057	ACD	ACD, shelterin complex subunit and telomerase recruitment factor	Q96AP0	protein_coding	ENSG00000102977.9	16	67694713	66694713	68694713	-469212
rs3729639	GRCh38.p7	16	67191598	GRCh37.p13	16	67225501	2015-05-13	21347282	2011-02-10	PLoS Genet	Genome-wide association study of coronary heart disease and its risk factors in 8,090 African Americans: the NHLBI CARe Project.	HDL cholesterol	16q22.1	ENSG00000102981	50855	PARD6A	par-6 family cell polarity regulator alpha	Q9NPB6	protein_coding	ENSG00000102981.5	16	67694849	66694849	68694849	-469348
rs3729639	GRCh38.p7	16	67191598	GRCh37.p13	16	67225501	2015-05-13	21347282	2011-02-10	PLoS Genet	Genome-wide association study of coronary heart disease and its risk factors in 8,090 African Americans: the NHLBI CARe Project.	HDL cholesterol	16q22.1	ENSG00000141098	81577	GFOD2	glucose-fructose oxidoreductase domain containing 2	Q3B7J2	protein_coding	ENSG00000141098.8	16	67753324	66753324	68753324	-527823
rs3729639	GRCh38.p7	16	67191598	GRCh37.p13	16	67225501	2015-05-13	21347282	2011-02-10	PLoS Genet	Genome-wide association study of coronary heart disease and its risk factors in 8,090 African Americans: the NHLBI CARe Project.	HDL cholesterol	16q22.1	ENSG00000159761	388284	C16orf86	chromosome 16 open reading frame 86	Q6ZW13	protein_coding	ENSG00000159761.10	16	67700719	66700719	68700719	-475218
rs3729639	GRCh38.p7	16	67191598	GRCh37.p13	16	67225501	2015-05-13	21347282	2011-02-10	PLoS Genet	Genome-wide association study of coronary heart disease and its risk factors in 8,090 African Americans: the NHLBI CARe Project.	HDL cholesterol	16q22.1	ENSG00000188038	123904	NRN1L	neuritin 1 like	Q496H8	protein_coding	ENSG00000188038.3	16	67922570	66922570	68922570	-697069
rs3729639	GRCh38.p7	16	67191598	GRCh37.p13	16	67225501	2015-05-13	21347282	2011-02-10	PLoS Genet	Genome-wide association study of coronary heart disease and its risk factors in 8,090 African Americans: the NHLBI CARe Project.	HDL cholesterol	16q22.1	ENSG00000259945						ENSG00000259945.1	16	67576866	66576866	68576866	-351365
rs3729639	GRCh38.p7	16	67191598	GRCh37.p13	16	67225501	2015-05-13	21347282	2011-02-10	PLoS Genet	Genome-wide association study of coronary heart disease and its risk factors in 8,090 African Americans: the NHLBI CARe Project.	HDL cholesterol	16q22.1	ENSG00000260894						ENSG00000260894.1	16	67576475	66576475	68576475	-350974
rs3729639	GRCh38.p7	16	67191598	GRCh37.p13	16	67225501	2015-05-13	21347282	2011-02-10	PLoS Genet	Genome-wide association study of coronary heart disease and its risk factors in 8,090 African Americans: the NHLBI CARe Project.	HDL cholesterol	16q22.1	ENSG00000262141						ENSG00000262141.1	16	67890014	66890014	68890014	-664513
rs3729639	GRCh38.p7	16	67191598	GRCh37.p13	16	67225501	2015-05-13	21347282	2011-02-10	PLoS Genet	Genome-wide association study of coronary heart disease and its risk factors in 8,090 African Americans: the NHLBI CARe Project.	HDL cholesterol	16q22.1	ENSG00000270165						ENSG00000270165.1	16	67773825	66773825	68773825	-548324
rs548291389	GRCh38.p7	16	67970889	GRCh37.p13	16	68004792	2017-06-21	28270201	2017-03-07	Genome Med	Exploration of haplotype research consortium imputation for genome-wide association studies in 20,032 Generation Scotland participants.	HDL cholesterol	16q22.1	ENSG00000102977	65057	ACD	ACD, shelterin complex subunit and telomerase recruitment factor	Q96AP0	protein_coding	ENSG00000102977.9	16	67694713	66694713	68694713	310079
rs548291389	GRCh38.p7	16	67970889	GRCh37.p13	16	68004792	2017-06-21	28270201	2017-03-07	Genome Med	Exploration of haplotype research consortium imputation for genome-wide association studies in 20,032 Generation Scotland participants.	HDL cholesterol	16q22.1	ENSG00000102981	50855	PARD6A	par-6 family cell polarity regulator alpha	Q9NPB6	protein_coding	ENSG00000102981.5	16	67694849	66694849	68694849	309943
rs548291389	GRCh38.p7	16	67970889	GRCh37.p13	16	68004792	2017-06-21	28270201	2017-03-07	Genome Med	Exploration of haplotype research consortium imputation for genome-wide association studies in 20,032 Generation Scotland participants.	HDL cholesterol	16q22.1	ENSG00000141098	81577	GFOD2	glucose-fructose oxidoreductase domain containing 2	Q3B7J2	protein_coding	ENSG00000141098.8	16	67753324	66753324	68753324	251468
rs548291389	GRCh38.p7	16	67970889	GRCh37.p13	16	68004792	2017-06-21	28270201	2017-03-07	Genome Med	Exploration of haplotype research consortium imputation for genome-wide association studies in 20,032 Generation Scotland participants.	HDL cholesterol	16q22.1	ENSG00000159761	388284	C16orf86	chromosome 16 open reading frame 86	Q6ZW13	protein_coding	ENSG00000159761.10	16	67700719	66700719	68700719	304073
rs548291389	GRCh38.p7	16	67970889	GRCh37.p13	16	68004792	2017-06-21	28270201	2017-03-07	Genome Med	Exploration of haplotype research consortium imputation for genome-wide association studies in 20,032 Generation Scotland participants.	HDL cholesterol	16q22.1	ENSG00000188038	123904	NRN1L	neuritin 1 like	Q496H8	protein_coding	ENSG00000188038.3	16	67922570	66922570	68922570	82222
rs548291389	GRCh38.p7	16	67970889	GRCh37.p13	16	68004792	2017-06-21	28270201	2017-03-07	Genome Med	Exploration of haplotype research consortium imputation for genome-wide association studies in 20,032 Generation Scotland participants.	HDL cholesterol	16q22.1	ENSG00000259945						ENSG00000259945.1	16	67576866	66576866	68576866	427926
rs548291389	GRCh38.p7	16	67970889	GRCh37.p13	16	68004792	2017-06-21	28270201	2017-03-07	Genome Med	Exploration of haplotype research consortium imputation for genome-wide association studies in 20,032 Generation Scotland participants.	HDL cholesterol	16q22.1	ENSG00000260894						ENSG00000260894.1	16	67576475	66576475	68576475	428317
rs548291389	GRCh38.p7	16	67970889	GRCh37.p13	16	68004792	2017-06-21	28270201	2017-03-07	Genome Med	Exploration of haplotype research consortium imputation for genome-wide association studies in 20,032 Generation Scotland participants.	HDL cholesterol	16q22.1	ENSG00000262141						ENSG00000262141.1	16	67890014	66890014	68890014	114778
rs548291389	GRCh38.p7	16	67970889	GRCh37.p13	16	68004792	2017-06-21	28270201	2017-03-07	Genome Med	Exploration of haplotype research consortium imputation for genome-wide association studies in 20,032 Generation Scotland participants.	HDL cholesterol	16q22.1	ENSG00000270165						ENSG00000270165.1	16	67773825	66773825	68773825	230967
rs56303487	GRCh38.p7	16	67995836	GRCh37.p13	16	68029739	2018-07-28	29403010	2018-02-05	Nat Genet	Genetic analysis of quantitative traits in the Japanese population links cell types to complex human diseases.	High density lipoprotein cholesterol levels	16q22.1	ENSG00000102977	65057	ACD	ACD, shelterin complex subunit and telomerase recruitment factor	Q96AP0	protein_coding	ENSG00000102977.9	16	67694713	66694713	68694713	335026
rs56303487	GRCh38.p7	16	67995836	GRCh37.p13	16	68029739	2018-07-28	29403010	2018-02-05	Nat Genet	Genetic analysis of quantitative traits in the Japanese population links cell types to complex human diseases.	High density lipoprotein cholesterol levels	16q22.1	ENSG00000102981	50855	PARD6A	par-6 family cell polarity regulator alpha	Q9NPB6	protein_coding	ENSG00000102981.5	16	67694849	66694849	68694849	334890
rs56303487	GRCh38.p7	16	67995836	GRCh37.p13	16	68029739	2018-07-28	29403010	2018-02-05	Nat Genet	Genetic analysis of quantitative traits in the Japanese population links cell types to complex human diseases.	High density lipoprotein cholesterol levels	16q22.1	ENSG00000141098	81577	GFOD2	glucose-fructose oxidoreductase domain containing 2	Q3B7J2	protein_coding	ENSG00000141098.8	16	67753324	66753324	68753324	276415
rs56303487	GRCh38.p7	16	67995836	GRCh37.p13	16	68029739	2018-07-28	29403010	2018-02-05	Nat Genet	Genetic analysis of quantitative traits in the Japanese population links cell types to complex human diseases.	High density lipoprotein cholesterol levels	16q22.1	ENSG00000159761	388284	C16orf86	chromosome 16 open reading frame 86	Q6ZW13	protein_coding	ENSG00000159761.10	16	67700719	66700719	68700719	329020
rs56303487	GRCh38.p7	16	67995836	GRCh37.p13	16	68029739	2018-07-28	29403010	2018-02-05	Nat Genet	Genetic analysis of quantitative traits in the Japanese population links cell types to complex human diseases.	High density lipoprotein cholesterol levels	16q22.1	ENSG00000188038	123904	NRN1L	neuritin 1 like	Q496H8	protein_coding	ENSG00000188038.3	16	67922570	66922570	68922570	107169
rs56303487	GRCh38.p7	16	67995836	GRCh37.p13	16	68029739	2018-07-28	29403010	2018-02-05	Nat Genet	Genetic analysis of quantitative traits in the Japanese population links cell types to complex human diseases.	High density lipoprotein cholesterol levels	16q22.1	ENSG00000259945						ENSG00000259945.1	16	67576866	66576866	68576866	452873
rs56303487	GRCh38.p7	16	67995836	GRCh37.p13	16	68029739	2018-07-28	29403010	2018-02-05	Nat Genet	Genetic analysis of quantitative traits in the Japanese population links cell types to complex human diseases.	High density lipoprotein cholesterol levels	16q22.1	ENSG00000260894						ENSG00000260894.1	16	67576475	66576475	68576475	453264
rs56303487	GRCh38.p7	16	67995836	GRCh37.p13	16	68029739	2018-07-28	29403010	2018-02-05	Nat Genet	Genetic analysis of quantitative traits in the Japanese population links cell types to complex human diseases.	High density lipoprotein cholesterol levels	16q22.1	ENSG00000262141						ENSG00000262141.1	16	67890014	66890014	68890014	139725
rs56303487	GRCh38.p7	16	67995836	GRCh37.p13	16	68029739	2018-07-28	29403010	2018-02-05	Nat Genet	Genetic analysis of quantitative traits in the Japanese population links cell types to complex human diseases.	High density lipoprotein cholesterol levels	16q22.1	ENSG00000270165						ENSG00000270165.1	16	67773825	66773825	68773825	255914
rs6754295	GRCh38.p7	2	20983311	GRCh37.p13	2	21206183	2009-01-12	19060911	2008-12-07	Nat Genet	Loci influencing lipid levels and coronary heart disease risk in 16 European population cohorts.	HDL cholesterol	2p24.1	ENSG00000118961	60526	LDAH	lipid droplet associated hydrolase	A0A0A0MSH6	protein_coding	ENSG00000118961.10	2	21022882	20022882	22022882	183301
rs6754295	GRCh38.p7	2	20983311	GRCh37.p13	2	21206183	2009-01-12	19060911	2008-12-07	Nat Genet	Loci influencing lipid levels and coronary heart disease risk in 16 European population cohorts.	HDL cholesterol	2p24.1	ENSG00000143878	388	RHOB	ras homolog family member B	P62745	protein_coding	ENSG00000143878.8	2	20646835	19646835	21646835	559348
rs6754295	GRCh38.p7	2	20983311	GRCh37.p13	2	21206183	2009-01-12	19060911	2008-12-07	Nat Genet	Loci influencing lipid levels and coronary heart disease risk in 16 European population cohorts.	HDL cholesterol	2p24.1	ENSG00000213729						ENSG00000213729.3	2	20355818	19355818	21355818	850365
rs6754295	GRCh38.p7	2	20983311	GRCh37.p13	2	21206183	2009-01-12	19060911	2008-12-07	Nat Genet	Loci influencing lipid levels and coronary heart disease risk in 16 European population cohorts.	HDL cholesterol	2p24.1	ENSG00000236436	101928271	LOC101928271	uncharacterized LOC101928271		lincRNA	ENSG00000236436.1	2	21059531	20059531	22059531	146652
rs6754295	GRCh38.p7	2	20983311	GRCh37.p13	2	21206183	2009-01-12	19060911	2008-12-07	Nat Genet	Loci influencing lipid levels and coronary heart disease risk in 16 European population cohorts.	HDL cholesterol	2p24.1	ENSG00000261012						ENSG00000261012.2	2	21223789	20223789	22223789	-17606
rs6754295	GRCh38.p7	2	20983311	GRCh37.p13	2	21206183	2009-01-12	19060911	2008-12-07	Nat Genet	Loci influencing lipid levels and coronary heart disease risk in 16 European population cohorts.	HDL cholesterol	2p24.1	ENSG00000269976						ENSG00000269976.1	2	20786446	19786446	21786446	419737
rs7120118	GRCh38.p7	11	47264739	GRCh37.p13	11	47286290	2009-01-14	19060910	2008-12-07	Nat Genet	Genome-wide association analysis of metabolic traits in a birth cohort from a founder population.	HDL cholesterol	11p11.2	ENSG00000030066	23279	NUP160	nucleoporin 160	Q12769	protein_coding	ENSG00000030066.9	11	47870107	46870107	48870107	-583817
rs7120118	GRCh38.p7	11	47264739	GRCh37.p13	11	47286290	2009-01-14	19060910	2008-12-07	Nat Genet	Genome-wide association analysis of metabolic traits in a birth cohort from a founder population.	HDL cholesterol	11p11.2	ENSG00000165917	5913	RAPSN	receptor associated protein of the synapse	A0A0S2Z4F8	protein_coding	ENSG00000165917.5	11	47470730	46470730	48470730	-184440
rs7120118	GRCh38.p7	11	47264739	GRCh37.p13	11	47286290	2009-01-14	19060910	2008-12-07	Nat Genet	Genome-wide association analysis of metabolic traits in a birth cohort from a founder population.	HDL cholesterol	11p11.2	ENSG00000175619	119765	OR4B1	olfactory receptor family 4 subfamily B member 1	A0A126GVH6	protein_coding	ENSG00000175619.2	11	48238344	47238344	49238344	-952054
rs7120118	GRCh38.p7	11	47264739	GRCh37.p13	11	47286290	2009-01-14	19060910	2008-12-07	Nat Genet	Genome-wide association analysis of metabolic traits in a birth cohort from a founder population.	HDL cholesterol	11p11.2	ENSG00000252941						ENSG00000252941.1	11	47825954	46825954	48825954	-539664
rs73591976	GRCh38.p7	16	67777687	GRCh37.p13	16	67811590	2016-07-08	25961943	2015-05-11	Nat Genet	The impact of low-frequency and rare variants on lipid levels.	HDL cholesterol	16q22.1	ENSG00000102977	65057	ACD	ACD, shelterin complex subunit and telomerase recruitment factor	Q96AP0	protein_coding	ENSG00000102977.9	16	67694713	66694713	68694713	116877
rs73591976	GRCh38.p7	16	67777687	GRCh37.p13	16	67811590	2016-07-08	25961943	2015-05-11	Nat Genet	The impact of low-frequency and rare variants on lipid levels.	HDL cholesterol	16q22.1	ENSG00000102981	50855	PARD6A	par-6 family cell polarity regulator alpha	Q9NPB6	protein_coding	ENSG00000102981.5	16	67694849	66694849	68694849	116741
rs73591976	GRCh38.p7	16	67777687	GRCh37.p13	16	67811590	2016-07-08	25961943	2015-05-11	Nat Genet	The impact of low-frequency and rare variants on lipid levels.	HDL cholesterol	16q22.1	ENSG00000141098	81577	GFOD2	glucose-fructose oxidoreductase domain containing 2	Q3B7J2	protein_coding	ENSG00000141098.8	16	67753324	66753324	68753324	58266
rs73591976	GRCh38.p7	16	67777687	GRCh37.p13	16	67811590	2016-07-08	25961943	2015-05-11	Nat Genet	The impact of low-frequency and rare variants on lipid levels.	HDL cholesterol	16q22.1	ENSG00000159761	388284	C16orf86	chromosome 16 open reading frame 86	Q6ZW13	protein_coding	ENSG00000159761.10	16	67700719	66700719	68700719	110871
rs73591976	GRCh38.p7	16	67777687	GRCh37.p13	16	67811590	2016-07-08	25961943	2015-05-11	Nat Genet	The impact of low-frequency and rare variants on lipid levels.	HDL cholesterol	16q22.1	ENSG00000188038	123904	NRN1L	neuritin 1 like	Q496H8	protein_coding	ENSG00000188038.3	16	67922570	66922570	68922570	-110980
rs73591976	GRCh38.p7	16	67777687	GRCh37.p13	16	67811590	2016-07-08	25961943	2015-05-11	Nat Genet	The impact of low-frequency and rare variants on lipid levels.	HDL cholesterol	16q22.1	ENSG00000259945						ENSG00000259945.1	16	67576866	66576866	68576866	234724
rs73591976	GRCh38.p7	16	67777687	GRCh37.p13	16	67811590	2016-07-08	25961943	2015-05-11	Nat Genet	The impact of low-frequency and rare variants on lipid levels.	HDL cholesterol	16q22.1	ENSG00000260894						ENSG00000260894.1	16	67576475	66576475	68576475	235115
rs73591976	GRCh38.p7	16	67777687	GRCh37.p13	16	67811590	2016-07-08	25961943	2015-05-11	Nat Genet	The impact of low-frequency and rare variants on lipid levels.	HDL cholesterol	16q22.1	ENSG00000262141						ENSG00000262141.1	16	67890014	66890014	68890014	-78424
rs73591976	GRCh38.p7	16	67777687	GRCh37.p13	16	67811590	2016-07-08	25961943	2015-05-11	Nat Genet	The impact of low-frequency and rare variants on lipid levels.	HDL cholesterol	16q22.1	ENSG00000270165						ENSG00000270165.1	16	67773825	66773825	68773825	37765
rs7395581	GRCh38.p7	11	47224846	GRCh37.p13	11	47246397	2016-07-08	25961943	2015-05-11	Nat Genet	The impact of low-frequency and rare variants on lipid levels.	HDL cholesterol	11p11.2	ENSG00000030066	23279	NUP160	nucleoporin 160	Q12769	protein_coding	ENSG00000030066.9	11	47870107	46870107	48870107	-623710
rs7395581	GRCh38.p7	11	47224846	GRCh37.p13	11	47246397	2016-07-08	25961943	2015-05-11	Nat Genet	The impact of low-frequency and rare variants on lipid levels.	HDL cholesterol	11p11.2	ENSG00000165917	5913	RAPSN	receptor associated protein of the synapse	A0A0S2Z4F8	protein_coding	ENSG00000165917.5	11	47470730	46470730	48470730	-224333
rs7395581	GRCh38.p7	11	47224846	GRCh37.p13	11	47246397	2016-07-08	25961943	2015-05-11	Nat Genet	The impact of low-frequency and rare variants on lipid levels.	HDL cholesterol	11p11.2	ENSG00000175619	119765	OR4B1	olfactory receptor family 4 subfamily B member 1	A0A126GVH6	protein_coding	ENSG00000175619.2	11	48238344	47238344	49238344	-991947
rs7395581	GRCh38.p7	11	47224846	GRCh37.p13	11	47246397	2016-07-08	25961943	2015-05-11	Nat Genet	The impact of low-frequency and rare variants on lipid levels.	HDL cholesterol	11p11.2	ENSG00000252941						ENSG00000252941.1	11	47825954	46825954	48825954	-579557
rs7395662	GRCh38.p7	11	48497341	GRCh37.p13	11	48518893	2009-01-12	19060911	2008-12-07	Nat Genet	Loci influencing lipid levels and coronary heart disease risk in 16 European population cohorts.	HDL cholesterol	11p11.2	ENSG00000030066	23279	NUP160	nucleoporin 160	Q12769	protein_coding	ENSG00000030066.9	11	47870107	46870107	48870107	648786
rs7395662	GRCh38.p7	11	48497341	GRCh37.p13	11	48518893	2009-01-12	19060911	2008-12-07	Nat Genet	Loci influencing lipid levels and coronary heart disease risk in 16 European population cohorts.	HDL cholesterol	11p11.2	ENSG00000175619	119765	OR4B1	olfactory receptor family 4 subfamily B member 1	A0A126GVH6	protein_coding	ENSG00000175619.2	11	48238344	47238344	49238344	280549
rs7395662	GRCh38.p7	11	48497341	GRCh37.p13	11	48518893	2009-01-12	19060911	2008-12-07	Nat Genet	Loci influencing lipid levels and coronary heart disease risk in 16 European population cohorts.	HDL cholesterol	11p11.2	ENSG00000252941						ENSG00000252941.1	11	47825954	46825954	48825954	692939
rs8060686	GRCh38.p7	16	67877614	GRCh37.p13	16	67911517	2015-05-13	21347282	2011-02-10	PLoS Genet	Genome-wide association study of coronary heart disease and its risk factors in 8,090 African Americans: the NHLBI CARe Project.	HDL cholesterol	16q22.1	ENSG00000102977	65057	ACD	ACD, shelterin complex subunit and telomerase recruitment factor	Q96AP0	protein_coding	ENSG00000102977.9	16	67694713	66694713	68694713	216804
rs8060686	GRCh38.p7	16	67877614	GRCh37.p13	16	67911517	2015-05-13	21347282	2011-02-10	PLoS Genet	Genome-wide association study of coronary heart disease and its risk factors in 8,090 African Americans: the NHLBI CARe Project.	HDL cholesterol	16q22.1	ENSG00000102981	50855	PARD6A	par-6 family cell polarity regulator alpha	Q9NPB6	protein_coding	ENSG00000102981.5	16	67694849	66694849	68694849	216668
rs8060686	GRCh38.p7	16	67877614	GRCh37.p13	16	67911517	2015-05-13	21347282	2011-02-10	PLoS Genet	Genome-wide association study of coronary heart disease and its risk factors in 8,090 African Americans: the NHLBI CARe Project.	HDL cholesterol	16q22.1	ENSG00000141098	81577	GFOD2	glucose-fructose oxidoreductase domain containing 2	Q3B7J2	protein_coding	ENSG00000141098.8	16	67753324	66753324	68753324	158193
rs8060686	GRCh38.p7	16	67877614	GRCh37.p13	16	67911517	2015-05-13	21347282	2011-02-10	PLoS Genet	Genome-wide association study of coronary heart disease and its risk factors in 8,090 African Americans: the NHLBI CARe Project.	HDL cholesterol	16q22.1	ENSG00000159761	388284	C16orf86	chromosome 16 open reading frame 86	Q6ZW13	protein_coding	ENSG00000159761.10	16	67700719	66700719	68700719	210798
rs8060686	GRCh38.p7	16	67877614	GRCh37.p13	16	67911517	2015-05-13	21347282	2011-02-10	PLoS Genet	Genome-wide association study of coronary heart disease and its risk factors in 8,090 African Americans: the NHLBI CARe Project.	HDL cholesterol	16q22.1	ENSG00000188038	123904	NRN1L	neuritin 1 like	Q496H8	protein_coding	ENSG00000188038.3	16	67922570	66922570	68922570	-11053
rs8060686	GRCh38.p7	16	67877614	GRCh37.p13	16	67911517	2015-05-13	21347282	2011-02-10	PLoS Genet	Genome-wide association study of coronary heart disease and its risk factors in 8,090 African Americans: the NHLBI CARe Project.	HDL cholesterol	16q22.1	ENSG00000259945						ENSG00000259945.1	16	67576866	66576866	68576866	334651
rs8060686	GRCh38.p7	16	67877614	GRCh37.p13	16	67911517	2015-05-13	21347282	2011-02-10	PLoS Genet	Genome-wide association study of coronary heart disease and its risk factors in 8,090 African Americans: the NHLBI CARe Project.	HDL cholesterol	16q22.1	ENSG00000260894						ENSG00000260894.1	16	67576475	66576475	68576475	335042
rs8060686	GRCh38.p7	16	67877614	GRCh37.p13	16	67911517	2015-05-13	21347282	2011-02-10	PLoS Genet	Genome-wide association study of coronary heart disease and its risk factors in 8,090 African Americans: the NHLBI CARe Project.	HDL cholesterol	16q22.1	ENSG00000262141						ENSG00000262141.1	16	67890014	66890014	68890014	21503
rs8060686	GRCh38.p7	16	67877614	GRCh37.p13	16	67911517	2015-05-13	21347282	2011-02-10	PLoS Genet	Genome-wide association study of coronary heart disease and its risk factors in 8,090 African Americans: the NHLBI CARe Project.	HDL cholesterol	16q22.1	ENSG00000270165						ENSG00000270165.1	16	67773825	66773825	68773825	137692

## Sheet: height
rsid	GRCh38_ref_version	GRCh38_chr	GRCh38_position	GRCh37_ref_version	GRCh37_chr	GRCh37_position	DATE ADDED TO CATALOG	PUBMEDID	DATE	JOURNAL	STUDY	DISEASE/TRAIT	REGION	ensembl_id	entrez_id	hgnc_symbol	hgnc_name	uniprot_id	gene_biotype	gene	chr	TSS	start	end	tss_position
rs1074683	GRCh38.p7	20	33716847	GRCh37.p13	20	32304653	2013-09-12	23563607	2013-04-07	Nat Genet	Genome-wide meta-analysis identifies 11 new loci for anthropometric traits and provides insights into genetic architecture.	Height	20q11.22	ENSG00000078747	83737	ITCH	itchy E3 ubiquitin protein ligase	Q96J02	protein_coding	ENSG00000078747.8	20	32951041	31951041	33951041	-646388
rs1074683	GRCh38.p7	20	33716847	GRCh37.p13	20	32304653	2013-09-12	23563607	2013-04-07	Nat Genet	Genome-wide meta-analysis identifies 11 new loci for anthropometric traits and provides insights into genetic architecture.	Height	20q11.22	ENSG00000101444	191	AHCY	adenosylhomocysteinase	P23526	protein_coding	ENSG00000101444.8	20	32899608	31899608	33899608	-594955
rs1074683	GRCh38.p7	20	33716847	GRCh37.p13	20	32304653	2013-09-12	23563607	2013-04-07	Nat Genet	Genome-wide meta-analysis identifies 11 new loci for anthropometric traits and provides insights into genetic architecture.	Height	20q11.22	ENSG00000101460	84557	MAP1LC3A	microtubule associated protein 1 light chain 3 alpha	Q9H492	protein_coding	ENSG00000101460.8	20	33134658	32134658	34134658	-830005
rs1074683	GRCh38.p7	20	33716847	GRCh37.p13	20	32304653	2013-09-12	23563607	2013-04-07	Nat Genet	Genome-wide meta-analysis identifies 11 new loci for anthropometric traits and provides insights into genetic architecture.	Height	20q11.22	ENSG00000101464	128869	PIGU	phosphatidylinositol glycan anchor biosynthesis class U	Q9H490	protein_coding	ENSG00000101464.6	20	33264910	32264910	34264910	-960257
rs1074683	GRCh38.p7	20	33716847	GRCh37.p13	20	32304653	2013-09-12	23563607	2013-04-07	Nat Genet	Genome-wide meta-analysis identifies 11 new loci for anthropometric traits and provides insights into genetic architecture.	Height	20q11.22	ENSG00000125970	22913	RALY	RALY heterogeneous nuclear ribonucleoprotein	Q9UKM9	protein_coding	ENSG00000125970.7	20	32581452	31581452	33581452	-276799
rs1074683	GRCh38.p7	20	33716847	GRCh37.p13	20	32304653	2013-09-12	23563607	2013-04-07	Nat Genet	Genome-wide meta-analysis identifies 11 new loci for anthropometric traits and provides insights into genetic architecture.	Height	20q11.22	ENSG00000125971	83658	DYNLRB1	dynein light chain roadblock-type 1	Q9NP97	protein_coding	ENSG00000125971.12	20	33104214	32104214	34104214	-799561
rs1074683	GRCh38.p7	20	33716847	GRCh37.p13	20	32304653	2013-09-12	23563607	2013-04-07	Nat Genet	Genome-wide meta-analysis identifies 11 new loci for anthropometric traits and provides insights into genetic architecture.	Height	20q11.22	ENSG00000201498						ENSG00000201498.1	20	32972071	31972071	33972071	-667418
rs1074683	GRCh38.p7	20	33716847	GRCh37.p13	20	32304653	2013-09-12	23563607	2013-04-07	Nat Genet	Genome-wide meta-analysis identifies 11 new loci for anthropometric traits and provides insights into genetic architecture.	Height	20q11.22	ENSG00000206582						ENSG00000206582.1	20	33114411	32114411	34114411	-809758
rs1074683	GRCh38.p7	20	33716847	GRCh37.p13	20	32304653	2013-09-12	23563607	2013-04-07	Nat Genet	Genome-wide meta-analysis identifies 11 new loci for anthropometric traits and provides insights into genetic architecture.	Height	20q11.22	ENSG00000214185						ENSG00000214185.3	20	32803698	31803698	33803698	-499045
rs1074683	GRCh38.p7	20	33716847	GRCh37.p13	20	32304653	2013-09-12	23563607	2013-04-07	Nat Genet	Genome-wide meta-analysis identifies 11 new loci for anthropometric traits and provides insights into genetic architecture.	Height	20q11.22	ENSG00000214200						ENSG00000214200.2	20	32501142	31501142	33501142	-196489
rs1074683	GRCh38.p7	20	33716847	GRCh37.p13	20	32304653	2013-09-12	23563607	2013-04-07	Nat Genet	Genome-wide meta-analysis identifies 11 new loci for anthropometric traits and provides insights into genetic architecture.	Height	20q11.22	ENSG00000225246						ENSG00000225246.1	20	32710276	31710276	33710276	-405623
rs1074683	GRCh38.p7	20	33716847	GRCh37.p13	20	32304653	2013-09-12	23563607	2013-04-07	Nat Genet	Genome-wide meta-analysis identifies 11 new loci for anthropometric traits and provides insights into genetic architecture.	Height	20q11.22	ENSG00000228265	101926888	RALY-AS1	RALY antisense RNA 1			ENSG00000228265.1	20	32582163	31582163	33582163	-277510
rs1074683	GRCh38.p7	20	33716847	GRCh37.p13	20	32304653	2013-09-12	23563607	2013-04-07	Nat Genet	Genome-wide meta-analysis identifies 11 new loci for anthropometric traits and provides insights into genetic architecture.	Height	20q11.22	ENSG00000228386						ENSG00000228386.2	20	32605555	31605555	33605555	-300902
rs1074683	GRCh38.p7	20	33716847	GRCh37.p13	20	32304653	2013-09-12	23563607	2013-04-07	Nat Genet	Genome-wide meta-analysis identifies 11 new loci for anthropometric traits and provides insights into genetic architecture.	Height	20q11.22	ENSG00000228958						ENSG00000228958.1	20	32552968	31552968	33552968	-248315
rs1074683	GRCh38.p7	20	33716847	GRCh37.p13	20	32304653	2013-09-12	23563607	2013-04-07	Nat Genet	Genome-wide meta-analysis identifies 11 new loci for anthropometric traits and provides insights into genetic architecture.	Height	20q11.22	ENSG00000229472						ENSG00000229472.1	20	32668955	31668955	33668955	-364302
rs1074683	GRCh38.p7	20	33716847	GRCh37.p13	20	32304653	2013-09-12	23563607	2013-04-07	Nat Genet	Genome-wide meta-analysis identifies 11 new loci for anthropometric traits and provides insights into genetic architecture.	Height	20q11.22	ENSG00000231034						ENSG00000231034.1	20	33276492	32276492	34276492	-971839
rs1074683	GRCh38.p7	20	33716847	GRCh37.p13	20	32304653	2013-09-12	23563607	2013-04-07	Nat Genet	Genome-wide meta-analysis identifies 11 new loci for anthropometric traits and provides insights into genetic architecture.	Height	20q11.22	ENSG00000231795						ENSG00000231795.1	20	33038735	32038735	34038735	-734082
rs1074683	GRCh38.p7	20	33716847	GRCh37.p13	20	32304653	2013-09-12	23563607	2013-04-07	Nat Genet	Genome-wide meta-analysis identifies 11 new loci for anthropometric traits and provides insights into genetic architecture.	Height	20q11.22	ENSG00000234933						ENSG00000234933.1	20	32990502	31990502	33990502	-685849
rs1074683	GRCh38.p7	20	33716847	GRCh37.p13	20	32304653	2013-09-12	23563607	2013-04-07	Nat Genet	Genome-wide meta-analysis identifies 11 new loci for anthropometric traits and provides insights into genetic architecture.	Height	20q11.22	ENSG00000236388						ENSG00000236388.1	20	33029830	32029830	34029830	-725177
rs1074683	GRCh38.p7	20	33716847	GRCh37.p13	20	32304653	2013-09-12	23563607	2013-04-07	Nat Genet	Genome-wide meta-analysis identifies 11 new loci for anthropometric traits and provides insights into genetic architecture.	Height	20q11.22	ENSG00000236456						ENSG00000236456.1	20	32834343	31834343	33834343	-529690
rs1074683	GRCh38.p7	20	33716847	GRCh37.p13	20	32304653	2013-09-12	23563607	2013-04-07	Nat Genet	Genome-wide meta-analysis identifies 11 new loci for anthropometric traits and provides insights into genetic architecture.	Height	20q11.22	ENSG00000264616	100616434	MIR4755	microRNA 4755		miRNA	ENSG00000264616.1	20	32636925	31636925	33636925	-332272
rs1074683	GRCh38.p7	20	33716847	GRCh37.p13	20	32304653	2013-09-12	23563607	2013-04-07	Nat Genet	Genome-wide meta-analysis identifies 11 new loci for anthropometric traits and provides insights into genetic architecture.	Height	20q11.22	ENSG00000272945						ENSG00000272945.1	20	32874272	31874272	33874272	-569619
rs1074683	GRCh38.p7	20	33716847	GRCh37.p13	20	32304653	2015-09-24	25282103	2014-10-05	Nat Genet	Defining the role of common variation in the genomic and biological architecture of adult human height.	Height	20q11.22	ENSG00000078747	83737	ITCH	itchy E3 ubiquitin protein ligase	Q96J02	protein_coding	ENSG00000078747.8	20	32951041	31951041	33951041	-646388
rs1074683	GRCh38.p7	20	33716847	GRCh37.p13	20	32304653	2015-09-24	25282103	2014-10-05	Nat Genet	Defining the role of common variation in the genomic and biological architecture of adult human height.	Height	20q11.22	ENSG00000101444	191	AHCY	adenosylhomocysteinase	P23526	protein_coding	ENSG00000101444.8	20	32899608	31899608	33899608	-594955
rs1074683	GRCh38.p7	20	33716847	GRCh37.p13	20	32304653	2015-09-24	25282103	2014-10-05	Nat Genet	Defining the role of common variation in the genomic and biological architecture of adult human height.	Height	20q11.22	ENSG00000101460	84557	MAP1LC3A	microtubule associated protein 1 light chain 3 alpha	Q9H492	protein_coding	ENSG00000101460.8	20	33134658	32134658	34134658	-830005
rs1074683	GRCh38.p7	20	33716847	GRCh37.p13	20	32304653	2015-09-24	25282103	2014-10-05	Nat Genet	Defining the role of common variation in the genomic and biological architecture of adult human height.	Height	20q11.22	ENSG00000101464	128869	PIGU	phosphatidylinositol glycan anchor biosynthesis class U	Q9H490	protein_coding	ENSG00000101464.6	20	33264910	32264910	34264910	-960257
rs1074683	GRCh38.p7	20	33716847	GRCh37.p13	20	32304653	2015-09-24	25282103	2014-10-05	Nat Genet	Defining the role of common variation in the genomic and biological architecture of adult human height.	Height	20q11.22	ENSG00000125970	22913	RALY	RALY heterogeneous nuclear ribonucleoprotein	Q9UKM9	protein_coding	ENSG00000125970.7	20	32581452	31581452	33581452	-276799
rs1074683	GRCh38.p7	20	33716847	GRCh37.p13	20	32304653	2015-09-24	25282103	2014-10-05	Nat Genet	Defining the role of common variation in the genomic and biological architecture of adult human height.	Height	20q11.22	ENSG00000125971	83658	DYNLRB1	dynein light chain roadblock-type 1	Q9NP97	protein_coding	ENSG00000125971.12	20	33104214	32104214	34104214	-799561
rs1074683	GRCh38.p7	20	33716847	GRCh37.p13	20	32304653	2015-09-24	25282103	2014-10-05	Nat Genet	Defining the role of common variation in the genomic and biological architecture of adult human height.	Height	20q11.22	ENSG00000201498						ENSG00000201498.1	20	32972071	31972071	33972071	-667418
rs1074683	GRCh38.p7	20	33716847	GRCh37.p13	20	32304653	2015-09-24	25282103	2014-10-05	Nat Genet	Defining the role of common variation in the genomic and biological architecture of adult human height.	Height	20q11.22	ENSG00000206582						ENSG00000206582.1	20	33114411	32114411	34114411	-809758
rs1074683	GRCh38.p7	20	33716847	GRCh37.p13	20	32304653	2015-09-24	25282103	2014-10-05	Nat Genet	Defining the role of common variation in the genomic and biological architecture of adult human height.	Height	20q11.22	ENSG00000214185						ENSG00000214185.3	20	32803698	31803698	33803698	-499045
rs1074683	GRCh38.p7	20	33716847	GRCh37.p13	20	32304653	2015-09-24	25282103	2014-10-05	Nat Genet	Defining the role of common variation in the genomic and biological architecture of adult human height.	Height	20q11.22	ENSG00000214200						ENSG00000214200.2	20	32501142	31501142	33501142	-196489
rs1074683	GRCh38.p7	20	33716847	GRCh37.p13	20	32304653	2015-09-24	25282103	2014-10-05	Nat Genet	Defining the role of common variation in the genomic and biological architecture of adult human height.	Height	20q11.22	ENSG00000225246						ENSG00000225246.1	20	32710276	31710276	33710276	-405623
rs1074683	GRCh38.p7	20	33716847	GRCh37.p13	20	32304653	2015-09-24	25282103	2014-10-05	Nat Genet	Defining the role of common variation in the genomic and biological architecture of adult human height.	Height	20q11.22	ENSG00000228265	101926888	RALY-AS1	RALY antisense RNA 1			ENSG00000228265.1	20	32582163	31582163	33582163	-277510
rs1074683	GRCh38.p7	20	33716847	GRCh37.p13	20	32304653	2015-09-24	25282103	2014-10-05	Nat Genet	Defining the role of common variation in the genomic and biological architecture of adult human height.	Height	20q11.22	ENSG00000228386						ENSG00000228386.2	20	32605555	31605555	33605555	-300902
rs1074683	GRCh38.p7	20	33716847	GRCh37.p13	20	32304653	2015-09-24	25282103	2014-10-05	Nat Genet	Defining the role of common variation in the genomic and biological architecture of adult human height.	Height	20q11.22	ENSG00000228958						ENSG00000228958.1	20	32552968	31552968	33552968	-248315
rs1074683	GRCh38.p7	20	33716847	GRCh37.p13	20	32304653	2015-09-24	25282103	2014-10-05	Nat Genet	Defining the role of common variation in the genomic and biological architecture of adult human height.	Height	20q11.22	ENSG00000229472						ENSG00000229472.1	20	32668955	31668955	33668955	-364302
rs1074683	GRCh38.p7	20	33716847	GRCh37.p13	20	32304653	2015-09-24	25282103	2014-10-05	Nat Genet	Defining the role of common variation in the genomic and biological architecture of adult human height.	Height	20q11.22	ENSG00000231034						ENSG00000231034.1	20	33276492	32276492	34276492	-971839
rs1074683	GRCh38.p7	20	33716847	GRCh37.p13	20	32304653	2015-09-24	25282103	2014-10-05	Nat Genet	Defining the role of common variation in the genomic and biological architecture of adult human height.	Height	20q11.22	ENSG00000231795						ENSG00000231795.1	20	33038735	32038735	34038735	-734082
rs1074683	GRCh38.p7	20	33716847	GRCh37.p13	20	32304653	2015-09-24	25282103	2014-10-05	Nat Genet	Defining the role of common variation in the genomic and biological architecture of adult human height.	Height	20q11.22	ENSG00000234933						ENSG00000234933.1	20	32990502	31990502	33990502	-685849
rs1074683	GRCh38.p7	20	33716847	GRCh37.p13	20	32304653	2015-09-24	25282103	2014-10-05	Nat Genet	Defining the role of common variation in the genomic and biological architecture of adult human height.	Height	20q11.22	ENSG00000236388						ENSG00000236388.1	20	33029830	32029830	34029830	-725177
rs1074683	GRCh38.p7	20	33716847	GRCh37.p13	20	32304653	2015-09-24	25282103	2014-10-05	Nat Genet	Defining the role of common variation in the genomic and biological architecture of adult human height.	Height	20q11.22	ENSG00000236456						ENSG00000236456.1	20	32834343	31834343	33834343	-529690
rs1074683	GRCh38.p7	20	33716847	GRCh37.p13	20	32304653	2015-09-24	25282103	2014-10-05	Nat Genet	Defining the role of common variation in the genomic and biological architecture of adult human height.	Height	20q11.22	ENSG00000264616	100616434	MIR4755	microRNA 4755		miRNA	ENSG00000264616.1	20	32636925	31636925	33636925	-332272
rs1074683	GRCh38.p7	20	33716847	GRCh37.p13	20	32304653	2015-09-24	25282103	2014-10-05	Nat Genet	Defining the role of common variation in the genomic and biological architecture of adult human height.	Height	20q11.22	ENSG00000272945						ENSG00000272945.1	20	32874272	31874272	33874272	-569619
rs143384	GRCh38.p7	20	35437976	GRCh37.p13	20	34025756	2012-10-24	20881960	2010-09-29	Nature	Hundreds of variants clustered in genomic loci and biological pathways affect human height.	Height	20q11.22	ENSG00000025293	51230	PHF20	PHD finger protein 20	Q9BVI0	protein_coding	ENSG00000025293.11	20	34359896	33359896	35359896	-334140
rs143384	GRCh38.p7	20	35437976	GRCh37.p13	20	34025756	2012-10-24	20881960	2010-09-29	Nature	Hundreds of variants clustered in genomic loci and biological pathways affect human height.	Height	20q11.22	ENSG00000061656	6676	SPAG4	sperm associated antigen 4	Q9NPE6	protein_coding	ENSG00000061656.5	20	34203814	33203814	35203814	-178058
rs143384	GRCh38.p7	20	35437976	GRCh37.p13	20	34025756	2012-10-24	20881960	2010-09-29	Nature	Hundreds of variants clustered in genomic loci and biological pathways affect human height.	Height	20q11.22	ENSG00000078814	57644	MYH7B	myosin heavy chain 7B	A7E2Y1	protein_coding	ENSG00000078814.11	20	33563206	32563206	34563206	462550
rs143384	GRCh38.p7	20	35437976	GRCh37.p13	20	34025756	2012-10-24	20881960	2010-09-29	Nature	Hundreds of variants clustered in genomic loci and biological pathways affect human height.	Height	20q11.22	ENSG00000088298	55741	EDEM2	ER degradation enhancing alpha-mannosidase like protein 2	Q9BV94	protein_coding	ENSG00000088298.8	20	33865928	32865928	34865928	159828
rs143384	GRCh38.p7	20	35437976	GRCh37.p13	20	34025756	2012-10-24	20881960	2010-09-29	Nature	Hundreds of variants clustered in genomic loci and biological pathways affect human height.	Height	20q11.22	ENSG00000100983	2937	GSS	glutathione synthetase	P48637	protein_coding	ENSG00000100983.5	20	33543620	32543620	34543620	482136
rs143384	GRCh38.p7	20	35437976	GRCh37.p13	20	34025756	2012-10-24	20881960	2010-09-29	Nature	Hundreds of variants clustered in genomic loci and biological pathways affect human height.	Height	20q11.22	ENSG00000100991	26133	TRPC4AP	transient receptor potential cation channel subfamily C member 4 associated protein	Q8TEL6	protein_coding	ENSG00000100991.7	20	33680674	32680674	34680674	345082
rs143384	GRCh38.p7	20	35437976	GRCh37.p13	20	34025756	2012-10-24	20881960	2010-09-29	Nature	Hundreds of variants clustered in genomic loci and biological pathways affect human height.	Height	20q11.22	ENSG00000101000	10544	PROCR	protein C receptor	Q9UNN8	protein_coding	ENSG00000101000.4	20	33759876	32759876	34759876	265880
rs143384	GRCh38.p7	20	35437976	GRCh37.p13	20	34025756	2012-10-24	20881960	2010-09-29	Nature	Hundreds of variants clustered in genomic loci and biological pathways affect human height.	Height	20q11.22	ENSG00000101019	55245	UQCC1	ubiquinol-cytochrome c reductase complex assembly factor 1	Q9NVA1	protein_coding	ENSG00000101019.17	20	33999944	32999944	34999944	25812
rs143384	GRCh38.p7	20	35437976	GRCh37.p13	20	34025756	2012-10-24	20881960	2010-09-29	Nature	Hundreds of variants clustered in genomic loci and biological pathways affect human height.	Height	20q11.22	ENSG00000101460	84557	MAP1LC3A	microtubule associated protein 1 light chain 3 alpha	Q9H492	protein_coding	ENSG00000101460.8	20	33134658	32134658	34134658	891098
rs143384	GRCh38.p7	20	35437976	GRCh37.p13	20	34025756	2012-10-24	20881960	2010-09-29	Nature	Hundreds of variants clustered in genomic loci and biological pathways affect human height.	Height	20q11.22	ENSG00000101464	128869	PIGU	phosphatidylinositol glycan anchor biosynthesis class U	Q9H490	protein_coding	ENSG00000101464.6	20	33264910	32264910	34264910	760846
rs143384	GRCh38.p7	20	35437976	GRCh37.p13	20	34025756	2012-10-24	20881960	2010-09-29	Nature	Hundreds of variants clustered in genomic loci and biological pathways affect human height.	Height	20q11.22	ENSG00000125965	8200	GDF5	growth differentiation factor 5	F1T0J1	protein_coding	ENSG00000125965.4	20	34042568	33042568	35042568	-16812
rs143384	GRCh38.p7	20	35437976	GRCh37.p13	20	34025756	2012-10-24	20881960	2010-09-29	Nature	Hundreds of variants clustered in genomic loci and biological pathways affect human height.	Height	20q11.22	ENSG00000125966	10893	MMP24	matrix metallopeptidase 24	Q86VV6	protein_coding	ENSG00000125966.8	20	33814457	32814457	34814457	211299
rs143384	GRCh38.p7	20	35437976	GRCh37.p13	20	34025756	2012-10-24	20881960	2010-09-29	Nature	Hundreds of variants clustered in genomic loci and biological pathways affect human height.	Height	20q11.22	ENSG00000125971	83658	DYNLRB1	dynein light chain roadblock-type 1	Q9NP97	protein_coding	ENSG00000125971.12	20	33104214	32104214	34104214	921542
rs143384	GRCh38.p7	20	35437976	GRCh37.p13	20	34025756	2012-10-24	20881960	2010-09-29	Nature	Hundreds of variants clustered in genomic loci and biological pathways affect human height.	Height	20q11.22	ENSG00000125991	51614	ERGIC3	ERGIC and golgi 3	A2TJK5	protein_coding	ENSG00000125991.14	20	34129770	33129770	35129770	-104014
rs143384	GRCh38.p7	20	35437976	GRCh37.p13	20	34025756	2012-10-24	20881960	2010-09-29	Nature	Hundreds of variants clustered in genomic loci and biological pathways affect human height.	Height	20q11.22	ENSG00000125998	128876	FAM83C	family with sequence similarity 83 member C	Q9BQN1	protein_coding	ENSG00000125998.7	20	33880204	32880204	34880204	145552
rs143384	GRCh38.p7	20	35437976	GRCh37.p13	20	34025756	2012-10-24	20881960	2010-09-29	Nature	Hundreds of variants clustered in genomic loci and biological pathways affect human height.	Height	20q11.22	ENSG00000126005	101410538	MMP24OS	MMP24 opposite strand		protein_coding	ENSG00000126005.11	20	33865934	32865934	34865934	159822
rs143384	GRCh38.p7	20	35437976	GRCh37.p13	20	34025756	2012-10-24	20881960	2010-09-29	Nature	Hundreds of variants clustered in genomic loci and biological pathways affect human height.	Height	20q11.22	ENSG00000131067	2686	GGT7	gamma-glutamyltransferase 7	A0PJJ9	protein_coding	ENSG00000131067.12	20	33460663	32460663	34460663	565093
rs143384	GRCh38.p7	20	35437976	GRCh37.p13	20	34025756	2012-10-24	20881960	2010-09-29	Nature	Hundreds of variants clustered in genomic loci and biological pathways affect human height.	Height	20q11.22	ENSG00000198646	23054	NCOA6	nuclear receptor coactivator 6	F6M2K2	protein_coding	ENSG00000198646.9	20	33413452	32413452	34413452	612304
rs143384	GRCh38.p7	20	35437976	GRCh37.p13	20	34025756	2012-10-24	20881960	2010-09-29	Nature	Hundreds of variants clustered in genomic loci and biological pathways affect human height.	Height	20q11.22	ENSG00000200301						ENSG00000200301.1	20	33783109	32783109	34783109	242647
rs143384	GRCh38.p7	20	35437976	GRCh37.p13	20	34025756	2012-10-24	20881960	2010-09-29	Nature	Hundreds of variants clustered in genomic loci and biological pathways affect human height.	Height	20q11.22	ENSG00000201151						ENSG00000201151.1	20	33705010	32705010	34705010	320746
rs143384	GRCh38.p7	20	35437976	GRCh37.p13	20	34025756	2012-10-24	20881960	2010-09-29	Nature	Hundreds of variants clustered in genomic loci and biological pathways affect human height.	Height	20q11.22	ENSG00000202150						ENSG00000202150.1	20	33618223	32618223	34618223	407533
rs143384	GRCh38.p7	20	35437976	GRCh37.p13	20	34025756	2012-10-24	20881960	2010-09-29	Nature	Hundreds of variants clustered in genomic loci and biological pathways affect human height.	Height	20q11.22	ENSG00000204183	554250	GDF5OS	growth differentiation factor 5 opposite strand		protein_coding	ENSG00000204183.1	20	34020827	33020827	35020827	4929
rs143384	GRCh38.p7	20	35437976	GRCh37.p13	20	34025756	2012-10-24	20881960	2010-09-29	Nature	Hundreds of variants clustered in genomic loci and biological pathways affect human height.	Height	20q11.22	ENSG00000206582						ENSG00000206582.1	20	33114411	32114411	34114411	911345
rs143384	GRCh38.p7	20	35437976	GRCh37.p13	20	34025756	2012-10-24	20881960	2010-09-29	Nature	Hundreds of variants clustered in genomic loci and biological pathways affect human height.	Height	20q11.22	ENSG00000207635	574501	MIR499A	microRNA 499a		miRNA	ENSG00000207635.1	20	33578179	32578179	34578179	447577
rs143384	GRCh38.p7	20	35437976	GRCh37.p13	20	34025756	2012-10-24	20881960	2010-09-29	Nature	Hundreds of variants clustered in genomic loci and biological pathways affect human height.	Height	20q11.22	ENSG00000221763	100302125	MIR1289-1	microRNA 1289-1		miRNA	ENSG00000221763.1	20	34041919	33041919	35041919	-16163
rs143384	GRCh38.p7	20	35437976	GRCh37.p13	20	34025756	2012-10-24	20881960	2010-09-29	Nature	Hundreds of variants clustered in genomic loci and biological pathways affect human height.	Height	20q11.22	ENSG00000224497						ENSG00000224497.1	20	34132492	33132492	35132492	-106736
rs143384	GRCh38.p7	20	35437976	GRCh37.p13	20	34025756	2012-10-24	20881960	2010-09-29	Nature	Hundreds of variants clustered in genomic loci and biological pathways affect human height.	Height	20q11.22	ENSG00000225336						ENSG00000225336.2	20	33422265	32422265	34422265	603491
rs143384	GRCh38.p7	20	35437976	GRCh37.p13	20	34025756	2012-10-24	20881960	2010-09-29	Nature	Hundreds of variants clustered in genomic loci and biological pathways affect human height.	Height	20q11.22	ENSG00000227401						ENSG00000227401.1	20	34176246	33176246	35176246	-150490
rs143384	GRCh38.p7	20	35437976	GRCh37.p13	20	34025756	2012-10-24	20881960	2010-09-29	Nature	Hundreds of variants clustered in genomic loci and biological pathways affect human height.	Height	20q11.22	ENSG00000230155						ENSG00000230155.2	20	34078808	33078808	35078808	-53052
rs143384	GRCh38.p7	20	35437976	GRCh37.p13	20	34025756	2012-10-24	20881960	2010-09-29	Nature	Hundreds of variants clustered in genomic loci and biological pathways affect human height.	Height	20q11.22	ENSG00000231034						ENSG00000231034.1	20	33276492	32276492	34276492	749264
rs143384	GRCh38.p7	20	35437976	GRCh37.p13	20	34025756	2012-10-24	20881960	2010-09-29	Nature	Hundreds of variants clustered in genomic loci and biological pathways affect human height.	Height	20q11.22	ENSG00000231795						ENSG00000231795.1	20	33038735	32038735	34038735	987021
rs143384	GRCh38.p7	20	35437976	GRCh37.p13	20	34025756	2012-10-24	20881960	2010-09-29	Nature	Hundreds of variants clustered in genomic loci and biological pathways affect human height.	Height	20q11.22	ENSG00000235214	140846	FAM83C-AS1	FAM83C antisense RNA 1		antisense	ENSG00000235214.1	20	33873054	32873054	34873054	152702
rs143384	GRCh38.p7	20	35437976	GRCh37.p13	20	34025756	2012-10-24	20881960	2010-09-29	Nature	Hundreds of variants clustered in genomic loci and biological pathways affect human height.	Height	20q11.22	ENSG00000236388						ENSG00000236388.1	20	33029830	32029830	34029830	995926
rs143384	GRCh38.p7	20	35437976	GRCh37.p13	20	34025756	2012-10-24	20881960	2010-09-29	Nature	Hundreds of variants clustered in genomic loci and biological pathways affect human height.	Height	20q11.22	ENSG00000238549						ENSG00000238549.1	20	34304393	33304393	35304393	-278637
rs143384	GRCh38.p7	20	35437976	GRCh37.p13	20	34025756	2012-10-24	20881960	2010-09-29	Nature	Hundreds of variants clustered in genomic loci and biological pathways affect human height.	Height	20q11.22	ENSG00000242372	3692	EIF6	eukaryotic translation initiation factor 6	P56537	protein_coding	ENSG00000242372.2	20	33872788	32872788	34872788	152968
rs143384	GRCh38.p7	20	35437976	GRCh37.p13	20	34025756	2012-10-24	20881960	2010-09-29	Nature	Hundreds of variants clustered in genomic loci and biological pathways affect human height.	Height	20q11.22	ENSG00000261582						ENSG00000261582.1	20	33867846	32867846	34867846	157910
rs143384	GRCh38.p7	20	35437976	GRCh37.p13	20	34025756	2012-10-24	20881960	2010-09-29	Nature	Hundreds of variants clustered in genomic loci and biological pathways affect human height.	Height	20q11.22	ENSG00000264888						ENSG00000264888.1	20	33802392	32802392	34802392	223364
rs143384	GRCh38.p7	20	35437976	GRCh37.p13	20	34025756	2012-10-24	20881960	2010-09-29	Nature	Hundreds of variants clustered in genomic loci and biological pathways affect human height.	Height	20q11.22	ENSG00000269202						ENSG00000269202.1	20	33791091	32791091	34791091	234665
rs143384	GRCh38.p7	20	35437976	GRCh37.p13	20	34025756	2015-09-24	25282103	2014-10-05	Nat Genet	Defining the role of common variation in the genomic and biological architecture of adult human height.	Height	20q11.22	ENSG00000025293	51230	PHF20	PHD finger protein 20	Q9BVI0	protein_coding	ENSG00000025293.11	20	34359896	33359896	35359896	-334140
rs143384	GRCh38.p7	20	35437976	GRCh37.p13	20	34025756	2015-09-24	25282103	2014-10-05	Nat Genet	Defining the role of common variation in the genomic and biological architecture of adult human height.	Height	20q11.22	ENSG00000061656	6676	SPAG4	sperm associated antigen 4	Q9NPE6	protein_coding	ENSG00000061656.5	20	34203814	33203814	35203814	-178058
rs143384	GRCh38.p7	20	35437976	GRCh37.p13	20	34025756	2015-09-24	25282103	2014-10-05	Nat Genet	Defining the role of common variation in the genomic and biological architecture of adult human height.	Height	20q11.22	ENSG00000078814	57644	MYH7B	myosin heavy chain 7B	A7E2Y1	protein_coding	ENSG00000078814.11	20	33563206	32563206	34563206	462550
rs143384	GRCh38.p7	20	35437976	GRCh37.p13	20	34025756	2015-09-24	25282103	2014-10-05	Nat Genet	Defining the role of common variation in the genomic and biological architecture of adult human height.	Height	20q11.22	ENSG00000088298	55741	EDEM2	ER degradation enhancing alpha-mannosidase like protein 2	Q9BV94	protein_coding	ENSG00000088298.8	20	33865928	32865928	34865928	159828
rs143384	GRCh38.p7	20	35437976	GRCh37.p13	20	34025756	2015-09-24	25282103	2014-10-05	Nat Genet	Defining the role of common variation in the genomic and biological architecture of adult human height.	Height	20q11.22	ENSG00000100983	2937	GSS	glutathione synthetase	P48637	protein_coding	ENSG00000100983.5	20	33543620	32543620	34543620	482136
rs143384	GRCh38.p7	20	35437976	GRCh37.p13	20	34025756	2015-09-24	25282103	2014-10-05	Nat Genet	Defining the role of common variation in the genomic and biological architecture of adult human height.	Height	20q11.22	ENSG00000100991	26133	TRPC4AP	transient receptor potential cation channel subfamily C member 4 associated protein	Q8TEL6	protein_coding	ENSG00000100991.7	20	33680674	32680674	34680674	345082
rs143384	GRCh38.p7	20	35437976	GRCh37.p13	20	34025756	2015-09-24	25282103	2014-10-05	Nat Genet	Defining the role of common variation in the genomic and biological architecture of adult human height.	Height	20q11.22	ENSG00000101000	10544	PROCR	protein C receptor	Q9UNN8	protein_coding	ENSG00000101000.4	20	33759876	32759876	34759876	265880
rs143384	GRCh38.p7	20	35437976	GRCh37.p13	20	34025756	2015-09-24	25282103	2014-10-05	Nat Genet	Defining the role of common variation in the genomic and biological architecture of adult human height.	Height	20q11.22	ENSG00000101019	55245	UQCC1	ubiquinol-cytochrome c reductase complex assembly factor 1	Q9NVA1	protein_coding	ENSG00000101019.17	20	33999944	32999944	34999944	25812
rs143384	GRCh38.p7	20	35437976	GRCh37.p13	20	34025756	2015-09-24	25282103	2014-10-05	Nat Genet	Defining the role of common variation in the genomic and biological architecture of adult human height.	Height	20q11.22	ENSG00000101460	84557	MAP1LC3A	microtubule associated protein 1 light chain 3 alpha	Q9H492	protein_coding	ENSG00000101460.8	20	33134658	32134658	34134658	891098
rs143384	GRCh38.p7	20	35437976	GRCh37.p13	20	34025756	2015-09-24	25282103	2014-10-05	Nat Genet	Defining the role of common variation in the genomic and biological architecture of adult human height.	Height	20q11.22	ENSG00000101464	128869	PIGU	phosphatidylinositol glycan anchor biosynthesis class U	Q9H490	protein_coding	ENSG00000101464.6	20	33264910	32264910	34264910	760846
rs143384	GRCh38.p7	20	35437976	GRCh37.p13	20	34025756	2015-09-24	25282103	2014-10-05	Nat Genet	Defining the role of common variation in the genomic and biological architecture of adult human height.	Height	20q11.22	ENSG00000125965	8200	GDF5	growth differentiation factor 5	F1T0J1	protein_coding	ENSG00000125965.4	20	34042568	33042568	35042568	-16812
rs143384	GRCh38.p7	20	35437976	GRCh37.p13	20	34025756	2015-09-24	25282103	2014-10-05	Nat Genet	Defining the role of common variation in the genomic and biological architecture of adult human height.	Height	20q11.22	ENSG00000125966	10893	MMP24	matrix metallopeptidase 24	Q86VV6	protein_coding	ENSG00000125966.8	20	33814457	32814457	34814457	211299
rs143384	GRCh38.p7	20	35437976	GRCh37.p13	20	34025756	2015-09-24	25282103	2014-10-05	Nat Genet	Defining the role of common variation in the genomic and biological architecture of adult human height.	Height	20q11.22	ENSG00000125971	83658	DYNLRB1	dynein light chain roadblock-type 1	Q9NP97	protein_coding	ENSG00000125971.12	20	33104214	32104214	34104214	921542
rs143384	GRCh38.p7	20	35437976	GRCh37.p13	20	34025756	2015-09-24	25282103	2014-10-05	Nat Genet	Defining the role of common variation in the genomic and biological architecture of adult human height.	Height	20q11.22	ENSG00000125991	51614	ERGIC3	ERGIC and golgi 3	A2TJK5	protein_coding	ENSG00000125991.14	20	34129770	33129770	35129770	-104014
rs143384	GRCh38.p7	20	35437976	GRCh37.p13	20	34025756	2015-09-24	25282103	2014-10-05	Nat Genet	Defining the role of common variation in the genomic and biological architecture of adult human height.	Height	20q11.22	ENSG00000125998	128876	FAM83C	family with sequence similarity 83 member C	Q9BQN1	protein_coding	ENSG00000125998.7	20	33880204	32880204	34880204	145552
rs143384	GRCh38.p7	20	35437976	GRCh37.p13	20	34025756	2015-09-24	25282103	2014-10-05	Nat Genet	Defining the role of common variation in the genomic and biological architecture of adult human height.	Height	20q11.22	ENSG00000126005	101410538	MMP24OS	MMP24 opposite strand		protein_coding	ENSG00000126005.11	20	33865934	32865934	34865934	159822
rs143384	GRCh38.p7	20	35437976	GRCh37.p13	20	34025756	2015-09-24	25282103	2014-10-05	Nat Genet	Defining the role of common variation in the genomic and biological architecture of adult human height.	Height	20q11.22	ENSG00000131067	2686	GGT7	gamma-glutamyltransferase 7	A0PJJ9	protein_coding	ENSG00000131067.12	20	33460663	32460663	34460663	565093
rs143384	GRCh38.p7	20	35437976	GRCh37.p13	20	34025756	2015-09-24	25282103	2014-10-05	Nat Genet	Defining the role of common variation in the genomic and biological architecture of adult human height.	Height	20q11.22	ENSG00000198646	23054	NCOA6	nuclear receptor coactivator 6	F6M2K2	protein_coding	ENSG00000198646.9	20	33413452	32413452	34413452	612304
rs143384	GRCh38.p7	20	35437976	GRCh37.p13	20	34025756	2015-09-24	25282103	2014-10-05	Nat Genet	Defining the role of common variation in the genomic and biological architecture of adult human height.	Height	20q11.22	ENSG00000200301						ENSG00000200301.1	20	33783109	32783109	34783109	242647
rs143384	GRCh38.p7	20	35437976	GRCh37.p13	20	34025756	2015-09-24	25282103	2014-10-05	Nat Genet	Defining the role of common variation in the genomic and biological architecture of adult human height.	Height	20q11.22	ENSG00000201151						ENSG00000201151.1	20	33705010	32705010	34705010	320746
rs143384	GRCh38.p7	20	35437976	GRCh37.p13	20	34025756	2015-09-24	25282103	2014-10-05	Nat Genet	Defining the role of common variation in the genomic and biological architecture of adult human height.	Height	20q11.22	ENSG00000202150						ENSG00000202150.1	20	33618223	32618223	34618223	407533
rs143384	GRCh38.p7	20	35437976	GRCh37.p13	20	34025756	2015-09-24	25282103	2014-10-05	Nat Genet	Defining the role of common variation in the genomic and biological architecture of adult human height.	Height	20q11.22	ENSG00000204183	554250	GDF5OS	growth differentiation factor 5 opposite strand		protein_coding	ENSG00000204183.1	20	34020827	33020827	35020827	4929
rs143384	GRCh38.p7	20	35437976	GRCh37.p13	20	34025756	2015-09-24	25282103	2014-10-05	Nat Genet	Defining the role of common variation in the genomic and biological architecture of adult human height.	Height	20q11.22	ENSG00000206582						ENSG00000206582.1	20	33114411	32114411	34114411	911345
rs143384	GRCh38.p7	20	35437976	GRCh37.p13	20	34025756	2015-09-24	25282103	2014-10-05	Nat Genet	Defining the role of common variation in the genomic and biological architecture of adult human height.	Height	20q11.22	ENSG00000207635	574501	MIR499A	microRNA 499a		miRNA	ENSG00000207635.1	20	33578179	32578179	34578179	447577
rs143384	GRCh38.p7	20	35437976	GRCh37.p13	20	34025756	2015-09-24	25282103	2014-10-05	Nat Genet	Defining the role of common variation in the genomic and biological architecture of adult human height.	Height	20q11.22	ENSG00000221763	100302125	MIR1289-1	microRNA 1289-1		miRNA	ENSG00000221763.1	20	34041919	33041919	35041919	-16163
rs143384	GRCh38.p7	20	35437976	GRCh37.p13	20	34025756	2015-09-24	25282103	2014-10-05	Nat Genet	Defining the role of common variation in the genomic and biological architecture of adult human height.	Height	20q11.22	ENSG00000224497						ENSG00000224497.1	20	34132492	33132492	35132492	-106736
rs143384	GRCh38.p7	20	35437976	GRCh37.p13	20	34025756	2015-09-24	25282103	2014-10-05	Nat Genet	Defining the role of common variation in the genomic and biological architecture of adult human height.	Height	20q11.22	ENSG00000225336						ENSG00000225336.2	20	33422265	32422265	34422265	603491
rs143384	GRCh38.p7	20	35437976	GRCh37.p13	20	34025756	2015-09-24	25282103	2014-10-05	Nat Genet	Defining the role of common variation in the genomic and biological architecture of adult human height.	Height	20q11.22	ENSG00000227401						ENSG00000227401.1	20	34176246	33176246	35176246	-150490
rs143384	GRCh38.p7	20	35437976	GRCh37.p13	20	34025756	2015-09-24	25282103	2014-10-05	Nat Genet	Defining the role of common variation in the genomic and biological architecture of adult human height.	Height	20q11.22	ENSG00000230155						ENSG00000230155.2	20	34078808	33078808	35078808	-53052
rs143384	GRCh38.p7	20	35437976	GRCh37.p13	20	34025756	2015-09-24	25282103	2014-10-05	Nat Genet	Defining the role of common variation in the genomic and biological architecture of adult human height.	Height	20q11.22	ENSG00000231034						ENSG00000231034.1	20	33276492	32276492	34276492	749264
rs143384	GRCh38.p7	20	35437976	GRCh37.p13	20	34025756	2015-09-24	25282103	2014-10-05	Nat Genet	Defining the role of common variation in the genomic and biological architecture of adult human height.	Height	20q11.22	ENSG00000231795						ENSG00000231795.1	20	33038735	32038735	34038735	987021
rs143384	GRCh38.p7	20	35437976	GRCh37.p13	20	34025756	2015-09-24	25282103	2014-10-05	Nat Genet	Defining the role of common variation in the genomic and biological architecture of adult human height.	Height	20q11.22	ENSG00000235214	140846	FAM83C-AS1	FAM83C antisense RNA 1		antisense	ENSG00000235214.1	20	33873054	32873054	34873054	152702
rs143384	GRCh38.p7	20	35437976	GRCh37.p13	20	34025756	2015-09-24	25282103	2014-10-05	Nat Genet	Defining the role of common variation in the genomic and biological architecture of adult human height.	Height	20q11.22	ENSG00000236388						ENSG00000236388.1	20	33029830	32029830	34029830	995926
rs143384	GRCh38.p7	20	35437976	GRCh37.p13	20	34025756	2015-09-24	25282103	2014-10-05	Nat Genet	Defining the role of common variation in the genomic and biological architecture of adult human height.	Height	20q11.22	ENSG00000238549						ENSG00000238549.1	20	34304393	33304393	35304393	-278637
rs143384	GRCh38.p7	20	35437976	GRCh37.p13	20	34025756	2015-09-24	25282103	2014-10-05	Nat Genet	Defining the role of common variation in the genomic and biological architecture of adult human height.	Height	20q11.22	ENSG00000242372	3692	EIF6	eukaryotic translation initiation factor 6	P56537	protein_coding	ENSG00000242372.2	20	33872788	32872788	34872788	152968
rs143384	GRCh38.p7	20	35437976	GRCh37.p13	20	34025756	2015-09-24	25282103	2014-10-05	Nat Genet	Defining the role of common variation in the genomic and biological architecture of adult human height.	Height	20q11.22	ENSG00000261582						ENSG00000261582.1	20	33867846	32867846	34867846	157910
rs143384	GRCh38.p7	20	35437976	GRCh37.p13	20	34025756	2015-09-24	25282103	2014-10-05	Nat Genet	Defining the role of common variation in the genomic and biological architecture of adult human height.	Height	20q11.22	ENSG00000264888						ENSG00000264888.1	20	33802392	32802392	34802392	223364
rs143384	GRCh38.p7	20	35437976	GRCh37.p13	20	34025756	2015-09-24	25282103	2014-10-05	Nat Genet	Defining the role of common variation in the genomic and biological architecture of adult human height.	Height	20q11.22	ENSG00000269202						ENSG00000269202.1	20	33791091	32791091	34791091	234665
rs2236164	GRCh38.p7	20	35509524	GRCh37.p13	20	34097353	2010-03-25	20189936	2010-02-26	Hum Mol Genet	A genome-wide association study in 19 633 Japanese subjects identified LHX3-QSOX2 and IGF1 as adult height loci.	Height	20q11.22	ENSG00000025293	51230	PHF20	PHD finger protein 20	Q9BVI0	protein_coding	ENSG00000025293.11	20	34359896	33359896	35359896	-262543
rs2236164	GRCh38.p7	20	35509524	GRCh37.p13	20	34097353	2010-03-25	20189936	2010-02-26	Hum Mol Genet	A genome-wide association study in 19 633 Japanese subjects identified LHX3-QSOX2 and IGF1 as adult height loci.	Height	20q11.22	ENSG00000061656	6676	SPAG4	sperm associated antigen 4	Q9NPE6	protein_coding	ENSG00000061656.5	20	34203814	33203814	35203814	-106461
rs2236164	GRCh38.p7	20	35509524	GRCh37.p13	20	34097353	2010-03-25	20189936	2010-02-26	Hum Mol Genet	A genome-wide association study in 19 633 Japanese subjects identified LHX3-QSOX2 and IGF1 as adult height loci.	Height	20q11.22	ENSG00000078814	57644	MYH7B	myosin heavy chain 7B	A7E2Y1	protein_coding	ENSG00000078814.11	20	33563206	32563206	34563206	534147
rs2236164	GRCh38.p7	20	35509524	GRCh37.p13	20	34097353	2010-03-25	20189936	2010-02-26	Hum Mol Genet	A genome-wide association study in 19 633 Japanese subjects identified LHX3-QSOX2 and IGF1 as adult height loci.	Height	20q11.22	ENSG00000088298	55741	EDEM2	ER degradation enhancing alpha-mannosidase like protein 2	Q9BV94	protein_coding	ENSG00000088298.8	20	33865928	32865928	34865928	231425
rs2236164	GRCh38.p7	20	35509524	GRCh37.p13	20	34097353	2010-03-25	20189936	2010-02-26	Hum Mol Genet	A genome-wide association study in 19 633 Japanese subjects identified LHX3-QSOX2 and IGF1 as adult height loci.	Height	20q11.22	ENSG00000100983	2937	GSS	glutathione synthetase	P48637	protein_coding	ENSG00000100983.5	20	33543620	32543620	34543620	553733
rs2236164	GRCh38.p7	20	35509524	GRCh37.p13	20	34097353	2010-03-25	20189936	2010-02-26	Hum Mol Genet	A genome-wide association study in 19 633 Japanese subjects identified LHX3-QSOX2 and IGF1 as adult height loci.	Height	20q11.22	ENSG00000100991	26133	TRPC4AP	transient receptor potential cation channel subfamily C member 4 associated protein	Q8TEL6	protein_coding	ENSG00000100991.7	20	33680674	32680674	34680674	416679
rs2236164	GRCh38.p7	20	35509524	GRCh37.p13	20	34097353	2010-03-25	20189936	2010-02-26	Hum Mol Genet	A genome-wide association study in 19 633 Japanese subjects identified LHX3-QSOX2 and IGF1 as adult height loci.	Height	20q11.22	ENSG00000101000	10544	PROCR	protein C receptor	Q9UNN8	protein_coding	ENSG00000101000.4	20	33759876	32759876	34759876	337477
rs2236164	GRCh38.p7	20	35509524	GRCh37.p13	20	34097353	2010-03-25	20189936	2010-02-26	Hum Mol Genet	A genome-wide association study in 19 633 Japanese subjects identified LHX3-QSOX2 and IGF1 as adult height loci.	Height	20q11.22	ENSG00000101019	55245	UQCC1	ubiquinol-cytochrome c reductase complex assembly factor 1	Q9NVA1	protein_coding	ENSG00000101019.17	20	33999944	32999944	34999944	97409
rs2236164	GRCh38.p7	20	35509524	GRCh37.p13	20	34097353	2010-03-25	20189936	2010-02-26	Hum Mol Genet	A genome-wide association study in 19 633 Japanese subjects identified LHX3-QSOX2 and IGF1 as adult height loci.	Height	20q11.22	ENSG00000101460	84557	MAP1LC3A	microtubule associated protein 1 light chain 3 alpha	Q9H492	protein_coding	ENSG00000101460.8	20	33134658	32134658	34134658	962695
rs2236164	GRCh38.p7	20	35509524	GRCh37.p13	20	34097353	2010-03-25	20189936	2010-02-26	Hum Mol Genet	A genome-wide association study in 19 633 Japanese subjects identified LHX3-QSOX2 and IGF1 as adult height loci.	Height	20q11.22	ENSG00000101464	128869	PIGU	phosphatidylinositol glycan anchor biosynthesis class U	Q9H490	protein_coding	ENSG00000101464.6	20	33264910	32264910	34264910	832443
rs2236164	GRCh38.p7	20	35509524	GRCh37.p13	20	34097353	2010-03-25	20189936	2010-02-26	Hum Mol Genet	A genome-wide association study in 19 633 Japanese subjects identified LHX3-QSOX2 and IGF1 as adult height loci.	Height	20q11.22	ENSG00000125965	8200	GDF5	growth differentiation factor 5	F1T0J1	protein_coding	ENSG00000125965.4	20	34042568	33042568	35042568	54785
rs2236164	GRCh38.p7	20	35509524	GRCh37.p13	20	34097353	2010-03-25	20189936	2010-02-26	Hum Mol Genet	A genome-wide association study in 19 633 Japanese subjects identified LHX3-QSOX2 and IGF1 as adult height loci.	Height	20q11.22	ENSG00000125966	10893	MMP24	matrix metallopeptidase 24	Q86VV6	protein_coding	ENSG00000125966.8	20	33814457	32814457	34814457	282896
rs2236164	GRCh38.p7	20	35509524	GRCh37.p13	20	34097353	2010-03-25	20189936	2010-02-26	Hum Mol Genet	A genome-wide association study in 19 633 Japanese subjects identified LHX3-QSOX2 and IGF1 as adult height loci.	Height	20q11.22	ENSG00000125971	83658	DYNLRB1	dynein light chain roadblock-type 1	Q9NP97	protein_coding	ENSG00000125971.12	20	33104214	32104214	34104214	993139
rs2236164	GRCh38.p7	20	35509524	GRCh37.p13	20	34097353	2010-03-25	20189936	2010-02-26	Hum Mol Genet	A genome-wide association study in 19 633 Japanese subjects identified LHX3-QSOX2 and IGF1 as adult height loci.	Height	20q11.22	ENSG00000125991	51614	ERGIC3	ERGIC and golgi 3	A2TJK5	protein_coding	ENSG00000125991.14	20	34129770	33129770	35129770	-32417
rs2236164	GRCh38.p7	20	35509524	GRCh37.p13	20	34097353	2010-03-25	20189936	2010-02-26	Hum Mol Genet	A genome-wide association study in 19 633 Japanese subjects identified LHX3-QSOX2 and IGF1 as adult height loci.	Height	20q11.22	ENSG00000125998	128876	FAM83C	family with sequence similarity 83 member C	Q9BQN1	protein_coding	ENSG00000125998.7	20	33880204	32880204	34880204	217149
rs2236164	GRCh38.p7	20	35509524	GRCh37.p13	20	34097353	2010-03-25	20189936	2010-02-26	Hum Mol Genet	A genome-wide association study in 19 633 Japanese subjects identified LHX3-QSOX2 and IGF1 as adult height loci.	Height	20q11.22	ENSG00000126005	101410538	MMP24OS	MMP24 opposite strand		protein_coding	ENSG00000126005.11	20	33865934	32865934	34865934	231419
rs2236164	GRCh38.p7	20	35509524	GRCh37.p13	20	34097353	2010-03-25	20189936	2010-02-26	Hum Mol Genet	A genome-wide association study in 19 633 Japanese subjects identified LHX3-QSOX2 and IGF1 as adult height loci.	Height	20q11.22	ENSG00000131067	2686	GGT7	gamma-glutamyltransferase 7	A0PJJ9	protein_coding	ENSG00000131067.12	20	33460663	32460663	34460663	636690
rs2236164	GRCh38.p7	20	35509524	GRCh37.p13	20	34097353	2010-03-25	20189936	2010-02-26	Hum Mol Genet	A genome-wide association study in 19 633 Japanese subjects identified LHX3-QSOX2 and IGF1 as adult height loci.	Height	20q11.22	ENSG00000198646	23054	NCOA6	nuclear receptor coactivator 6	F6M2K2	protein_coding	ENSG00000198646.9	20	33413452	32413452	34413452	683901
rs2236164	GRCh38.p7	20	35509524	GRCh37.p13	20	34097353	2010-03-25	20189936	2010-02-26	Hum Mol Genet	A genome-wide association study in 19 633 Japanese subjects identified LHX3-QSOX2 and IGF1 as adult height loci.	Height	20q11.22	ENSG00000200301						ENSG00000200301.1	20	33783109	32783109	34783109	314244
rs2236164	GRCh38.p7	20	35509524	GRCh37.p13	20	34097353	2010-03-25	20189936	2010-02-26	Hum Mol Genet	A genome-wide association study in 19 633 Japanese subjects identified LHX3-QSOX2 and IGF1 as adult height loci.	Height	20q11.22	ENSG00000201151						ENSG00000201151.1	20	33705010	32705010	34705010	392343
rs2236164	GRCh38.p7	20	35509524	GRCh37.p13	20	34097353	2010-03-25	20189936	2010-02-26	Hum Mol Genet	A genome-wide association study in 19 633 Japanese subjects identified LHX3-QSOX2 and IGF1 as adult height loci.	Height	20q11.22	ENSG00000202150						ENSG00000202150.1	20	33618223	32618223	34618223	479130
rs2236164	GRCh38.p7	20	35509524	GRCh37.p13	20	34097353	2010-03-25	20189936	2010-02-26	Hum Mol Genet	A genome-wide association study in 19 633 Japanese subjects identified LHX3-QSOX2 and IGF1 as adult height loci.	Height	20q11.22	ENSG00000204183	554250	GDF5OS	growth differentiation factor 5 opposite strand		protein_coding	ENSG00000204183.1	20	34020827	33020827	35020827	76526
rs2236164	GRCh38.p7	20	35509524	GRCh37.p13	20	34097353	2010-03-25	20189936	2010-02-26	Hum Mol Genet	A genome-wide association study in 19 633 Japanese subjects identified LHX3-QSOX2 and IGF1 as adult height loci.	Height	20q11.22	ENSG00000206582						ENSG00000206582.1	20	33114411	32114411	34114411	982942
rs2236164	GRCh38.p7	20	35509524	GRCh37.p13	20	34097353	2010-03-25	20189936	2010-02-26	Hum Mol Genet	A genome-wide association study in 19 633 Japanese subjects identified LHX3-QSOX2 and IGF1 as adult height loci.	Height	20q11.22	ENSG00000207635	574501	MIR499A	microRNA 499a		miRNA	ENSG00000207635.1	20	33578179	32578179	34578179	519174
rs2236164	GRCh38.p7	20	35509524	GRCh37.p13	20	34097353	2010-03-25	20189936	2010-02-26	Hum Mol Genet	A genome-wide association study in 19 633 Japanese subjects identified LHX3-QSOX2 and IGF1 as adult height loci.	Height	20q11.22	ENSG00000221763	100302125	MIR1289-1	microRNA 1289-1		miRNA	ENSG00000221763.1	20	34041919	33041919	35041919	55434
rs2236164	GRCh38.p7	20	35509524	GRCh37.p13	20	34097353	2010-03-25	20189936	2010-02-26	Hum Mol Genet	A genome-wide association study in 19 633 Japanese subjects identified LHX3-QSOX2 and IGF1 as adult height loci.	Height	20q11.22	ENSG00000224497						ENSG00000224497.1	20	34132492	33132492	35132492	-35139
rs2236164	GRCh38.p7	20	35509524	GRCh37.p13	20	34097353	2010-03-25	20189936	2010-02-26	Hum Mol Genet	A genome-wide association study in 19 633 Japanese subjects identified LHX3-QSOX2 and IGF1 as adult height loci.	Height	20q11.22	ENSG00000225336						ENSG00000225336.2	20	33422265	32422265	34422265	675088
rs2236164	GRCh38.p7	20	35509524	GRCh37.p13	20	34097353	2010-03-25	20189936	2010-02-26	Hum Mol Genet	A genome-wide association study in 19 633 Japanese subjects identified LHX3-QSOX2 and IGF1 as adult height loci.	Height	20q11.22	ENSG00000227401						ENSG00000227401.1	20	34176246	33176246	35176246	-78893
rs2236164	GRCh38.p7	20	35509524	GRCh37.p13	20	34097353	2010-03-25	20189936	2010-02-26	Hum Mol Genet	A genome-wide association study in 19 633 Japanese subjects identified LHX3-QSOX2 and IGF1 as adult height loci.	Height	20q11.22	ENSG00000230155						ENSG00000230155.2	20	34078808	33078808	35078808	18545
rs2236164	GRCh38.p7	20	35509524	GRCh37.p13	20	34097353	2010-03-25	20189936	2010-02-26	Hum Mol Genet	A genome-wide association study in 19 633 Japanese subjects identified LHX3-QSOX2 and IGF1 as adult height loci.	Height	20q11.22	ENSG00000231034						ENSG00000231034.1	20	33276492	32276492	34276492	820861
rs2236164	GRCh38.p7	20	35509524	GRCh37.p13	20	34097353	2010-03-25	20189936	2010-02-26	Hum Mol Genet	A genome-wide association study in 19 633 Japanese subjects identified LHX3-QSOX2 and IGF1 as adult height loci.	Height	20q11.22	ENSG00000235214	140846	FAM83C-AS1	FAM83C antisense RNA 1		antisense	ENSG00000235214.1	20	33873054	32873054	34873054	224299
rs2236164	GRCh38.p7	20	35509524	GRCh37.p13	20	34097353	2010-03-25	20189936	2010-02-26	Hum Mol Genet	A genome-wide association study in 19 633 Japanese subjects identified LHX3-QSOX2 and IGF1 as adult height loci.	Height	20q11.22	ENSG00000238549						ENSG00000238549.1	20	34304393	33304393	35304393	-207040
rs2236164	GRCh38.p7	20	35509524	GRCh37.p13	20	34097353	2010-03-25	20189936	2010-02-26	Hum Mol Genet	A genome-wide association study in 19 633 Japanese subjects identified LHX3-QSOX2 and IGF1 as adult height loci.	Height	20q11.22	ENSG00000242372	3692	EIF6	eukaryotic translation initiation factor 6	P56537	protein_coding	ENSG00000242372.2	20	33872788	32872788	34872788	224565
rs2236164	GRCh38.p7	20	35509524	GRCh37.p13	20	34097353	2010-03-25	20189936	2010-02-26	Hum Mol Genet	A genome-wide association study in 19 633 Japanese subjects identified LHX3-QSOX2 and IGF1 as adult height loci.	Height	20q11.22	ENSG00000261582						ENSG00000261582.1	20	33867846	32867846	34867846	229507
rs2236164	GRCh38.p7	20	35509524	GRCh37.p13	20	34097353	2010-03-25	20189936	2010-02-26	Hum Mol Genet	A genome-wide association study in 19 633 Japanese subjects identified LHX3-QSOX2 and IGF1 as adult height loci.	Height	20q11.22	ENSG00000264888						ENSG00000264888.1	20	33802392	32802392	34802392	294961
rs2236164	GRCh38.p7	20	35509524	GRCh37.p13	20	34097353	2010-03-25	20189936	2010-02-26	Hum Mol Genet	A genome-wide association study in 19 633 Japanese subjects identified LHX3-QSOX2 and IGF1 as adult height loci.	Height	20q11.22	ENSG00000269202						ENSG00000269202.1	20	33791091	32791091	34791091	306262
rs2236164	GRCh38.p7	20	35509524	GRCh37.p13	20	34097353	2015-07-15	25429064	2014-11-26	Hum Mol Genet	Meta-analysis of genome-wide association studies of adult height in East Asians identifies 17 novel loci.	Height	20q11.22	ENSG00000025293	51230	PHF20	PHD finger protein 20	Q9BVI0	protein_coding	ENSG00000025293.11	20	34359896	33359896	35359896	-262543
rs2236164	GRCh38.p7	20	35509524	GRCh37.p13	20	34097353	2015-07-15	25429064	2014-11-26	Hum Mol Genet	Meta-analysis of genome-wide association studies of adult height in East Asians identifies 17 novel loci.	Height	20q11.22	ENSG00000061656	6676	SPAG4	sperm associated antigen 4	Q9NPE6	protein_coding	ENSG00000061656.5	20	34203814	33203814	35203814	-106461
rs2236164	GRCh38.p7	20	35509524	GRCh37.p13	20	34097353	2015-07-15	25429064	2014-11-26	Hum Mol Genet	Meta-analysis of genome-wide association studies of adult height in East Asians identifies 17 novel loci.	Height	20q11.22	ENSG00000078814	57644	MYH7B	myosin heavy chain 7B	A7E2Y1	protein_coding	ENSG00000078814.11	20	33563206	32563206	34563206	534147
rs2236164	GRCh38.p7	20	35509524	GRCh37.p13	20	34097353	2015-07-15	25429064	2014-11-26	Hum Mol Genet	Meta-analysis of genome-wide association studies of adult height in East Asians identifies 17 novel loci.	Height	20q11.22	ENSG00000088298	55741	EDEM2	ER degradation enhancing alpha-mannosidase like protein 2	Q9BV94	protein_coding	ENSG00000088298.8	20	33865928	32865928	34865928	231425
rs2236164	GRCh38.p7	20	35509524	GRCh37.p13	20	34097353	2015-07-15	25429064	2014-11-26	Hum Mol Genet	Meta-analysis of genome-wide association studies of adult height in East Asians identifies 17 novel loci.	Height	20q11.22	ENSG00000100983	2937	GSS	glutathione synthetase	P48637	protein_coding	ENSG00000100983.5	20	33543620	32543620	34543620	553733
rs2236164	GRCh38.p7	20	35509524	GRCh37.p13	20	34097353	2015-07-15	25429064	2014-11-26	Hum Mol Genet	Meta-analysis of genome-wide association studies of adult height in East Asians identifies 17 novel loci.	Height	20q11.22	ENSG00000100991	26133	TRPC4AP	transient receptor potential cation channel subfamily C member 4 associated protein	Q8TEL6	protein_coding	ENSG00000100991.7	20	33680674	32680674	34680674	416679
rs2236164	GRCh38.p7	20	35509524	GRCh37.p13	20	34097353	2015-07-15	25429064	2014-11-26	Hum Mol Genet	Meta-analysis of genome-wide association studies of adult height in East Asians identifies 17 novel loci.	Height	20q11.22	ENSG00000101000	10544	PROCR	protein C receptor	Q9UNN8	protein_coding	ENSG00000101000.4	20	33759876	32759876	34759876	337477
rs2236164	GRCh38.p7	20	35509524	GRCh37.p13	20	34097353	2015-07-15	25429064	2014-11-26	Hum Mol Genet	Meta-analysis of genome-wide association studies of adult height in East Asians identifies 17 novel loci.	Height	20q11.22	ENSG00000101019	55245	UQCC1	ubiquinol-cytochrome c reductase complex assembly factor 1	Q9NVA1	protein_coding	ENSG00000101019.17	20	33999944	32999944	34999944	97409
rs2236164	GRCh38.p7	20	35509524	GRCh37.p13	20	34097353	2015-07-15	25429064	2014-11-26	Hum Mol Genet	Meta-analysis of genome-wide association studies of adult height in East Asians identifies 17 novel loci.	Height	20q11.22	ENSG00000101460	84557	MAP1LC3A	microtubule associated protein 1 light chain 3 alpha	Q9H492	protein_coding	ENSG00000101460.8	20	33134658	32134658	34134658	962695
rs2236164	GRCh38.p7	20	35509524	GRCh37.p13	20	34097353	2015-07-15	25429064	2014-11-26	Hum Mol Genet	Meta-analysis of genome-wide association studies of adult height in East Asians identifies 17 novel loci.	Height	20q11.22	ENSG00000101464	128869	PIGU	phosphatidylinositol glycan anchor biosynthesis class U	Q9H490	protein_coding	ENSG00000101464.6	20	33264910	32264910	34264910	832443
rs2236164	GRCh38.p7	20	35509524	GRCh37.p13	20	34097353	2015-07-15	25429064	2014-11-26	Hum Mol Genet	Meta-analysis of genome-wide association studies of adult height in East Asians identifies 17 novel loci.	Height	20q11.22	ENSG00000125965	8200	GDF5	growth differentiation factor 5	F1T0J1	protein_coding	ENSG00000125965.4	20	34042568	33042568	35042568	54785
rs2236164	GRCh38.p7	20	35509524	GRCh37.p13	20	34097353	2015-07-15	25429064	2014-11-26	Hum Mol Genet	Meta-analysis of genome-wide association studies of adult height in East Asians identifies 17 novel loci.	Height	20q11.22	ENSG00000125966	10893	MMP24	matrix metallopeptidase 24	Q86VV6	protein_coding	ENSG00000125966.8	20	33814457	32814457	34814457	282896
rs2236164	GRCh38.p7	20	35509524	GRCh37.p13	20	34097353	2015-07-15	25429064	2014-11-26	Hum Mol Genet	Meta-analysis of genome-wide association studies of adult height in East Asians identifies 17 novel loci.	Height	20q11.22	ENSG00000125971	83658	DYNLRB1	dynein light chain roadblock-type 1	Q9NP97	protein_coding	ENSG00000125971.12	20	33104214	32104214	34104214	993139
rs2236164	GRCh38.p7	20	35509524	GRCh37.p13	20	34097353	2015-07-15	25429064	2014-11-26	Hum Mol Genet	Meta-analysis of genome-wide association studies of adult height in East Asians identifies 17 novel loci.	Height	20q11.22	ENSG00000125991	51614	ERGIC3	ERGIC and golgi 3	A2TJK5	protein_coding	ENSG00000125991.14	20	34129770	33129770	35129770	-32417
rs2236164	GRCh38.p7	20	35509524	GRCh37.p13	20	34097353	2015-07-15	25429064	2014-11-26	Hum Mol Genet	Meta-analysis of genome-wide association studies of adult height in East Asians identifies 17 novel loci.	Height	20q11.22	ENSG00000125998	128876	FAM83C	family with sequence similarity 83 member C	Q9BQN1	protein_coding	ENSG00000125998.7	20	33880204	32880204	34880204	217149
rs2236164	GRCh38.p7	20	35509524	GRCh37.p13	20	34097353	2015-07-15	25429064	2014-11-26	Hum Mol Genet	Meta-analysis of genome-wide association studies of adult height in East Asians identifies 17 novel loci.	Height	20q11.22	ENSG00000126005	101410538	MMP24OS	MMP24 opposite strand		protein_coding	ENSG00000126005.11	20	33865934	32865934	34865934	231419
rs2236164	GRCh38.p7	20	35509524	GRCh37.p13	20	34097353	2015-07-15	25429064	2014-11-26	Hum Mol Genet	Meta-analysis of genome-wide association studies of adult height in East Asians identifies 17 novel loci.	Height	20q11.22	ENSG00000131067	2686	GGT7	gamma-glutamyltransferase 7	A0PJJ9	protein_coding	ENSG00000131067.12	20	33460663	32460663	34460663	636690
rs2236164	GRCh38.p7	20	35509524	GRCh37.p13	20	34097353	2015-07-15	25429064	2014-11-26	Hum Mol Genet	Meta-analysis of genome-wide association studies of adult height in East Asians identifies 17 novel loci.	Height	20q11.22	ENSG00000198646	23054	NCOA6	nuclear receptor coactivator 6	F6M2K2	protein_coding	ENSG00000198646.9	20	33413452	32413452	34413452	683901
rs2236164	GRCh38.p7	20	35509524	GRCh37.p13	20	34097353	2015-07-15	25429064	2014-11-26	Hum Mol Genet	Meta-analysis of genome-wide association studies of adult height in East Asians identifies 17 novel loci.	Height	20q11.22	ENSG00000200301						ENSG00000200301.1	20	33783109	32783109	34783109	314244
rs2236164	GRCh38.p7	20	35509524	GRCh37.p13	20	34097353	2015-07-15	25429064	2014-11-26	Hum Mol Genet	Meta-analysis of genome-wide association studies of adult height in East Asians identifies 17 novel loci.	Height	20q11.22	ENSG00000201151						ENSG00000201151.1	20	33705010	32705010	34705010	392343
rs2236164	GRCh38.p7	20	35509524	GRCh37.p13	20	34097353	2015-07-15	25429064	2014-11-26	Hum Mol Genet	Meta-analysis of genome-wide association studies of adult height in East Asians identifies 17 novel loci.	Height	20q11.22	ENSG00000202150						ENSG00000202150.1	20	33618223	32618223	34618223	479130
rs2236164	GRCh38.p7	20	35509524	GRCh37.p13	20	34097353	2015-07-15	25429064	2014-11-26	Hum Mol Genet	Meta-analysis of genome-wide association studies of adult height in East Asians identifies 17 novel loci.	Height	20q11.22	ENSG00000204183	554250	GDF5OS	growth differentiation factor 5 opposite strand		protein_coding	ENSG00000204183.1	20	34020827	33020827	35020827	76526
rs2236164	GRCh38.p7	20	35509524	GRCh37.p13	20	34097353	2015-07-15	25429064	2014-11-26	Hum Mol Genet	Meta-analysis of genome-wide association studies of adult height in East Asians identifies 17 novel loci.	Height	20q11.22	ENSG00000206582						ENSG00000206582.1	20	33114411	32114411	34114411	982942
rs2236164	GRCh38.p7	20	35509524	GRCh37.p13	20	34097353	2015-07-15	25429064	2014-11-26	Hum Mol Genet	Meta-analysis of genome-wide association studies of adult height in East Asians identifies 17 novel loci.	Height	20q11.22	ENSG00000207635	574501	MIR499A	microRNA 499a		miRNA	ENSG00000207635.1	20	33578179	32578179	34578179	519174
rs2236164	GRCh38.p7	20	35509524	GRCh37.p13	20	34097353	2015-07-15	25429064	2014-11-26	Hum Mol Genet	Meta-analysis of genome-wide association studies of adult height in East Asians identifies 17 novel loci.	Height	20q11.22	ENSG00000221763	100302125	MIR1289-1	microRNA 1289-1		miRNA	ENSG00000221763.1	20	34041919	33041919	35041919	55434
rs2236164	GRCh38.p7	20	35509524	GRCh37.p13	20	34097353	2015-07-15	25429064	2014-11-26	Hum Mol Genet	Meta-analysis of genome-wide association studies of adult height in East Asians identifies 17 novel loci.	Height	20q11.22	ENSG00000224497						ENSG00000224497.1	20	34132492	33132492	35132492	-35139
rs2236164	GRCh38.p7	20	35509524	GRCh37.p13	20	34097353	2015-07-15	25429064	2014-11-26	Hum Mol Genet	Meta-analysis of genome-wide association studies of adult height in East Asians identifies 17 novel loci.	Height	20q11.22	ENSG00000225336						ENSG00000225336.2	20	33422265	32422265	34422265	675088
rs2236164	GRCh38.p7	20	35509524	GRCh37.p13	20	34097353	2015-07-15	25429064	2014-11-26	Hum Mol Genet	Meta-analysis of genome-wide association studies of adult height in East Asians identifies 17 novel loci.	Height	20q11.22	ENSG00000227401						ENSG00000227401.1	20	34176246	33176246	35176246	-78893
rs2236164	GRCh38.p7	20	35509524	GRCh37.p13	20	34097353	2015-07-15	25429064	2014-11-26	Hum Mol Genet	Meta-analysis of genome-wide association studies of adult height in East Asians identifies 17 novel loci.	Height	20q11.22	ENSG00000230155						ENSG00000230155.2	20	34078808	33078808	35078808	18545
rs2236164	GRCh38.p7	20	35509524	GRCh37.p13	20	34097353	2015-07-15	25429064	2014-11-26	Hum Mol Genet	Meta-analysis of genome-wide association studies of adult height in East Asians identifies 17 novel loci.	Height	20q11.22	ENSG00000231034						ENSG00000231034.1	20	33276492	32276492	34276492	820861
rs2236164	GRCh38.p7	20	35509524	GRCh37.p13	20	34097353	2015-07-15	25429064	2014-11-26	Hum Mol Genet	Meta-analysis of genome-wide association studies of adult height in East Asians identifies 17 novel loci.	Height	20q11.22	ENSG00000235214	140846	FAM83C-AS1	FAM83C antisense RNA 1		antisense	ENSG00000235214.1	20	33873054	32873054	34873054	224299
rs2236164	GRCh38.p7	20	35509524	GRCh37.p13	20	34097353	2015-07-15	25429064	2014-11-26	Hum Mol Genet	Meta-analysis of genome-wide association studies of adult height in East Asians identifies 17 novel loci.	Height	20q11.22	ENSG00000238549						ENSG00000238549.1	20	34304393	33304393	35304393	-207040
rs2236164	GRCh38.p7	20	35509524	GRCh37.p13	20	34097353	2015-07-15	25429064	2014-11-26	Hum Mol Genet	Meta-analysis of genome-wide association studies of adult height in East Asians identifies 17 novel loci.	Height	20q11.22	ENSG00000242372	3692	EIF6	eukaryotic translation initiation factor 6	P56537	protein_coding	ENSG00000242372.2	20	33872788	32872788	34872788	224565
rs2236164	GRCh38.p7	20	35509524	GRCh37.p13	20	34097353	2015-07-15	25429064	2014-11-26	Hum Mol Genet	Meta-analysis of genome-wide association studies of adult height in East Asians identifies 17 novel loci.	Height	20q11.22	ENSG00000261582						ENSG00000261582.1	20	33867846	32867846	34867846	229507
rs2236164	GRCh38.p7	20	35509524	GRCh37.p13	20	34097353	2015-07-15	25429064	2014-11-26	Hum Mol Genet	Meta-analysis of genome-wide association studies of adult height in East Asians identifies 17 novel loci.	Height	20q11.22	ENSG00000264888						ENSG00000264888.1	20	33802392	32802392	34802392	294961
rs2236164	GRCh38.p7	20	35509524	GRCh37.p13	20	34097353	2015-07-15	25429064	2014-11-26	Hum Mol Genet	Meta-analysis of genome-wide association studies of adult height in East Asians identifies 17 novel loci.	Height	20q11.22	ENSG00000269202						ENSG00000269202.1	20	33791091	32791091	34791091	306262
rs224329	GRCh38.p7	20	35431781	GRCh37.p13	20	34019579	2015-07-15	25429064	2014-11-26	Hum Mol Genet	Meta-analysis of genome-wide association studies of adult height in East Asians identifies 17 novel loci.	Height	20q11.22	ENSG00000025293	51230	PHF20	PHD finger protein 20	Q9BVI0	protein_coding	ENSG00000025293.11	20	34359896	33359896	35359896	-340317
rs224329	GRCh38.p7	20	35431781	GRCh37.p13	20	34019579	2015-07-15	25429064	2014-11-26	Hum Mol Genet	Meta-analysis of genome-wide association studies of adult height in East Asians identifies 17 novel loci.	Height	20q11.22	ENSG00000061656	6676	SPAG4	sperm associated antigen 4	Q9NPE6	protein_coding	ENSG00000061656.5	20	34203814	33203814	35203814	-184235
rs224329	GRCh38.p7	20	35431781	GRCh37.p13	20	34019579	2015-07-15	25429064	2014-11-26	Hum Mol Genet	Meta-analysis of genome-wide association studies of adult height in East Asians identifies 17 novel loci.	Height	20q11.22	ENSG00000078814	57644	MYH7B	myosin heavy chain 7B	A7E2Y1	protein_coding	ENSG00000078814.11	20	33563206	32563206	34563206	456373
rs224329	GRCh38.p7	20	35431781	GRCh37.p13	20	34019579	2015-07-15	25429064	2014-11-26	Hum Mol Genet	Meta-analysis of genome-wide association studies of adult height in East Asians identifies 17 novel loci.	Height	20q11.22	ENSG00000088298	55741	EDEM2	ER degradation enhancing alpha-mannosidase like protein 2	Q9BV94	protein_coding	ENSG00000088298.8	20	33865928	32865928	34865928	153651
rs224329	GRCh38.p7	20	35431781	GRCh37.p13	20	34019579	2015-07-15	25429064	2014-11-26	Hum Mol Genet	Meta-analysis of genome-wide association studies of adult height in East Asians identifies 17 novel loci.	Height	20q11.22	ENSG00000100983	2937	GSS	glutathione synthetase	P48637	protein_coding	ENSG00000100983.5	20	33543620	32543620	34543620	475959
rs224329	GRCh38.p7	20	35431781	GRCh37.p13	20	34019579	2015-07-15	25429064	2014-11-26	Hum Mol Genet	Meta-analysis of genome-wide association studies of adult height in East Asians identifies 17 novel loci.	Height	20q11.22	ENSG00000100991	26133	TRPC4AP	transient receptor potential cation channel subfamily C member 4 associated protein	Q8TEL6	protein_coding	ENSG00000100991.7	20	33680674	32680674	34680674	338905
rs224329	GRCh38.p7	20	35431781	GRCh37.p13	20	34019579	2015-07-15	25429064	2014-11-26	Hum Mol Genet	Meta-analysis of genome-wide association studies of adult height in East Asians identifies 17 novel loci.	Height	20q11.22	ENSG00000101000	10544	PROCR	protein C receptor	Q9UNN8	protein_coding	ENSG00000101000.4	20	33759876	32759876	34759876	259703
rs224329	GRCh38.p7	20	35431781	GRCh37.p13	20	34019579	2015-07-15	25429064	2014-11-26	Hum Mol Genet	Meta-analysis of genome-wide association studies of adult height in East Asians identifies 17 novel loci.	Height	20q11.22	ENSG00000101019	55245	UQCC1	ubiquinol-cytochrome c reductase complex assembly factor 1	Q9NVA1	protein_coding	ENSG00000101019.17	20	33999944	32999944	34999944	19635
rs224329	GRCh38.p7	20	35431781	GRCh37.p13	20	34019579	2015-07-15	25429064	2014-11-26	Hum Mol Genet	Meta-analysis of genome-wide association studies of adult height in East Asians identifies 17 novel loci.	Height	20q11.22	ENSG00000101460	84557	MAP1LC3A	microtubule associated protein 1 light chain 3 alpha	Q9H492	protein_coding	ENSG00000101460.8	20	33134658	32134658	34134658	884921
rs224329	GRCh38.p7	20	35431781	GRCh37.p13	20	34019579	2015-07-15	25429064	2014-11-26	Hum Mol Genet	Meta-analysis of genome-wide association studies of adult height in East Asians identifies 17 novel loci.	Height	20q11.22	ENSG00000101464	128869	PIGU	phosphatidylinositol glycan anchor biosynthesis class U	Q9H490	protein_coding	ENSG00000101464.6	20	33264910	32264910	34264910	754669
rs224329	GRCh38.p7	20	35431781	GRCh37.p13	20	34019579	2015-07-15	25429064	2014-11-26	Hum Mol Genet	Meta-analysis of genome-wide association studies of adult height in East Asians identifies 17 novel loci.	Height	20q11.22	ENSG00000125965	8200	GDF5	growth differentiation factor 5	F1T0J1	protein_coding	ENSG00000125965.4	20	34042568	33042568	35042568	-22989
rs224329	GRCh38.p7	20	35431781	GRCh37.p13	20	34019579	2015-07-15	25429064	2014-11-26	Hum Mol Genet	Meta-analysis of genome-wide association studies of adult height in East Asians identifies 17 novel loci.	Height	20q11.22	ENSG00000125966	10893	MMP24	matrix metallopeptidase 24	Q86VV6	protein_coding	ENSG00000125966.8	20	33814457	32814457	34814457	205122
rs224329	GRCh38.p7	20	35431781	GRCh37.p13	20	34019579	2015-07-15	25429064	2014-11-26	Hum Mol Genet	Meta-analysis of genome-wide association studies of adult height in East Asians identifies 17 novel loci.	Height	20q11.22	ENSG00000125971	83658	DYNLRB1	dynein light chain roadblock-type 1	Q9NP97	protein_coding	ENSG00000125971.12	20	33104214	32104214	34104214	915365
rs224329	GRCh38.p7	20	35431781	GRCh37.p13	20	34019579	2015-07-15	25429064	2014-11-26	Hum Mol Genet	Meta-analysis of genome-wide association studies of adult height in East Asians identifies 17 novel loci.	Height	20q11.22	ENSG00000125991	51614	ERGIC3	ERGIC and golgi 3	A2TJK5	protein_coding	ENSG00000125991.14	20	34129770	33129770	35129770	-110191
rs224329	GRCh38.p7	20	35431781	GRCh37.p13	20	34019579	2015-07-15	25429064	2014-11-26	Hum Mol Genet	Meta-analysis of genome-wide association studies of adult height in East Asians identifies 17 novel loci.	Height	20q11.22	ENSG00000125998	128876	FAM83C	family with sequence similarity 83 member C	Q9BQN1	protein_coding	ENSG00000125998.7	20	33880204	32880204	34880204	139375
rs224329	GRCh38.p7	20	35431781	GRCh37.p13	20	34019579	2015-07-15	25429064	2014-11-26	Hum Mol Genet	Meta-analysis of genome-wide association studies of adult height in East Asians identifies 17 novel loci.	Height	20q11.22	ENSG00000126005	101410538	MMP24OS	MMP24 opposite strand		protein_coding	ENSG00000126005.11	20	33865934	32865934	34865934	153645
rs224329	GRCh38.p7	20	35431781	GRCh37.p13	20	34019579	2015-07-15	25429064	2014-11-26	Hum Mol Genet	Meta-analysis of genome-wide association studies of adult height in East Asians identifies 17 novel loci.	Height	20q11.22	ENSG00000131067	2686	GGT7	gamma-glutamyltransferase 7	A0PJJ9	protein_coding	ENSG00000131067.12	20	33460663	32460663	34460663	558916
rs224329	GRCh38.p7	20	35431781	GRCh37.p13	20	34019579	2015-07-15	25429064	2014-11-26	Hum Mol Genet	Meta-analysis of genome-wide association studies of adult height in East Asians identifies 17 novel loci.	Height	20q11.22	ENSG00000198646	23054	NCOA6	nuclear receptor coactivator 6	F6M2K2	protein_coding	ENSG00000198646.9	20	33413452	32413452	34413452	606127
rs224329	GRCh38.p7	20	35431781	GRCh37.p13	20	34019579	2015-07-15	25429064	2014-11-26	Hum Mol Genet	Meta-analysis of genome-wide association studies of adult height in East Asians identifies 17 novel loci.	Height	20q11.22	ENSG00000200301						ENSG00000200301.1	20	33783109	32783109	34783109	236470
rs224329	GRCh38.p7	20	35431781	GRCh37.p13	20	34019579	2015-07-15	25429064	2014-11-26	Hum Mol Genet	Meta-analysis of genome-wide association studies of adult height in East Asians identifies 17 novel loci.	Height	20q11.22	ENSG00000201151						ENSG00000201151.1	20	33705010	32705010	34705010	314569
rs224329	GRCh38.p7	20	35431781	GRCh37.p13	20	34019579	2015-07-15	25429064	2014-11-26	Hum Mol Genet	Meta-analysis of genome-wide association studies of adult height in East Asians identifies 17 novel loci.	Height	20q11.22	ENSG00000202150						ENSG00000202150.1	20	33618223	32618223	34618223	401356
rs224329	GRCh38.p7	20	35431781	GRCh37.p13	20	34019579	2015-07-15	25429064	2014-11-26	Hum Mol Genet	Meta-analysis of genome-wide association studies of adult height in East Asians identifies 17 novel loci.	Height	20q11.22	ENSG00000204183	554250	GDF5OS	growth differentiation factor 5 opposite strand		protein_coding	ENSG00000204183.1	20	34020827	33020827	35020827	-1248
rs224329	GRCh38.p7	20	35431781	GRCh37.p13	20	34019579	2015-07-15	25429064	2014-11-26	Hum Mol Genet	Meta-analysis of genome-wide association studies of adult height in East Asians identifies 17 novel loci.	Height	20q11.22	ENSG00000206582						ENSG00000206582.1	20	33114411	32114411	34114411	905168
rs224329	GRCh38.p7	20	35431781	GRCh37.p13	20	34019579	2015-07-15	25429064	2014-11-26	Hum Mol Genet	Meta-analysis of genome-wide association studies of adult height in East Asians identifies 17 novel loci.	Height	20q11.22	ENSG00000207635	574501	MIR499A	microRNA 499a		miRNA	ENSG00000207635.1	20	33578179	32578179	34578179	441400
rs224329	GRCh38.p7	20	35431781	GRCh37.p13	20	34019579	2015-07-15	25429064	2014-11-26	Hum Mol Genet	Meta-analysis of genome-wide association studies of adult height in East Asians identifies 17 novel loci.	Height	20q11.22	ENSG00000221763	100302125	MIR1289-1	microRNA 1289-1		miRNA	ENSG00000221763.1	20	34041919	33041919	35041919	-22340
rs224329	GRCh38.p7	20	35431781	GRCh37.p13	20	34019579	2015-07-15	25429064	2014-11-26	Hum Mol Genet	Meta-analysis of genome-wide association studies of adult height in East Asians identifies 17 novel loci.	Height	20q11.22	ENSG00000224497						ENSG00000224497.1	20	34132492	33132492	35132492	-112913
rs224329	GRCh38.p7	20	35431781	GRCh37.p13	20	34019579	2015-07-15	25429064	2014-11-26	Hum Mol Genet	Meta-analysis of genome-wide association studies of adult height in East Asians identifies 17 novel loci.	Height	20q11.22	ENSG00000225336						ENSG00000225336.2	20	33422265	32422265	34422265	597314
rs224329	GRCh38.p7	20	35431781	GRCh37.p13	20	34019579	2015-07-15	25429064	2014-11-26	Hum Mol Genet	Meta-analysis of genome-wide association studies of adult height in East Asians identifies 17 novel loci.	Height	20q11.22	ENSG00000227401						ENSG00000227401.1	20	34176246	33176246	35176246	-156667
rs224329	GRCh38.p7	20	35431781	GRCh37.p13	20	34019579	2015-07-15	25429064	2014-11-26	Hum Mol Genet	Meta-analysis of genome-wide association studies of adult height in East Asians identifies 17 novel loci.	Height	20q11.22	ENSG00000230155						ENSG00000230155.2	20	34078808	33078808	35078808	-59229
rs224329	GRCh38.p7	20	35431781	GRCh37.p13	20	34019579	2015-07-15	25429064	2014-11-26	Hum Mol Genet	Meta-analysis of genome-wide association studies of adult height in East Asians identifies 17 novel loci.	Height	20q11.22	ENSG00000231034						ENSG00000231034.1	20	33276492	32276492	34276492	743087
rs224329	GRCh38.p7	20	35431781	GRCh37.p13	20	34019579	2015-07-15	25429064	2014-11-26	Hum Mol Genet	Meta-analysis of genome-wide association studies of adult height in East Asians identifies 17 novel loci.	Height	20q11.22	ENSG00000231795						ENSG00000231795.1	20	33038735	32038735	34038735	980844
rs224329	GRCh38.p7	20	35431781	GRCh37.p13	20	34019579	2015-07-15	25429064	2014-11-26	Hum Mol Genet	Meta-analysis of genome-wide association studies of adult height in East Asians identifies 17 novel loci.	Height	20q11.22	ENSG00000235214	140846	FAM83C-AS1	FAM83C antisense RNA 1		antisense	ENSG00000235214.1	20	33873054	32873054	34873054	146525
rs224329	GRCh38.p7	20	35431781	GRCh37.p13	20	34019579	2015-07-15	25429064	2014-11-26	Hum Mol Genet	Meta-analysis of genome-wide association studies of adult height in East Asians identifies 17 novel loci.	Height	20q11.22	ENSG00000236388						ENSG00000236388.1	20	33029830	32029830	34029830	989749
rs224329	GRCh38.p7	20	35431781	GRCh37.p13	20	34019579	2015-07-15	25429064	2014-11-26	Hum Mol Genet	Meta-analysis of genome-wide association studies of adult height in East Asians identifies 17 novel loci.	Height	20q11.22	ENSG00000238549						ENSG00000238549.1	20	34304393	33304393	35304393	-284814
rs224329	GRCh38.p7	20	35431781	GRCh37.p13	20	34019579	2015-07-15	25429064	2014-11-26	Hum Mol Genet	Meta-analysis of genome-wide association studies of adult height in East Asians identifies 17 novel loci.	Height	20q11.22	ENSG00000242372	3692	EIF6	eukaryotic translation initiation factor 6	P56537	protein_coding	ENSG00000242372.2	20	33872788	32872788	34872788	146791
rs224329	GRCh38.p7	20	35431781	GRCh37.p13	20	34019579	2015-07-15	25429064	2014-11-26	Hum Mol Genet	Meta-analysis of genome-wide association studies of adult height in East Asians identifies 17 novel loci.	Height	20q11.22	ENSG00000261582						ENSG00000261582.1	20	33867846	32867846	34867846	151733
rs224329	GRCh38.p7	20	35431781	GRCh37.p13	20	34019579	2015-07-15	25429064	2014-11-26	Hum Mol Genet	Meta-analysis of genome-wide association studies of adult height in East Asians identifies 17 novel loci.	Height	20q11.22	ENSG00000264888						ENSG00000264888.1	20	33802392	32802392	34802392	217187
rs224329	GRCh38.p7	20	35431781	GRCh37.p13	20	34019579	2015-07-15	25429064	2014-11-26	Hum Mol Genet	Meta-analysis of genome-wide association studies of adult height in East Asians identifies 17 novel loci.	Height	20q11.22	ENSG00000269202						ENSG00000269202.1	20	33791091	32791091	34791091	228488
rs224333	GRCh38.p7	20	35436182	GRCh37.p13	20	34023962	2013-09-12	23563607	2013-04-07	Nat Genet	Genome-wide meta-analysis identifies 11 new loci for anthropometric traits and provides insights into genetic architecture.	Height	20q11.22	ENSG00000025293	51230	PHF20	PHD finger protein 20	Q9BVI0	protein_coding	ENSG00000025293.11	20	34359896	33359896	35359896	-335934
rs224333	GRCh38.p7	20	35436182	GRCh37.p13	20	34023962	2013-09-12	23563607	2013-04-07	Nat Genet	Genome-wide meta-analysis identifies 11 new loci for anthropometric traits and provides insights into genetic architecture.	Height	20q11.22	ENSG00000061656	6676	SPAG4	sperm associated antigen 4	Q9NPE6	protein_coding	ENSG00000061656.5	20	34203814	33203814	35203814	-179852
rs224333	GRCh38.p7	20	35436182	GRCh37.p13	20	34023962	2013-09-12	23563607	2013-04-07	Nat Genet	Genome-wide meta-analysis identifies 11 new loci for anthropometric traits and provides insights into genetic architecture.	Height	20q11.22	ENSG00000078814	57644	MYH7B	myosin heavy chain 7B	A7E2Y1	protein_coding	ENSG00000078814.11	20	33563206	32563206	34563206	460756
rs224333	GRCh38.p7	20	35436182	GRCh37.p13	20	34023962	2013-09-12	23563607	2013-04-07	Nat Genet	Genome-wide meta-analysis identifies 11 new loci for anthropometric traits and provides insights into genetic architecture.	Height	20q11.22	ENSG00000088298	55741	EDEM2	ER degradation enhancing alpha-mannosidase like protein 2	Q9BV94	protein_coding	ENSG00000088298.8	20	33865928	32865928	34865928	158034
rs224333	GRCh38.p7	20	35436182	GRCh37.p13	20	34023962	2013-09-12	23563607	2013-04-07	Nat Genet	Genome-wide meta-analysis identifies 11 new loci for anthropometric traits and provides insights into genetic architecture.	Height	20q11.22	ENSG00000100983	2937	GSS	glutathione synthetase	P48637	protein_coding	ENSG00000100983.5	20	33543620	32543620	34543620	480342
rs224333	GRCh38.p7	20	35436182	GRCh37.p13	20	34023962	2013-09-12	23563607	2013-04-07	Nat Genet	Genome-wide meta-analysis identifies 11 new loci for anthropometric traits and provides insights into genetic architecture.	Height	20q11.22	ENSG00000100991	26133	TRPC4AP	transient receptor potential cation channel subfamily C member 4 associated protein	Q8TEL6	protein_coding	ENSG00000100991.7	20	33680674	32680674	34680674	343288
rs224333	GRCh38.p7	20	35436182	GRCh37.p13	20	34023962	2013-09-12	23563607	2013-04-07	Nat Genet	Genome-wide meta-analysis identifies 11 new loci for anthropometric traits and provides insights into genetic architecture.	Height	20q11.22	ENSG00000101000	10544	PROCR	protein C receptor	Q9UNN8	protein_coding	ENSG00000101000.4	20	33759876	32759876	34759876	264086
rs224333	GRCh38.p7	20	35436182	GRCh37.p13	20	34023962	2013-09-12	23563607	2013-04-07	Nat Genet	Genome-wide meta-analysis identifies 11 new loci for anthropometric traits and provides insights into genetic architecture.	Height	20q11.22	ENSG00000101019	55245	UQCC1	ubiquinol-cytochrome c reductase complex assembly factor 1	Q9NVA1	protein_coding	ENSG00000101019.17	20	33999944	32999944	34999944	24018
rs224333	GRCh38.p7	20	35436182	GRCh37.p13	20	34023962	2013-09-12	23563607	2013-04-07	Nat Genet	Genome-wide meta-analysis identifies 11 new loci for anthropometric traits and provides insights into genetic architecture.	Height	20q11.22	ENSG00000101460	84557	MAP1LC3A	microtubule associated protein 1 light chain 3 alpha	Q9H492	protein_coding	ENSG00000101460.8	20	33134658	32134658	34134658	889304
rs224333	GRCh38.p7	20	35436182	GRCh37.p13	20	34023962	2013-09-12	23563607	2013-04-07	Nat Genet	Genome-wide meta-analysis identifies 11 new loci for anthropometric traits and provides insights into genetic architecture.	Height	20q11.22	ENSG00000101464	128869	PIGU	phosphatidylinositol glycan anchor biosynthesis class U	Q9H490	protein_coding	ENSG00000101464.6	20	33264910	32264910	34264910	759052
rs224333	GRCh38.p7	20	35436182	GRCh37.p13	20	34023962	2013-09-12	23563607	2013-04-07	Nat Genet	Genome-wide meta-analysis identifies 11 new loci for anthropometric traits and provides insights into genetic architecture.	Height	20q11.22	ENSG00000125965	8200	GDF5	growth differentiation factor 5	F1T0J1	protein_coding	ENSG00000125965.4	20	34042568	33042568	35042568	-18606
rs224333	GRCh38.p7	20	35436182	GRCh37.p13	20	34023962	2013-09-12	23563607	2013-04-07	Nat Genet	Genome-wide meta-analysis identifies 11 new loci for anthropometric traits and provides insights into genetic architecture.	Height	20q11.22	ENSG00000125966	10893	MMP24	matrix metallopeptidase 24	Q86VV6	protein_coding	ENSG00000125966.8	20	33814457	32814457	34814457	209505
rs224333	GRCh38.p7	20	35436182	GRCh37.p13	20	34023962	2013-09-12	23563607	2013-04-07	Nat Genet	Genome-wide meta-analysis identifies 11 new loci for anthropometric traits and provides insights into genetic architecture.	Height	20q11.22	ENSG00000125971	83658	DYNLRB1	dynein light chain roadblock-type 1	Q9NP97	protein_coding	ENSG00000125971.12	20	33104214	32104214	34104214	919748
rs224333	GRCh38.p7	20	35436182	GRCh37.p13	20	34023962	2013-09-12	23563607	2013-04-07	Nat Genet	Genome-wide meta-analysis identifies 11 new loci for anthropometric traits and provides insights into genetic architecture.	Height	20q11.22	ENSG00000125991	51614	ERGIC3	ERGIC and golgi 3	A2TJK5	protein_coding	ENSG00000125991.14	20	34129770	33129770	35129770	-105808
rs224333	GRCh38.p7	20	35436182	GRCh37.p13	20	34023962	2013-09-12	23563607	2013-04-07	Nat Genet	Genome-wide meta-analysis identifies 11 new loci for anthropometric traits and provides insights into genetic architecture.	Height	20q11.22	ENSG00000125998	128876	FAM83C	family with sequence similarity 83 member C	Q9BQN1	protein_coding	ENSG00000125998.7	20	33880204	32880204	34880204	143758
rs224333	GRCh38.p7	20	35436182	GRCh37.p13	20	34023962	2013-09-12	23563607	2013-04-07	Nat Genet	Genome-wide meta-analysis identifies 11 new loci for anthropometric traits and provides insights into genetic architecture.	Height	20q11.22	ENSG00000126005	101410538	MMP24OS	MMP24 opposite strand		protein_coding	ENSG00000126005.11	20	33865934	32865934	34865934	158028
rs224333	GRCh38.p7	20	35436182	GRCh37.p13	20	34023962	2013-09-12	23563607	2013-04-07	Nat Genet	Genome-wide meta-analysis identifies 11 new loci for anthropometric traits and provides insights into genetic architecture.	Height	20q11.22	ENSG00000131067	2686	GGT7	gamma-glutamyltransferase 7	A0PJJ9	protein_coding	ENSG00000131067.12	20	33460663	32460663	34460663	563299
rs224333	GRCh38.p7	20	35436182	GRCh37.p13	20	34023962	2013-09-12	23563607	2013-04-07	Nat Genet	Genome-wide meta-analysis identifies 11 new loci for anthropometric traits and provides insights into genetic architecture.	Height	20q11.22	ENSG00000198646	23054	NCOA6	nuclear receptor coactivator 6	F6M2K2	protein_coding	ENSG00000198646.9	20	33413452	32413452	34413452	610510
rs224333	GRCh38.p7	20	35436182	GRCh37.p13	20	34023962	2013-09-12	23563607	2013-04-07	Nat Genet	Genome-wide meta-analysis identifies 11 new loci for anthropometric traits and provides insights into genetic architecture.	Height	20q11.22	ENSG00000200301						ENSG00000200301.1	20	33783109	32783109	34783109	240853
rs224333	GRCh38.p7	20	35436182	GRCh37.p13	20	34023962	2013-09-12	23563607	2013-04-07	Nat Genet	Genome-wide meta-analysis identifies 11 new loci for anthropometric traits and provides insights into genetic architecture.	Height	20q11.22	ENSG00000201151						ENSG00000201151.1	20	33705010	32705010	34705010	318952
rs224333	GRCh38.p7	20	35436182	GRCh37.p13	20	34023962	2013-09-12	23563607	2013-04-07	Nat Genet	Genome-wide meta-analysis identifies 11 new loci for anthropometric traits and provides insights into genetic architecture.	Height	20q11.22	ENSG00000202150						ENSG00000202150.1	20	33618223	32618223	34618223	405739
rs224333	GRCh38.p7	20	35436182	GRCh37.p13	20	34023962	2013-09-12	23563607	2013-04-07	Nat Genet	Genome-wide meta-analysis identifies 11 new loci for anthropometric traits and provides insights into genetic architecture.	Height	20q11.22	ENSG00000204183	554250	GDF5OS	growth differentiation factor 5 opposite strand		protein_coding	ENSG00000204183.1	20	34020827	33020827	35020827	3135
rs224333	GRCh38.p7	20	35436182	GRCh37.p13	20	34023962	2013-09-12	23563607	2013-04-07	Nat Genet	Genome-wide meta-analysis identifies 11 new loci for anthropometric traits and provides insights into genetic architecture.	Height	20q11.22	ENSG00000206582						ENSG00000206582.1	20	33114411	32114411	34114411	909551
rs224333	GRCh38.p7	20	35436182	GRCh37.p13	20	34023962	2013-09-12	23563607	2013-04-07	Nat Genet	Genome-wide meta-analysis identifies 11 new loci for anthropometric traits and provides insights into genetic architecture.	Height	20q11.22	ENSG00000207635	574501	MIR499A	microRNA 499a		miRNA	ENSG00000207635.1	20	33578179	32578179	34578179	445783
rs224333	GRCh38.p7	20	35436182	GRCh37.p13	20	34023962	2013-09-12	23563607	2013-04-07	Nat Genet	Genome-wide meta-analysis identifies 11 new loci for anthropometric traits and provides insights into genetic architecture.	Height	20q11.22	ENSG00000221763	100302125	MIR1289-1	microRNA 1289-1		miRNA	ENSG00000221763.1	20	34041919	33041919	35041919	-17957
rs224333	GRCh38.p7	20	35436182	GRCh37.p13	20	34023962	2013-09-12	23563607	2013-04-07	Nat Genet	Genome-wide meta-analysis identifies 11 new loci for anthropometric traits and provides insights into genetic architecture.	Height	20q11.22	ENSG00000224497						ENSG00000224497.1	20	34132492	33132492	35132492	-108530
rs224333	GRCh38.p7	20	35436182	GRCh37.p13	20	34023962	2013-09-12	23563607	2013-04-07	Nat Genet	Genome-wide meta-analysis identifies 11 new loci for anthropometric traits and provides insights into genetic architecture.	Height	20q11.22	ENSG00000225336						ENSG00000225336.2	20	33422265	32422265	34422265	601697
rs224333	GRCh38.p7	20	35436182	GRCh37.p13	20	34023962	2013-09-12	23563607	2013-04-07	Nat Genet	Genome-wide meta-analysis identifies 11 new loci for anthropometric traits and provides insights into genetic architecture.	Height	20q11.22	ENSG00000227401						ENSG00000227401.1	20	34176246	33176246	35176246	-152284
rs224333	GRCh38.p7	20	35436182	GRCh37.p13	20	34023962	2013-09-12	23563607	2013-04-07	Nat Genet	Genome-wide meta-analysis identifies 11 new loci for anthropometric traits and provides insights into genetic architecture.	Height	20q11.22	ENSG00000230155						ENSG00000230155.2	20	34078808	33078808	35078808	-54846
rs224333	GRCh38.p7	20	35436182	GRCh37.p13	20	34023962	2013-09-12	23563607	2013-04-07	Nat Genet	Genome-wide meta-analysis identifies 11 new loci for anthropometric traits and provides insights into genetic architecture.	Height	20q11.22	ENSG00000231034						ENSG00000231034.1	20	33276492	32276492	34276492	747470
rs224333	GRCh38.p7	20	35436182	GRCh37.p13	20	34023962	2013-09-12	23563607	2013-04-07	Nat Genet	Genome-wide meta-analysis identifies 11 new loci for anthropometric traits and provides insights into genetic architecture.	Height	20q11.22	ENSG00000231795						ENSG00000231795.1	20	33038735	32038735	34038735	985227
rs224333	GRCh38.p7	20	35436182	GRCh37.p13	20	34023962	2013-09-12	23563607	2013-04-07	Nat Genet	Genome-wide meta-analysis identifies 11 new loci for anthropometric traits and provides insights into genetic architecture.	Height	20q11.22	ENSG00000235214	140846	FAM83C-AS1	FAM83C antisense RNA 1		antisense	ENSG00000235214.1	20	33873054	32873054	34873054	150908
rs224333	GRCh38.p7	20	35436182	GRCh37.p13	20	34023962	2013-09-12	23563607	2013-04-07	Nat Genet	Genome-wide meta-analysis identifies 11 new loci for anthropometric traits and provides insights into genetic architecture.	Height	20q11.22	ENSG00000236388						ENSG00000236388.1	20	33029830	32029830	34029830	994132
rs224333	GRCh38.p7	20	35436182	GRCh37.p13	20	34023962	2013-09-12	23563607	2013-04-07	Nat Genet	Genome-wide meta-analysis identifies 11 new loci for anthropometric traits and provides insights into genetic architecture.	Height	20q11.22	ENSG00000238549						ENSG00000238549.1	20	34304393	33304393	35304393	-280431
rs224333	GRCh38.p7	20	35436182	GRCh37.p13	20	34023962	2013-09-12	23563607	2013-04-07	Nat Genet	Genome-wide meta-analysis identifies 11 new loci for anthropometric traits and provides insights into genetic architecture.	Height	20q11.22	ENSG00000242372	3692	EIF6	eukaryotic translation initiation factor 6	P56537	protein_coding	ENSG00000242372.2	20	33872788	32872788	34872788	151174
rs224333	GRCh38.p7	20	35436182	GRCh37.p13	20	34023962	2013-09-12	23563607	2013-04-07	Nat Genet	Genome-wide meta-analysis identifies 11 new loci for anthropometric traits and provides insights into genetic architecture.	Height	20q11.22	ENSG00000261582						ENSG00000261582.1	20	33867846	32867846	34867846	156116
rs224333	GRCh38.p7	20	35436182	GRCh37.p13	20	34023962	2013-09-12	23563607	2013-04-07	Nat Genet	Genome-wide meta-analysis identifies 11 new loci for anthropometric traits and provides insights into genetic architecture.	Height	20q11.22	ENSG00000264888						ENSG00000264888.1	20	33802392	32802392	34802392	221570
rs224333	GRCh38.p7	20	35436182	GRCh37.p13	20	34023962	2013-09-12	23563607	2013-04-07	Nat Genet	Genome-wide meta-analysis identifies 11 new loci for anthropometric traits and provides insights into genetic architecture.	Height	20q11.22	ENSG00000269202						ENSG00000269202.1	20	33791091	32791091	34791091	232871
rs2425163	GRCh38.p7	20	35844748	GRCh37.p13	20	34432670	2015-09-24	25282103	2014-10-05	Nat Genet	Defining the role of common variation in the genomic and biological architecture of adult human height.	Height	20q11.23	ENSG00000025293	51230	PHF20	PHD finger protein 20	Q9BVI0	protein_coding	ENSG00000025293.11	20	34359896	33359896	35359896	72774
rs2425163	GRCh38.p7	20	35844748	GRCh37.p13	20	34432670	2015-09-24	25282103	2014-10-05	Nat Genet	Defining the role of common variation in the genomic and biological architecture of adult human height.	Height	20q11.23	ENSG00000061656	6676	SPAG4	sperm associated antigen 4	Q9NPE6	protein_coding	ENSG00000061656.5	20	34203814	33203814	35203814	228856
rs2425163	GRCh38.p7	20	35844748	GRCh37.p13	20	34432670	2015-09-24	25282103	2014-10-05	Nat Genet	Defining the role of common variation in the genomic and biological architecture of adult human height.	Height	20q11.23	ENSG00000078814	57644	MYH7B	myosin heavy chain 7B	A7E2Y1	protein_coding	ENSG00000078814.11	20	33563206	32563206	34563206	869464
rs2425163	GRCh38.p7	20	35844748	GRCh37.p13	20	34432670	2015-09-24	25282103	2014-10-05	Nat Genet	Defining the role of common variation in the genomic and biological architecture of adult human height.	Height	20q11.23	ENSG00000088298	55741	EDEM2	ER degradation enhancing alpha-mannosidase like protein 2	Q9BV94	protein_coding	ENSG00000088298.8	20	33865928	32865928	34865928	566742
rs2425163	GRCh38.p7	20	35844748	GRCh37.p13	20	34432670	2015-09-24	25282103	2014-10-05	Nat Genet	Defining the role of common variation in the genomic and biological architecture of adult human height.	Height	20q11.23	ENSG00000100983	2937	GSS	glutathione synthetase	P48637	protein_coding	ENSG00000100983.5	20	33543620	32543620	34543620	889050
rs2425163	GRCh38.p7	20	35844748	GRCh37.p13	20	34432670	2015-09-24	25282103	2014-10-05	Nat Genet	Defining the role of common variation in the genomic and biological architecture of adult human height.	Height	20q11.23	ENSG00000100991	26133	TRPC4AP	transient receptor potential cation channel subfamily C member 4 associated protein	Q8TEL6	protein_coding	ENSG00000100991.7	20	33680674	32680674	34680674	751996
rs2425163	GRCh38.p7	20	35844748	GRCh37.p13	20	34432670	2015-09-24	25282103	2014-10-05	Nat Genet	Defining the role of common variation in the genomic and biological architecture of adult human height.	Height	20q11.23	ENSG00000101000	10544	PROCR	protein C receptor	Q9UNN8	protein_coding	ENSG00000101000.4	20	33759876	32759876	34759876	672794
rs2425163	GRCh38.p7	20	35844748	GRCh37.p13	20	34432670	2015-09-24	25282103	2014-10-05	Nat Genet	Defining the role of common variation in the genomic and biological architecture of adult human height.	Height	20q11.23	ENSG00000101019	55245	UQCC1	ubiquinol-cytochrome c reductase complex assembly factor 1	Q9NVA1	protein_coding	ENSG00000101019.17	20	33999944	32999944	34999944	432726
rs2425163	GRCh38.p7	20	35844748	GRCh37.p13	20	34432670	2015-09-24	25282103	2014-10-05	Nat Genet	Defining the role of common variation in the genomic and biological architecture of adult human height.	Height	20q11.23	ENSG00000125965	8200	GDF5	growth differentiation factor 5	F1T0J1	protein_coding	ENSG00000125965.4	20	34042568	33042568	35042568	390102
rs2425163	GRCh38.p7	20	35844748	GRCh37.p13	20	34432670	2015-09-24	25282103	2014-10-05	Nat Genet	Defining the role of common variation in the genomic and biological architecture of adult human height.	Height	20q11.23	ENSG00000125966	10893	MMP24	matrix metallopeptidase 24	Q86VV6	protein_coding	ENSG00000125966.8	20	33814457	32814457	34814457	618213
rs2425163	GRCh38.p7	20	35844748	GRCh37.p13	20	34432670	2015-09-24	25282103	2014-10-05	Nat Genet	Defining the role of common variation in the genomic and biological architecture of adult human height.	Height	20q11.23	ENSG00000125991	51614	ERGIC3	ERGIC and golgi 3	A2TJK5	protein_coding	ENSG00000125991.14	20	34129770	33129770	35129770	302900
rs2425163	GRCh38.p7	20	35844748	GRCh37.p13	20	34432670	2015-09-24	25282103	2014-10-05	Nat Genet	Defining the role of common variation in the genomic and biological architecture of adult human height.	Height	20q11.23	ENSG00000125998	128876	FAM83C	family with sequence similarity 83 member C	Q9BQN1	protein_coding	ENSG00000125998.7	20	33880204	32880204	34880204	552466
rs2425163	GRCh38.p7	20	35844748	GRCh37.p13	20	34432670	2015-09-24	25282103	2014-10-05	Nat Genet	Defining the role of common variation in the genomic and biological architecture of adult human height.	Height	20q11.23	ENSG00000126005	101410538	MMP24OS	MMP24 opposite strand		protein_coding	ENSG00000126005.11	20	33865934	32865934	34865934	566736
rs2425163	GRCh38.p7	20	35844748	GRCh37.p13	20	34432670	2015-09-24	25282103	2014-10-05	Nat Genet	Defining the role of common variation in the genomic and biological architecture of adult human height.	Height	20q11.23	ENSG00000131067	2686	GGT7	gamma-glutamyltransferase 7	A0PJJ9	protein_coding	ENSG00000131067.12	20	33460663	32460663	34460663	972007
rs2425163	GRCh38.p7	20	35844748	GRCh37.p13	20	34432670	2015-09-24	25282103	2014-10-05	Nat Genet	Defining the role of common variation in the genomic and biological architecture of adult human height.	Height	20q11.23	ENSG00000200301						ENSG00000200301.1	20	33783109	32783109	34783109	649561
rs2425163	GRCh38.p7	20	35844748	GRCh37.p13	20	34432670	2015-09-24	25282103	2014-10-05	Nat Genet	Defining the role of common variation in the genomic and biological architecture of adult human height.	Height	20q11.23	ENSG00000201151						ENSG00000201151.1	20	33705010	32705010	34705010	727660
rs2425163	GRCh38.p7	20	35844748	GRCh37.p13	20	34432670	2015-09-24	25282103	2014-10-05	Nat Genet	Defining the role of common variation in the genomic and biological architecture of adult human height.	Height	20q11.23	ENSG00000202150						ENSG00000202150.1	20	33618223	32618223	34618223	814447
rs2425163	GRCh38.p7	20	35844748	GRCh37.p13	20	34432670	2015-09-24	25282103	2014-10-05	Nat Genet	Defining the role of common variation in the genomic and biological architecture of adult human height.	Height	20q11.23	ENSG00000204183	554250	GDF5OS	growth differentiation factor 5 opposite strand		protein_coding	ENSG00000204183.1	20	34020827	33020827	35020827	411843
rs2425163	GRCh38.p7	20	35844748	GRCh37.p13	20	34432670	2015-09-24	25282103	2014-10-05	Nat Genet	Defining the role of common variation in the genomic and biological architecture of adult human height.	Height	20q11.23	ENSG00000207635	574501	MIR499A	microRNA 499a		miRNA	ENSG00000207635.1	20	33578179	32578179	34578179	854491
rs2425163	GRCh38.p7	20	35844748	GRCh37.p13	20	34432670	2015-09-24	25282103	2014-10-05	Nat Genet	Defining the role of common variation in the genomic and biological architecture of adult human height.	Height	20q11.23	ENSG00000221763	100302125	MIR1289-1	microRNA 1289-1		miRNA	ENSG00000221763.1	20	34041919	33041919	35041919	390751
rs2425163	GRCh38.p7	20	35844748	GRCh37.p13	20	34432670	2015-09-24	25282103	2014-10-05	Nat Genet	Defining the role of common variation in the genomic and biological architecture of adult human height.	Height	20q11.23	ENSG00000224497						ENSG00000224497.1	20	34132492	33132492	35132492	300178
rs2425163	GRCh38.p7	20	35844748	GRCh37.p13	20	34432670	2015-09-24	25282103	2014-10-05	Nat Genet	Defining the role of common variation in the genomic and biological architecture of adult human height.	Height	20q11.23	ENSG00000227401						ENSG00000227401.1	20	34176246	33176246	35176246	256424
rs2425163	GRCh38.p7	20	35844748	GRCh37.p13	20	34432670	2015-09-24	25282103	2014-10-05	Nat Genet	Defining the role of common variation in the genomic and biological architecture of adult human height.	Height	20q11.23	ENSG00000230155						ENSG00000230155.2	20	34078808	33078808	35078808	353862
rs2425163	GRCh38.p7	20	35844748	GRCh37.p13	20	34432670	2015-09-24	25282103	2014-10-05	Nat Genet	Defining the role of common variation in the genomic and biological architecture of adult human height.	Height	20q11.23	ENSG00000235214	140846	FAM83C-AS1	FAM83C antisense RNA 1		antisense	ENSG00000235214.1	20	33873054	32873054	34873054	559616
rs2425163	GRCh38.p7	20	35844748	GRCh37.p13	20	34432670	2015-09-24	25282103	2014-10-05	Nat Genet	Defining the role of common variation in the genomic and biological architecture of adult human height.	Height	20q11.23	ENSG00000238549						ENSG00000238549.1	20	34304393	33304393	35304393	128277
rs2425163	GRCh38.p7	20	35844748	GRCh37.p13	20	34432670	2015-09-24	25282103	2014-10-05	Nat Genet	Defining the role of common variation in the genomic and biological architecture of adult human height.	Height	20q11.23	ENSG00000242372	3692	EIF6	eukaryotic translation initiation factor 6	P56537	protein_coding	ENSG00000242372.2	20	33872788	32872788	34872788	559882
rs2425163	GRCh38.p7	20	35844748	GRCh37.p13	20	34432670	2015-09-24	25282103	2014-10-05	Nat Genet	Defining the role of common variation in the genomic and biological architecture of adult human height.	Height	20q11.23	ENSG00000261582						ENSG00000261582.1	20	33867846	32867846	34867846	564824
rs2425163	GRCh38.p7	20	35844748	GRCh37.p13	20	34432670	2015-09-24	25282103	2014-10-05	Nat Genet	Defining the role of common variation in the genomic and biological architecture of adult human height.	Height	20q11.23	ENSG00000264888						ENSG00000264888.1	20	33802392	32802392	34802392	630278
rs2425163	GRCh38.p7	20	35844748	GRCh37.p13	20	34432670	2015-09-24	25282103	2014-10-05	Nat Genet	Defining the role of common variation in the genomic and biological architecture of adult human height.	Height	20q11.23	ENSG00000269202						ENSG00000269202.1	20	33791091	32791091	34791091	641579
rs6060355	GRCh38.p7	20	35302258	GRCh37.p13	20	33890061	2017-06-21	28270201	2017-03-07	Genome Med	Exploration of haplotype research consortium imputation for genome-wide association studies in 20,032 Generation Scotland participants.	Height	20q11.22	ENSG00000025293	51230	PHF20	PHD finger protein 20	Q9BVI0	protein_coding	ENSG00000025293.11	20	34359896	33359896	35359896	-469835
rs6060355	GRCh38.p7	20	35302258	GRCh37.p13	20	33890061	2017-06-21	28270201	2017-03-07	Genome Med	Exploration of haplotype research consortium imputation for genome-wide association studies in 20,032 Generation Scotland participants.	Height	20q11.22	ENSG00000061656	6676	SPAG4	sperm associated antigen 4	Q9NPE6	protein_coding	ENSG00000061656.5	20	34203814	33203814	35203814	-313753
rs6060355	GRCh38.p7	20	35302258	GRCh37.p13	20	33890061	2017-06-21	28270201	2017-03-07	Genome Med	Exploration of haplotype research consortium imputation for genome-wide association studies in 20,032 Generation Scotland participants.	Height	20q11.22	ENSG00000078747	83737	ITCH	itchy E3 ubiquitin protein ligase	Q96J02	protein_coding	ENSG00000078747.8	20	32951041	31951041	33951041	939020
rs6060355	GRCh38.p7	20	35302258	GRCh37.p13	20	33890061	2017-06-21	28270201	2017-03-07	Genome Med	Exploration of haplotype research consortium imputation for genome-wide association studies in 20,032 Generation Scotland participants.	Height	20q11.22	ENSG00000078814	57644	MYH7B	myosin heavy chain 7B	A7E2Y1	protein_coding	ENSG00000078814.11	20	33563206	32563206	34563206	326855
rs6060355	GRCh38.p7	20	35302258	GRCh37.p13	20	33890061	2017-06-21	28270201	2017-03-07	Genome Med	Exploration of haplotype research consortium imputation for genome-wide association studies in 20,032 Generation Scotland participants.	Height	20q11.22	ENSG00000088298	55741	EDEM2	ER degradation enhancing alpha-mannosidase like protein 2	Q9BV94	protein_coding	ENSG00000088298.8	20	33865928	32865928	34865928	24133
rs6060355	GRCh38.p7	20	35302258	GRCh37.p13	20	33890061	2017-06-21	28270201	2017-03-07	Genome Med	Exploration of haplotype research consortium imputation for genome-wide association studies in 20,032 Generation Scotland participants.	Height	20q11.22	ENSG00000100983	2937	GSS	glutathione synthetase	P48637	protein_coding	ENSG00000100983.5	20	33543620	32543620	34543620	346441
rs6060355	GRCh38.p7	20	35302258	GRCh37.p13	20	33890061	2017-06-21	28270201	2017-03-07	Genome Med	Exploration of haplotype research consortium imputation for genome-wide association studies in 20,032 Generation Scotland participants.	Height	20q11.22	ENSG00000100991	26133	TRPC4AP	transient receptor potential cation channel subfamily C member 4 associated protein	Q8TEL6	protein_coding	ENSG00000100991.7	20	33680674	32680674	34680674	209387
rs6060355	GRCh38.p7	20	35302258	GRCh37.p13	20	33890061	2017-06-21	28270201	2017-03-07	Genome Med	Exploration of haplotype research consortium imputation for genome-wide association studies in 20,032 Generation Scotland participants.	Height	20q11.22	ENSG00000101000	10544	PROCR	protein C receptor	Q9UNN8	protein_coding	ENSG00000101000.4	20	33759876	32759876	34759876	130185
rs6060355	GRCh38.p7	20	35302258	GRCh37.p13	20	33890061	2017-06-21	28270201	2017-03-07	Genome Med	Exploration of haplotype research consortium imputation for genome-wide association studies in 20,032 Generation Scotland participants.	Height	20q11.22	ENSG00000101019	55245	UQCC1	ubiquinol-cytochrome c reductase complex assembly factor 1	Q9NVA1	protein_coding	ENSG00000101019.17	20	33999944	32999944	34999944	-109883
rs6060355	GRCh38.p7	20	35302258	GRCh37.p13	20	33890061	2017-06-21	28270201	2017-03-07	Genome Med	Exploration of haplotype research consortium imputation for genome-wide association studies in 20,032 Generation Scotland participants.	Height	20q11.22	ENSG00000101444	191	AHCY	adenosylhomocysteinase	P23526	protein_coding	ENSG00000101444.8	20	32899608	31899608	33899608	990453
rs6060355	GRCh38.p7	20	35302258	GRCh37.p13	20	33890061	2017-06-21	28270201	2017-03-07	Genome Med	Exploration of haplotype research consortium imputation for genome-wide association studies in 20,032 Generation Scotland participants.	Height	20q11.22	ENSG00000101460	84557	MAP1LC3A	microtubule associated protein 1 light chain 3 alpha	Q9H492	protein_coding	ENSG00000101460.8	20	33134658	32134658	34134658	755403
rs6060355	GRCh38.p7	20	35302258	GRCh37.p13	20	33890061	2017-06-21	28270201	2017-03-07	Genome Med	Exploration of haplotype research consortium imputation for genome-wide association studies in 20,032 Generation Scotland participants.	Height	20q11.22	ENSG00000101464	128869	PIGU	phosphatidylinositol glycan anchor biosynthesis class U	Q9H490	protein_coding	ENSG00000101464.6	20	33264910	32264910	34264910	625151
rs6060355	GRCh38.p7	20	35302258	GRCh37.p13	20	33890061	2017-06-21	28270201	2017-03-07	Genome Med	Exploration of haplotype research consortium imputation for genome-wide association studies in 20,032 Generation Scotland participants.	Height	20q11.22	ENSG00000125965	8200	GDF5	growth differentiation factor 5	F1T0J1	protein_coding	ENSG00000125965.4	20	34042568	33042568	35042568	-152507
rs6060355	GRCh38.p7	20	35302258	GRCh37.p13	20	33890061	2017-06-21	28270201	2017-03-07	Genome Med	Exploration of haplotype research consortium imputation for genome-wide association studies in 20,032 Generation Scotland participants.	Height	20q11.22	ENSG00000125966	10893	MMP24	matrix metallopeptidase 24	Q86VV6	protein_coding	ENSG00000125966.8	20	33814457	32814457	34814457	75604
rs6060355	GRCh38.p7	20	35302258	GRCh37.p13	20	33890061	2017-06-21	28270201	2017-03-07	Genome Med	Exploration of haplotype research consortium imputation for genome-wide association studies in 20,032 Generation Scotland participants.	Height	20q11.22	ENSG00000125971	83658	DYNLRB1	dynein light chain roadblock-type 1	Q9NP97	protein_coding	ENSG00000125971.12	20	33104214	32104214	34104214	785847
rs6060355	GRCh38.p7	20	35302258	GRCh37.p13	20	33890061	2017-06-21	28270201	2017-03-07	Genome Med	Exploration of haplotype research consortium imputation for genome-wide association studies in 20,032 Generation Scotland participants.	Height	20q11.22	ENSG00000125991	51614	ERGIC3	ERGIC and golgi 3	A2TJK5	protein_coding	ENSG00000125991.14	20	34129770	33129770	35129770	-239709
rs6060355	GRCh38.p7	20	35302258	GRCh37.p13	20	33890061	2017-06-21	28270201	2017-03-07	Genome Med	Exploration of haplotype research consortium imputation for genome-wide association studies in 20,032 Generation Scotland participants.	Height	20q11.22	ENSG00000125998	128876	FAM83C	family with sequence similarity 83 member C	Q9BQN1	protein_coding	ENSG00000125998.7	20	33880204	32880204	34880204	9857
rs6060355	GRCh38.p7	20	35302258	GRCh37.p13	20	33890061	2017-06-21	28270201	2017-03-07	Genome Med	Exploration of haplotype research consortium imputation for genome-wide association studies in 20,032 Generation Scotland participants.	Height	20q11.22	ENSG00000126005	101410538	MMP24OS	MMP24 opposite strand		protein_coding	ENSG00000126005.11	20	33865934	32865934	34865934	24127
rs6060355	GRCh38.p7	20	35302258	GRCh37.p13	20	33890061	2017-06-21	28270201	2017-03-07	Genome Med	Exploration of haplotype research consortium imputation for genome-wide association studies in 20,032 Generation Scotland participants.	Height	20q11.22	ENSG00000131067	2686	GGT7	gamma-glutamyltransferase 7	A0PJJ9	protein_coding	ENSG00000131067.12	20	33460663	32460663	34460663	429398
rs6060355	GRCh38.p7	20	35302258	GRCh37.p13	20	33890061	2017-06-21	28270201	2017-03-07	Genome Med	Exploration of haplotype research consortium imputation for genome-wide association studies in 20,032 Generation Scotland participants.	Height	20q11.22	ENSG00000198646	23054	NCOA6	nuclear receptor coactivator 6	F6M2K2	protein_coding	ENSG00000198646.9	20	33413452	32413452	34413452	476609
rs6060355	GRCh38.p7	20	35302258	GRCh37.p13	20	33890061	2017-06-21	28270201	2017-03-07	Genome Med	Exploration of haplotype research consortium imputation for genome-wide association studies in 20,032 Generation Scotland participants.	Height	20q11.22	ENSG00000200301						ENSG00000200301.1	20	33783109	32783109	34783109	106952
rs6060355	GRCh38.p7	20	35302258	GRCh37.p13	20	33890061	2017-06-21	28270201	2017-03-07	Genome Med	Exploration of haplotype research consortium imputation for genome-wide association studies in 20,032 Generation Scotland participants.	Height	20q11.22	ENSG00000201151						ENSG00000201151.1	20	33705010	32705010	34705010	185051
rs6060355	GRCh38.p7	20	35302258	GRCh37.p13	20	33890061	2017-06-21	28270201	2017-03-07	Genome Med	Exploration of haplotype research consortium imputation for genome-wide association studies in 20,032 Generation Scotland participants.	Height	20q11.22	ENSG00000201498						ENSG00000201498.1	20	32972071	31972071	33972071	917990
rs6060355	GRCh38.p7	20	35302258	GRCh37.p13	20	33890061	2017-06-21	28270201	2017-03-07	Genome Med	Exploration of haplotype research consortium imputation for genome-wide association studies in 20,032 Generation Scotland participants.	Height	20q11.22	ENSG00000202150						ENSG00000202150.1	20	33618223	32618223	34618223	271838
rs6060355	GRCh38.p7	20	35302258	GRCh37.p13	20	33890061	2017-06-21	28270201	2017-03-07	Genome Med	Exploration of haplotype research consortium imputation for genome-wide association studies in 20,032 Generation Scotland participants.	Height	20q11.22	ENSG00000204183	554250	GDF5OS	growth differentiation factor 5 opposite strand		protein_coding	ENSG00000204183.1	20	34020827	33020827	35020827	-130766
rs6060355	GRCh38.p7	20	35302258	GRCh37.p13	20	33890061	2017-06-21	28270201	2017-03-07	Genome Med	Exploration of haplotype research consortium imputation for genome-wide association studies in 20,032 Generation Scotland participants.	Height	20q11.22	ENSG00000206582						ENSG00000206582.1	20	33114411	32114411	34114411	775650
rs6060355	GRCh38.p7	20	35302258	GRCh37.p13	20	33890061	2017-06-21	28270201	2017-03-07	Genome Med	Exploration of haplotype research consortium imputation for genome-wide association studies in 20,032 Generation Scotland participants.	Height	20q11.22	ENSG00000207635	574501	MIR499A	microRNA 499a		miRNA	ENSG00000207635.1	20	33578179	32578179	34578179	311882
rs6060355	GRCh38.p7	20	35302258	GRCh37.p13	20	33890061	2017-06-21	28270201	2017-03-07	Genome Med	Exploration of haplotype research consortium imputation for genome-wide association studies in 20,032 Generation Scotland participants.	Height	20q11.22	ENSG00000221763	100302125	MIR1289-1	microRNA 1289-1		miRNA	ENSG00000221763.1	20	34041919	33041919	35041919	-151858
rs6060355	GRCh38.p7	20	35302258	GRCh37.p13	20	33890061	2017-06-21	28270201	2017-03-07	Genome Med	Exploration of haplotype research consortium imputation for genome-wide association studies in 20,032 Generation Scotland participants.	Height	20q11.22	ENSG00000224497						ENSG00000224497.1	20	34132492	33132492	35132492	-242431
rs6060355	GRCh38.p7	20	35302258	GRCh37.p13	20	33890061	2017-06-21	28270201	2017-03-07	Genome Med	Exploration of haplotype research consortium imputation for genome-wide association studies in 20,032 Generation Scotland participants.	Height	20q11.22	ENSG00000225336						ENSG00000225336.2	20	33422265	32422265	34422265	467796
rs6060355	GRCh38.p7	20	35302258	GRCh37.p13	20	33890061	2017-06-21	28270201	2017-03-07	Genome Med	Exploration of haplotype research consortium imputation for genome-wide association studies in 20,032 Generation Scotland participants.	Height	20q11.22	ENSG00000227401						ENSG00000227401.1	20	34176246	33176246	35176246	-286185
rs6060355	GRCh38.p7	20	35302258	GRCh37.p13	20	33890061	2017-06-21	28270201	2017-03-07	Genome Med	Exploration of haplotype research consortium imputation for genome-wide association studies in 20,032 Generation Scotland participants.	Height	20q11.22	ENSG00000230155						ENSG00000230155.2	20	34078808	33078808	35078808	-188747
rs6060355	GRCh38.p7	20	35302258	GRCh37.p13	20	33890061	2017-06-21	28270201	2017-03-07	Genome Med	Exploration of haplotype research consortium imputation for genome-wide association studies in 20,032 Generation Scotland participants.	Height	20q11.22	ENSG00000231034						ENSG00000231034.1	20	33276492	32276492	34276492	613569
rs6060355	GRCh38.p7	20	35302258	GRCh37.p13	20	33890061	2017-06-21	28270201	2017-03-07	Genome Med	Exploration of haplotype research consortium imputation for genome-wide association studies in 20,032 Generation Scotland participants.	Height	20q11.22	ENSG00000231795						ENSG00000231795.1	20	33038735	32038735	34038735	851326
rs6060355	GRCh38.p7	20	35302258	GRCh37.p13	20	33890061	2017-06-21	28270201	2017-03-07	Genome Med	Exploration of haplotype research consortium imputation for genome-wide association studies in 20,032 Generation Scotland participants.	Height	20q11.22	ENSG00000234933						ENSG00000234933.1	20	32990502	31990502	33990502	899559
rs6060355	GRCh38.p7	20	35302258	GRCh37.p13	20	33890061	2017-06-21	28270201	2017-03-07	Genome Med	Exploration of haplotype research consortium imputation for genome-wide association studies in 20,032 Generation Scotland participants.	Height	20q11.22	ENSG00000235214	140846	FAM83C-AS1	FAM83C antisense RNA 1		antisense	ENSG00000235214.1	20	33873054	32873054	34873054	17007
rs6060355	GRCh38.p7	20	35302258	GRCh37.p13	20	33890061	2017-06-21	28270201	2017-03-07	Genome Med	Exploration of haplotype research consortium imputation for genome-wide association studies in 20,032 Generation Scotland participants.	Height	20q11.22	ENSG00000236388						ENSG00000236388.1	20	33029830	32029830	34029830	860231
rs6060355	GRCh38.p7	20	35302258	GRCh37.p13	20	33890061	2017-06-21	28270201	2017-03-07	Genome Med	Exploration of haplotype research consortium imputation for genome-wide association studies in 20,032 Generation Scotland participants.	Height	20q11.22	ENSG00000238549						ENSG00000238549.1	20	34304393	33304393	35304393	-414332
rs6060355	GRCh38.p7	20	35302258	GRCh37.p13	20	33890061	2017-06-21	28270201	2017-03-07	Genome Med	Exploration of haplotype research consortium imputation for genome-wide association studies in 20,032 Generation Scotland participants.	Height	20q11.22	ENSG00000242372	3692	EIF6	eukaryotic translation initiation factor 6	P56537	protein_coding	ENSG00000242372.2	20	33872788	32872788	34872788	17273
rs6060355	GRCh38.p7	20	35302258	GRCh37.p13	20	33890061	2017-06-21	28270201	2017-03-07	Genome Med	Exploration of haplotype research consortium imputation for genome-wide association studies in 20,032 Generation Scotland participants.	Height	20q11.22	ENSG00000261582						ENSG00000261582.1	20	33867846	32867846	34867846	22215
rs6060355	GRCh38.p7	20	35302258	GRCh37.p13	20	33890061	2017-06-21	28270201	2017-03-07	Genome Med	Exploration of haplotype research consortium imputation for genome-wide association studies in 20,032 Generation Scotland participants.	Height	20q11.22	ENSG00000264888						ENSG00000264888.1	20	33802392	32802392	34802392	87669
rs6060355	GRCh38.p7	20	35302258	GRCh37.p13	20	33890061	2017-06-21	28270201	2017-03-07	Genome Med	Exploration of haplotype research consortium imputation for genome-wide association studies in 20,032 Generation Scotland participants.	Height	20q11.22	ENSG00000269202						ENSG00000269202.1	20	33791091	32791091	34791091	98970
rs6060369	GRCh38.p7	20	35319358	GRCh37.p13	20	33907161	2008-09-12	18391950	2008-04-06	Nat Genet	Identification of ten loci associated with height highlights new biological pathways in human growth.	Height	20q11.22	ENSG00000025293	51230	PHF20	PHD finger protein 20	Q9BVI0	protein_coding	ENSG00000025293.11	20	34359896	33359896	35359896	-452735
rs6060369	GRCh38.p7	20	35319358	GRCh37.p13	20	33907161	2008-09-12	18391950	2008-04-06	Nat Genet	Identification of ten loci associated with height highlights new biological pathways in human growth.	Height	20q11.22	ENSG00000061656	6676	SPAG4	sperm associated antigen 4	Q9NPE6	protein_coding	ENSG00000061656.5	20	34203814	33203814	35203814	-296653
rs6060369	GRCh38.p7	20	35319358	GRCh37.p13	20	33907161	2008-09-12	18391950	2008-04-06	Nat Genet	Identification of ten loci associated with height highlights new biological pathways in human growth.	Height	20q11.22	ENSG00000078747	83737	ITCH	itchy E3 ubiquitin protein ligase	Q96J02	protein_coding	ENSG00000078747.8	20	32951041	31951041	33951041	956120
rs6060369	GRCh38.p7	20	35319358	GRCh37.p13	20	33907161	2008-09-12	18391950	2008-04-06	Nat Genet	Identification of ten loci associated with height highlights new biological pathways in human growth.	Height	20q11.22	ENSG00000078814	57644	MYH7B	myosin heavy chain 7B	A7E2Y1	protein_coding	ENSG00000078814.11	20	33563206	32563206	34563206	343955
rs6060369	GRCh38.p7	20	35319358	GRCh37.p13	20	33907161	2008-09-12	18391950	2008-04-06	Nat Genet	Identification of ten loci associated with height highlights new biological pathways in human growth.	Height	20q11.22	ENSG00000088298	55741	EDEM2	ER degradation enhancing alpha-mannosidase like protein 2	Q9BV94	protein_coding	ENSG00000088298.8	20	33865928	32865928	34865928	41233
rs6060369	GRCh38.p7	20	35319358	GRCh37.p13	20	33907161	2008-09-12	18391950	2008-04-06	Nat Genet	Identification of ten loci associated with height highlights new biological pathways in human growth.	Height	20q11.22	ENSG00000100983	2937	GSS	glutathione synthetase	P48637	protein_coding	ENSG00000100983.5	20	33543620	32543620	34543620	363541
rs6060369	GRCh38.p7	20	35319358	GRCh37.p13	20	33907161	2008-09-12	18391950	2008-04-06	Nat Genet	Identification of ten loci associated with height highlights new biological pathways in human growth.	Height	20q11.22	ENSG00000100991	26133	TRPC4AP	transient receptor potential cation channel subfamily C member 4 associated protein	Q8TEL6	protein_coding	ENSG00000100991.7	20	33680674	32680674	34680674	226487
rs6060369	GRCh38.p7	20	35319358	GRCh37.p13	20	33907161	2008-09-12	18391950	2008-04-06	Nat Genet	Identification of ten loci associated with height highlights new biological pathways in human growth.	Height	20q11.22	ENSG00000101000	10544	PROCR	protein C receptor	Q9UNN8	protein_coding	ENSG00000101000.4	20	33759876	32759876	34759876	147285
rs6060369	GRCh38.p7	20	35319358	GRCh37.p13	20	33907161	2008-09-12	18391950	2008-04-06	Nat Genet	Identification of ten loci associated with height highlights new biological pathways in human growth.	Height	20q11.22	ENSG00000101019	55245	UQCC1	ubiquinol-cytochrome c reductase complex assembly factor 1	Q9NVA1	protein_coding	ENSG00000101019.17	20	33999944	32999944	34999944	-92783
rs6060369	GRCh38.p7	20	35319358	GRCh37.p13	20	33907161	2008-09-12	18391950	2008-04-06	Nat Genet	Identification of ten loci associated with height highlights new biological pathways in human growth.	Height	20q11.22	ENSG00000101460	84557	MAP1LC3A	microtubule associated protein 1 light chain 3 alpha	Q9H492	protein_coding	ENSG00000101460.8	20	33134658	32134658	34134658	772503
rs6060369	GRCh38.p7	20	35319358	GRCh37.p13	20	33907161	2008-09-12	18391950	2008-04-06	Nat Genet	Identification of ten loci associated with height highlights new biological pathways in human growth.	Height	20q11.22	ENSG00000101464	128869	PIGU	phosphatidylinositol glycan anchor biosynthesis class U	Q9H490	protein_coding	ENSG00000101464.6	20	33264910	32264910	34264910	642251
rs6060369	GRCh38.p7	20	35319358	GRCh37.p13	20	33907161	2008-09-12	18391950	2008-04-06	Nat Genet	Identification of ten loci associated with height highlights new biological pathways in human growth.	Height	20q11.22	ENSG00000125965	8200	GDF5	growth differentiation factor 5	F1T0J1	protein_coding	ENSG00000125965.4	20	34042568	33042568	35042568	-135407
rs6060369	GRCh38.p7	20	35319358	GRCh37.p13	20	33907161	2008-09-12	18391950	2008-04-06	Nat Genet	Identification of ten loci associated with height highlights new biological pathways in human growth.	Height	20q11.22	ENSG00000125966	10893	MMP24	matrix metallopeptidase 24	Q86VV6	protein_coding	ENSG00000125966.8	20	33814457	32814457	34814457	92704
rs6060369	GRCh38.p7	20	35319358	GRCh37.p13	20	33907161	2008-09-12	18391950	2008-04-06	Nat Genet	Identification of ten loci associated with height highlights new biological pathways in human growth.	Height	20q11.22	ENSG00000125971	83658	DYNLRB1	dynein light chain roadblock-type 1	Q9NP97	protein_coding	ENSG00000125971.12	20	33104214	32104214	34104214	802947
rs6060369	GRCh38.p7	20	35319358	GRCh37.p13	20	33907161	2008-09-12	18391950	2008-04-06	Nat Genet	Identification of ten loci associated with height highlights new biological pathways in human growth.	Height	20q11.22	ENSG00000125991	51614	ERGIC3	ERGIC and golgi 3	A2TJK5	protein_coding	ENSG00000125991.14	20	34129770	33129770	35129770	-222609
rs6060369	GRCh38.p7	20	35319358	GRCh37.p13	20	33907161	2008-09-12	18391950	2008-04-06	Nat Genet	Identification of ten loci associated with height highlights new biological pathways in human growth.	Height	20q11.22	ENSG00000125998	128876	FAM83C	family with sequence similarity 83 member C	Q9BQN1	protein_coding	ENSG00000125998.7	20	33880204	32880204	34880204	26957
rs6060369	GRCh38.p7	20	35319358	GRCh37.p13	20	33907161	2008-09-12	18391950	2008-04-06	Nat Genet	Identification of ten loci associated with height highlights new biological pathways in human growth.	Height	20q11.22	ENSG00000126005	101410538	MMP24OS	MMP24 opposite strand		protein_coding	ENSG00000126005.11	20	33865934	32865934	34865934	41227
rs6060369	GRCh38.p7	20	35319358	GRCh37.p13	20	33907161	2008-09-12	18391950	2008-04-06	Nat Genet	Identification of ten loci associated with height highlights new biological pathways in human growth.	Height	20q11.22	ENSG00000131067	2686	GGT7	gamma-glutamyltransferase 7	A0PJJ9	protein_coding	ENSG00000131067.12	20	33460663	32460663	34460663	446498
rs6060369	GRCh38.p7	20	35319358	GRCh37.p13	20	33907161	2008-09-12	18391950	2008-04-06	Nat Genet	Identification of ten loci associated with height highlights new biological pathways in human growth.	Height	20q11.22	ENSG00000198646	23054	NCOA6	nuclear receptor coactivator 6	F6M2K2	protein_coding	ENSG00000198646.9	20	33413452	32413452	34413452	493709
rs6060369	GRCh38.p7	20	35319358	GRCh37.p13	20	33907161	2008-09-12	18391950	2008-04-06	Nat Genet	Identification of ten loci associated with height highlights new biological pathways in human growth.	Height	20q11.22	ENSG00000200301						ENSG00000200301.1	20	33783109	32783109	34783109	124052
rs6060369	GRCh38.p7	20	35319358	GRCh37.p13	20	33907161	2008-09-12	18391950	2008-04-06	Nat Genet	Identification of ten loci associated with height highlights new biological pathways in human growth.	Height	20q11.22	ENSG00000201151						ENSG00000201151.1	20	33705010	32705010	34705010	202151
rs6060369	GRCh38.p7	20	35319358	GRCh37.p13	20	33907161	2008-09-12	18391950	2008-04-06	Nat Genet	Identification of ten loci associated with height highlights new biological pathways in human growth.	Height	20q11.22	ENSG00000201498						ENSG00000201498.1	20	32972071	31972071	33972071	935090
rs6060369	GRCh38.p7	20	35319358	GRCh37.p13	20	33907161	2008-09-12	18391950	2008-04-06	Nat Genet	Identification of ten loci associated with height highlights new biological pathways in human growth.	Height	20q11.22	ENSG00000202150						ENSG00000202150.1	20	33618223	32618223	34618223	288938
rs6060369	GRCh38.p7	20	35319358	GRCh37.p13	20	33907161	2008-09-12	18391950	2008-04-06	Nat Genet	Identification of ten loci associated with height highlights new biological pathways in human growth.	Height	20q11.22	ENSG00000204183	554250	GDF5OS	growth differentiation factor 5 opposite strand		protein_coding	ENSG00000204183.1	20	34020827	33020827	35020827	-113666
rs6060369	GRCh38.p7	20	35319358	GRCh37.p13	20	33907161	2008-09-12	18391950	2008-04-06	Nat Genet	Identification of ten loci associated with height highlights new biological pathways in human growth.	Height	20q11.22	ENSG00000206582						ENSG00000206582.1	20	33114411	32114411	34114411	792750
rs6060369	GRCh38.p7	20	35319358	GRCh37.p13	20	33907161	2008-09-12	18391950	2008-04-06	Nat Genet	Identification of ten loci associated with height highlights new biological pathways in human growth.	Height	20q11.22	ENSG00000207635	574501	MIR499A	microRNA 499a		miRNA	ENSG00000207635.1	20	33578179	32578179	34578179	328982
rs6060369	GRCh38.p7	20	35319358	GRCh37.p13	20	33907161	2008-09-12	18391950	2008-04-06	Nat Genet	Identification of ten loci associated with height highlights new biological pathways in human growth.	Height	20q11.22	ENSG00000221763	100302125	MIR1289-1	microRNA 1289-1		miRNA	ENSG00000221763.1	20	34041919	33041919	35041919	-134758
rs6060369	GRCh38.p7	20	35319358	GRCh37.p13	20	33907161	2008-09-12	18391950	2008-04-06	Nat Genet	Identification of ten loci associated with height highlights new biological pathways in human growth.	Height	20q11.22	ENSG00000224497						ENSG00000224497.1	20	34132492	33132492	35132492	-225331
rs6060369	GRCh38.p7	20	35319358	GRCh37.p13	20	33907161	2008-09-12	18391950	2008-04-06	Nat Genet	Identification of ten loci associated with height highlights new biological pathways in human growth.	Height	20q11.22	ENSG00000225336						ENSG00000225336.2	20	33422265	32422265	34422265	484896
rs6060369	GRCh38.p7	20	35319358	GRCh37.p13	20	33907161	2008-09-12	18391950	2008-04-06	Nat Genet	Identification of ten loci associated with height highlights new biological pathways in human growth.	Height	20q11.22	ENSG00000227401						ENSG00000227401.1	20	34176246	33176246	35176246	-269085
rs6060369	GRCh38.p7	20	35319358	GRCh37.p13	20	33907161	2008-09-12	18391950	2008-04-06	Nat Genet	Identification of ten loci associated with height highlights new biological pathways in human growth.	Height	20q11.22	ENSG00000230155						ENSG00000230155.2	20	34078808	33078808	35078808	-171647
rs6060369	GRCh38.p7	20	35319358	GRCh37.p13	20	33907161	2008-09-12	18391950	2008-04-06	Nat Genet	Identification of ten loci associated with height highlights new biological pathways in human growth.	Height	20q11.22	ENSG00000231034						ENSG00000231034.1	20	33276492	32276492	34276492	630669
rs6060369	GRCh38.p7	20	35319358	GRCh37.p13	20	33907161	2008-09-12	18391950	2008-04-06	Nat Genet	Identification of ten loci associated with height highlights new biological pathways in human growth.	Height	20q11.22	ENSG00000231795						ENSG00000231795.1	20	33038735	32038735	34038735	868426
rs6060369	GRCh38.p7	20	35319358	GRCh37.p13	20	33907161	2008-09-12	18391950	2008-04-06	Nat Genet	Identification of ten loci associated with height highlights new biological pathways in human growth.	Height	20q11.22	ENSG00000234933						ENSG00000234933.1	20	32990502	31990502	33990502	916659
rs6060369	GRCh38.p7	20	35319358	GRCh37.p13	20	33907161	2008-09-12	18391950	2008-04-06	Nat Genet	Identification of ten loci associated with height highlights new biological pathways in human growth.	Height	20q11.22	ENSG00000235214	140846	FAM83C-AS1	FAM83C antisense RNA 1		antisense	ENSG00000235214.1	20	33873054	32873054	34873054	34107
rs6060369	GRCh38.p7	20	35319358	GRCh37.p13	20	33907161	2008-09-12	18391950	2008-04-06	Nat Genet	Identification of ten loci associated with height highlights new biological pathways in human growth.	Height	20q11.22	ENSG00000236388						ENSG00000236388.1	20	33029830	32029830	34029830	877331
rs6060369	GRCh38.p7	20	35319358	GRCh37.p13	20	33907161	2008-09-12	18391950	2008-04-06	Nat Genet	Identification of ten loci associated with height highlights new biological pathways in human growth.	Height	20q11.22	ENSG00000238549						ENSG00000238549.1	20	34304393	33304393	35304393	-397232
rs6060369	GRCh38.p7	20	35319358	GRCh37.p13	20	33907161	2008-09-12	18391950	2008-04-06	Nat Genet	Identification of ten loci associated with height highlights new biological pathways in human growth.	Height	20q11.22	ENSG00000242372	3692	EIF6	eukaryotic translation initiation factor 6	P56537	protein_coding	ENSG00000242372.2	20	33872788	32872788	34872788	34373
rs6060369	GRCh38.p7	20	35319358	GRCh37.p13	20	33907161	2008-09-12	18391950	2008-04-06	Nat Genet	Identification of ten loci associated with height highlights new biological pathways in human growth.	Height	20q11.22	ENSG00000261582						ENSG00000261582.1	20	33867846	32867846	34867846	39315
rs6060369	GRCh38.p7	20	35319358	GRCh37.p13	20	33907161	2008-09-12	18391950	2008-04-06	Nat Genet	Identification of ten loci associated with height highlights new biological pathways in human growth.	Height	20q11.22	ENSG00000264888						ENSG00000264888.1	20	33802392	32802392	34802392	104769
rs6060369	GRCh38.p7	20	35319358	GRCh37.p13	20	33907161	2008-09-12	18391950	2008-04-06	Nat Genet	Identification of ten loci associated with height highlights new biological pathways in human growth.	Height	20q11.22	ENSG00000269202						ENSG00000269202.1	20	33791091	32791091	34791091	116070
rs6060369	GRCh38.p7	20	35319358	GRCh37.p13	20	33907161	2009-09-28	18193045	2008-01-13	Nat Genet	Common variants in the GDF5-UQCC region are associated with variation in human height.	Height	20q11.22	ENSG00000025293	51230	PHF20	PHD finger protein 20	Q9BVI0	protein_coding	ENSG00000025293.11	20	34359896	33359896	35359896	-452735
rs6060369	GRCh38.p7	20	35319358	GRCh37.p13	20	33907161	2009-09-28	18193045	2008-01-13	Nat Genet	Common variants in the GDF5-UQCC region are associated with variation in human height.	Height	20q11.22	ENSG00000061656	6676	SPAG4	sperm associated antigen 4	Q9NPE6	protein_coding	ENSG00000061656.5	20	34203814	33203814	35203814	-296653
rs6060369	GRCh38.p7	20	35319358	GRCh37.p13	20	33907161	2009-09-28	18193045	2008-01-13	Nat Genet	Common variants in the GDF5-UQCC region are associated with variation in human height.	Height	20q11.22	ENSG00000078747	83737	ITCH	itchy E3 ubiquitin protein ligase	Q96J02	protein_coding	ENSG00000078747.8	20	32951041	31951041	33951041	956120
rs6060369	GRCh38.p7	20	35319358	GRCh37.p13	20	33907161	2009-09-28	18193045	2008-01-13	Nat Genet	Common variants in the GDF5-UQCC region are associated with variation in human height.	Height	20q11.22	ENSG00000078814	57644	MYH7B	myosin heavy chain 7B	A7E2Y1	protein_coding	ENSG00000078814.11	20	33563206	32563206	34563206	343955
rs6060369	GRCh38.p7	20	35319358	GRCh37.p13	20	33907161	2009-09-28	18193045	2008-01-13	Nat Genet	Common variants in the GDF5-UQCC region are associated with variation in human height.	Height	20q11.22	ENSG00000088298	55741	EDEM2	ER degradation enhancing alpha-mannosidase like protein 2	Q9BV94	protein_coding	ENSG00000088298.8	20	33865928	32865928	34865928	41233
rs6060369	GRCh38.p7	20	35319358	GRCh37.p13	20	33907161	2009-09-28	18193045	2008-01-13	Nat Genet	Common variants in the GDF5-UQCC region are associated with variation in human height.	Height	20q11.22	ENSG00000100983	2937	GSS	glutathione synthetase	P48637	protein_coding	ENSG00000100983.5	20	33543620	32543620	34543620	363541
rs6060369	GRCh38.p7	20	35319358	GRCh37.p13	20	33907161	2009-09-28	18193045	2008-01-13	Nat Genet	Common variants in the GDF5-UQCC region are associated with variation in human height.	Height	20q11.22	ENSG00000100991	26133	TRPC4AP	transient receptor potential cation channel subfamily C member 4 associated protein	Q8TEL6	protein_coding	ENSG00000100991.7	20	33680674	32680674	34680674	226487
rs6060369	GRCh38.p7	20	35319358	GRCh37.p13	20	33907161	2009-09-28	18193045	2008-01-13	Nat Genet	Common variants in the GDF5-UQCC region are associated with variation in human height.	Height	20q11.22	ENSG00000101000	10544	PROCR	protein C receptor	Q9UNN8	protein_coding	ENSG00000101000.4	20	33759876	32759876	34759876	147285
rs6060369	GRCh38.p7	20	35319358	GRCh37.p13	20	33907161	2009-09-28	18193045	2008-01-13	Nat Genet	Common variants in the GDF5-UQCC region are associated with variation in human height.	Height	20q11.22	ENSG00000101019	55245	UQCC1	ubiquinol-cytochrome c reductase complex assembly factor 1	Q9NVA1	protein_coding	ENSG00000101019.17	20	33999944	32999944	34999944	-92783
rs6060369	GRCh38.p7	20	35319358	GRCh37.p13	20	33907161	2009-09-28	18193045	2008-01-13	Nat Genet	Common variants in the GDF5-UQCC region are associated with variation in human height.	Height	20q11.22	ENSG00000101460	84557	MAP1LC3A	microtubule associated protein 1 light chain 3 alpha	Q9H492	protein_coding	ENSG00000101460.8	20	33134658	32134658	34134658	772503
rs6060369	GRCh38.p7	20	35319358	GRCh37.p13	20	33907161	2009-09-28	18193045	2008-01-13	Nat Genet	Common variants in the GDF5-UQCC region are associated with variation in human height.	Height	20q11.22	ENSG00000101464	128869	PIGU	phosphatidylinositol glycan anchor biosynthesis class U	Q9H490	protein_coding	ENSG00000101464.6	20	33264910	32264910	34264910	642251
rs6060369	GRCh38.p7	20	35319358	GRCh37.p13	20	33907161	2009-09-28	18193045	2008-01-13	Nat Genet	Common variants in the GDF5-UQCC region are associated with variation in human height.	Height	20q11.22	ENSG00000125965	8200	GDF5	growth differentiation factor 5	F1T0J1	protein_coding	ENSG00000125965.4	20	34042568	33042568	35042568	-135407
rs6060369	GRCh38.p7	20	35319358	GRCh37.p13	20	33907161	2009-09-28	18193045	2008-01-13	Nat Genet	Common variants in the GDF5-UQCC region are associated with variation in human height.	Height	20q11.22	ENSG00000125966	10893	MMP24	matrix metallopeptidase 24	Q86VV6	protein_coding	ENSG00000125966.8	20	33814457	32814457	34814457	92704
rs6060369	GRCh38.p7	20	35319358	GRCh37.p13	20	33907161	2009-09-28	18193045	2008-01-13	Nat Genet	Common variants in the GDF5-UQCC region are associated with variation in human height.	Height	20q11.22	ENSG00000125971	83658	DYNLRB1	dynein light chain roadblock-type 1	Q9NP97	protein_coding	ENSG00000125971.12	20	33104214	32104214	34104214	802947
rs6060369	GRCh38.p7	20	35319358	GRCh37.p13	20	33907161	2009-09-28	18193045	2008-01-13	Nat Genet	Common variants in the GDF5-UQCC region are associated with variation in human height.	Height	20q11.22	ENSG00000125991	51614	ERGIC3	ERGIC and golgi 3	A2TJK5	protein_coding	ENSG00000125991.14	20	34129770	33129770	35129770	-222609
rs6060369	GRCh38.p7	20	35319358	GRCh37.p13	20	33907161	2009-09-28	18193045	2008-01-13	Nat Genet	Common variants in the GDF5-UQCC region are associated with variation in human height.	Height	20q11.22	ENSG00000125998	128876	FAM83C	family with sequence similarity 83 member C	Q9BQN1	protein_coding	ENSG00000125998.7	20	33880204	32880204	34880204	26957
rs6060369	GRCh38.p7	20	35319358	GRCh37.p13	20	33907161	2009-09-28	18193045	2008-01-13	Nat Genet	Common variants in the GDF5-UQCC region are associated with variation in human height.	Height	20q11.22	ENSG00000126005	101410538	MMP24OS	MMP24 opposite strand		protein_coding	ENSG00000126005.11	20	33865934	32865934	34865934	41227
rs6060369	GRCh38.p7	20	35319358	GRCh37.p13	20	33907161	2009-09-28	18193045	2008-01-13	Nat Genet	Common variants in the GDF5-UQCC region are associated with variation in human height.	Height	20q11.22	ENSG00000131067	2686	GGT7	gamma-glutamyltransferase 7	A0PJJ9	protein_coding	ENSG00000131067.12	20	33460663	32460663	34460663	446498
rs6060369	GRCh38.p7	20	35319358	GRCh37.p13	20	33907161	2009-09-28	18193045	2008-01-13	Nat Genet	Common variants in the GDF5-UQCC region are associated with variation in human height.	Height	20q11.22	ENSG00000198646	23054	NCOA6	nuclear receptor coactivator 6	F6M2K2	protein_coding	ENSG00000198646.9	20	33413452	32413452	34413452	493709
rs6060369	GRCh38.p7	20	35319358	GRCh37.p13	20	33907161	2009-09-28	18193045	2008-01-13	Nat Genet	Common variants in the GDF5-UQCC region are associated with variation in human height.	Height	20q11.22	ENSG00000200301						ENSG00000200301.1	20	33783109	32783109	34783109	124052
rs6060369	GRCh38.p7	20	35319358	GRCh37.p13	20	33907161	2009-09-28	18193045	2008-01-13	Nat Genet	Common variants in the GDF5-UQCC region are associated with variation in human height.	Height	20q11.22	ENSG00000201151						ENSG00000201151.1	20	33705010	32705010	34705010	202151
rs6060369	GRCh38.p7	20	35319358	GRCh37.p13	20	33907161	2009-09-28	18193045	2008-01-13	Nat Genet	Common variants in the GDF5-UQCC region are associated with variation in human height.	Height	20q11.22	ENSG00000201498						ENSG00000201498.1	20	32972071	31972071	33972071	935090
rs6060369	GRCh38.p7	20	35319358	GRCh37.p13	20	33907161	2009-09-28	18193045	2008-01-13	Nat Genet	Common variants in the GDF5-UQCC region are associated with variation in human height.	Height	20q11.22	ENSG00000202150						ENSG00000202150.1	20	33618223	32618223	34618223	288938
rs6060369	GRCh38.p7	20	35319358	GRCh37.p13	20	33907161	2009-09-28	18193045	2008-01-13	Nat Genet	Common variants in the GDF5-UQCC region are associated with variation in human height.	Height	20q11.22	ENSG00000204183	554250	GDF5OS	growth differentiation factor 5 opposite strand		protein_coding	ENSG00000204183.1	20	34020827	33020827	35020827	-113666
rs6060369	GRCh38.p7	20	35319358	GRCh37.p13	20	33907161	2009-09-28	18193045	2008-01-13	Nat Genet	Common variants in the GDF5-UQCC region are associated with variation in human height.	Height	20q11.22	ENSG00000206582						ENSG00000206582.1	20	33114411	32114411	34114411	792750
rs6060369	GRCh38.p7	20	35319358	GRCh37.p13	20	33907161	2009-09-28	18193045	2008-01-13	Nat Genet	Common variants in the GDF5-UQCC region are associated with variation in human height.	Height	20q11.22	ENSG00000207635	574501	MIR499A	microRNA 499a		miRNA	ENSG00000207635.1	20	33578179	32578179	34578179	328982
rs6060369	GRCh38.p7	20	35319358	GRCh37.p13	20	33907161	2009-09-28	18193045	2008-01-13	Nat Genet	Common variants in the GDF5-UQCC region are associated with variation in human height.	Height	20q11.22	ENSG00000221763	100302125	MIR1289-1	microRNA 1289-1		miRNA	ENSG00000221763.1	20	34041919	33041919	35041919	-134758
rs6060369	GRCh38.p7	20	35319358	GRCh37.p13	20	33907161	2009-09-28	18193045	2008-01-13	Nat Genet	Common variants in the GDF5-UQCC region are associated with variation in human height.	Height	20q11.22	ENSG00000224497						ENSG00000224497.1	20	34132492	33132492	35132492	-225331
rs6060369	GRCh38.p7	20	35319358	GRCh37.p13	20	33907161	2009-09-28	18193045	2008-01-13	Nat Genet	Common variants in the GDF5-UQCC region are associated with variation in human height.	Height	20q11.22	ENSG00000225336						ENSG00000225336.2	20	33422265	32422265	34422265	484896
rs6060369	GRCh38.p7	20	35319358	GRCh37.p13	20	33907161	2009-09-28	18193045	2008-01-13	Nat Genet	Common variants in the GDF5-UQCC region are associated with variation in human height.	Height	20q11.22	ENSG00000227401						ENSG00000227401.1	20	34176246	33176246	35176246	-269085
rs6060369	GRCh38.p7	20	35319358	GRCh37.p13	20	33907161	2009-09-28	18193045	2008-01-13	Nat Genet	Common variants in the GDF5-UQCC region are associated with variation in human height.	Height	20q11.22	ENSG00000230155						ENSG00000230155.2	20	34078808	33078808	35078808	-171647
rs6060369	GRCh38.p7	20	35319358	GRCh37.p13	20	33907161	2009-09-28	18193045	2008-01-13	Nat Genet	Common variants in the GDF5-UQCC region are associated with variation in human height.	Height	20q11.22	ENSG00000231034						ENSG00000231034.1	20	33276492	32276492	34276492	630669
rs6060369	GRCh38.p7	20	35319358	GRCh37.p13	20	33907161	2009-09-28	18193045	2008-01-13	Nat Genet	Common variants in the GDF5-UQCC region are associated with variation in human height.	Height	20q11.22	ENSG00000231795						ENSG00000231795.1	20	33038735	32038735	34038735	868426
rs6060369	GRCh38.p7	20	35319358	GRCh37.p13	20	33907161	2009-09-28	18193045	2008-01-13	Nat Genet	Common variants in the GDF5-UQCC region are associated with variation in human height.	Height	20q11.22	ENSG00000234933						ENSG00000234933.1	20	32990502	31990502	33990502	916659
rs6060369	GRCh38.p7	20	35319358	GRCh37.p13	20	33907161	2009-09-28	18193045	2008-01-13	Nat Genet	Common variants in the GDF5-UQCC region are associated with variation in human height.	Height	20q11.22	ENSG00000235214	140846	FAM83C-AS1	FAM83C antisense RNA 1		antisense	ENSG00000235214.1	20	33873054	32873054	34873054	34107
rs6060369	GRCh38.p7	20	35319358	GRCh37.p13	20	33907161	2009-09-28	18193045	2008-01-13	Nat Genet	Common variants in the GDF5-UQCC region are associated with variation in human height.	Height	20q11.22	ENSG00000236388						ENSG00000236388.1	20	33029830	32029830	34029830	877331
rs6060369	GRCh38.p7	20	35319358	GRCh37.p13	20	33907161	2009-09-28	18193045	2008-01-13	Nat Genet	Common variants in the GDF5-UQCC region are associated with variation in human height.	Height	20q11.22	ENSG00000238549						ENSG00000238549.1	20	34304393	33304393	35304393	-397232
rs6060369	GRCh38.p7	20	35319358	GRCh37.p13	20	33907161	2009-09-28	18193045	2008-01-13	Nat Genet	Common variants in the GDF5-UQCC region are associated with variation in human height.	Height	20q11.22	ENSG00000242372	3692	EIF6	eukaryotic translation initiation factor 6	P56537	protein_coding	ENSG00000242372.2	20	33872788	32872788	34872788	34373
rs6060369	GRCh38.p7	20	35319358	GRCh37.p13	20	33907161	2009-09-28	18193045	2008-01-13	Nat Genet	Common variants in the GDF5-UQCC region are associated with variation in human height.	Height	20q11.22	ENSG00000261582						ENSG00000261582.1	20	33867846	32867846	34867846	39315
rs6060369	GRCh38.p7	20	35319358	GRCh37.p13	20	33907161	2009-09-28	18193045	2008-01-13	Nat Genet	Common variants in the GDF5-UQCC region are associated with variation in human height.	Height	20q11.22	ENSG00000264888						ENSG00000264888.1	20	33802392	32802392	34802392	104769
rs6060369	GRCh38.p7	20	35319358	GRCh37.p13	20	33907161	2009-09-28	18193045	2008-01-13	Nat Genet	Common variants in the GDF5-UQCC region are associated with variation in human height.	Height	20q11.22	ENSG00000269202						ENSG00000269202.1	20	33791091	32791091	34791091	116070
rs6060369	GRCh38.p7	20	35319358	GRCh37.p13	20	33907161	2015-07-15	25429064	2014-11-26	Hum Mol Genet	Meta-analysis of genome-wide association studies of adult height in East Asians identifies 17 novel loci.	Height	20q11.22	ENSG00000025293	51230	PHF20	PHD finger protein 20	Q9BVI0	protein_coding	ENSG00000025293.11	20	34359896	33359896	35359896	-452735
rs6060369	GRCh38.p7	20	35319358	GRCh37.p13	20	33907161	2015-07-15	25429064	2014-11-26	Hum Mol Genet	Meta-analysis of genome-wide association studies of adult height in East Asians identifies 17 novel loci.	Height	20q11.22	ENSG00000061656	6676	SPAG4	sperm associated antigen 4	Q9NPE6	protein_coding	ENSG00000061656.5	20	34203814	33203814	35203814	-296653
rs6060369	GRCh38.p7	20	35319358	GRCh37.p13	20	33907161	2015-07-15	25429064	2014-11-26	Hum Mol Genet	Meta-analysis of genome-wide association studies of adult height in East Asians identifies 17 novel loci.	Height	20q11.22	ENSG00000078747	83737	ITCH	itchy E3 ubiquitin protein ligase	Q96J02	protein_coding	ENSG00000078747.8	20	32951041	31951041	33951041	956120
rs6060369	GRCh38.p7	20	35319358	GRCh37.p13	20	33907161	2015-07-15	25429064	2014-11-26	Hum Mol Genet	Meta-analysis of genome-wide association studies of adult height in East Asians identifies 17 novel loci.	Height	20q11.22	ENSG00000078814	57644	MYH7B	myosin heavy chain 7B	A7E2Y1	protein_coding	ENSG00000078814.11	20	33563206	32563206	34563206	343955
rs6060369	GRCh38.p7	20	35319358	GRCh37.p13	20	33907161	2015-07-15	25429064	2014-11-26	Hum Mol Genet	Meta-analysis of genome-wide association studies of adult height in East Asians identifies 17 novel loci.	Height	20q11.22	ENSG00000088298	55741	EDEM2	ER degradation enhancing alpha-mannosidase like protein 2	Q9BV94	protein_coding	ENSG00000088298.8	20	33865928	32865928	34865928	41233
rs6060369	GRCh38.p7	20	35319358	GRCh37.p13	20	33907161	2015-07-15	25429064	2014-11-26	Hum Mol Genet	Meta-analysis of genome-wide association studies of adult height in East Asians identifies 17 novel loci.	Height	20q11.22	ENSG00000100983	2937	GSS	glutathione synthetase	P48637	protein_coding	ENSG00000100983.5	20	33543620	32543620	34543620	363541
rs6060369	GRCh38.p7	20	35319358	GRCh37.p13	20	33907161	2015-07-15	25429064	2014-11-26	Hum Mol Genet	Meta-analysis of genome-wide association studies of adult height in East Asians identifies 17 novel loci.	Height	20q11.22	ENSG00000100991	26133	TRPC4AP	transient receptor potential cation channel subfamily C member 4 associated protein	Q8TEL6	protein_coding	ENSG00000100991.7	20	33680674	32680674	34680674	226487
rs6060369	GRCh38.p7	20	35319358	GRCh37.p13	20	33907161	2015-07-15	25429064	2014-11-26	Hum Mol Genet	Meta-analysis of genome-wide association studies of adult height in East Asians identifies 17 novel loci.	Height	20q11.22	ENSG00000101000	10544	PROCR	protein C receptor	Q9UNN8	protein_coding	ENSG00000101000.4	20	33759876	32759876	34759876	147285
rs6060369	GRCh38.p7	20	35319358	GRCh37.p13	20	33907161	2015-07-15	25429064	2014-11-26	Hum Mol Genet	Meta-analysis of genome-wide association studies of adult height in East Asians identifies 17 novel loci.	Height	20q11.22	ENSG00000101019	55245	UQCC1	ubiquinol-cytochrome c reductase complex assembly factor 1	Q9NVA1	protein_coding	ENSG00000101019.17	20	33999944	32999944	34999944	-92783
rs6060369	GRCh38.p7	20	35319358	GRCh37.p13	20	33907161	2015-07-15	25429064	2014-11-26	Hum Mol Genet	Meta-analysis of genome-wide association studies of adult height in East Asians identifies 17 novel loci.	Height	20q11.22	ENSG00000101460	84557	MAP1LC3A	microtubule associated protein 1 light chain 3 alpha	Q9H492	protein_coding	ENSG00000101460.8	20	33134658	32134658	34134658	772503
rs6060369	GRCh38.p7	20	35319358	GRCh37.p13	20	33907161	2015-07-15	25429064	2014-11-26	Hum Mol Genet	Meta-analysis of genome-wide association studies of adult height in East Asians identifies 17 novel loci.	Height	20q11.22	ENSG00000101464	128869	PIGU	phosphatidylinositol glycan anchor biosynthesis class U	Q9H490	protein_coding	ENSG00000101464.6	20	33264910	32264910	34264910	642251
rs6060369	GRCh38.p7	20	35319358	GRCh37.p13	20	33907161	2015-07-15	25429064	2014-11-26	Hum Mol Genet	Meta-analysis of genome-wide association studies of adult height in East Asians identifies 17 novel loci.	Height	20q11.22	ENSG00000125965	8200	GDF5	growth differentiation factor 5	F1T0J1	protein_coding	ENSG00000125965.4	20	34042568	33042568	35042568	-135407
rs6060369	GRCh38.p7	20	35319358	GRCh37.p13	20	33907161	2015-07-15	25429064	2014-11-26	Hum Mol Genet	Meta-analysis of genome-wide association studies of adult height in East Asians identifies 17 novel loci.	Height	20q11.22	ENSG00000125966	10893	MMP24	matrix metallopeptidase 24	Q86VV6	protein_coding	ENSG00000125966.8	20	33814457	32814457	34814457	92704
rs6060369	GRCh38.p7	20	35319358	GRCh37.p13	20	33907161	2015-07-15	25429064	2014-11-26	Hum Mol Genet	Meta-analysis of genome-wide association studies of adult height in East Asians identifies 17 novel loci.	Height	20q11.22	ENSG00000125971	83658	DYNLRB1	dynein light chain roadblock-type 1	Q9NP97	protein_coding	ENSG00000125971.12	20	33104214	32104214	34104214	802947
rs6060369	GRCh38.p7	20	35319358	GRCh37.p13	20	33907161	2015-07-15	25429064	2014-11-26	Hum Mol Genet	Meta-analysis of genome-wide association studies of adult height in East Asians identifies 17 novel loci.	Height	20q11.22	ENSG00000125991	51614	ERGIC3	ERGIC and golgi 3	A2TJK5	protein_coding	ENSG00000125991.14	20	34129770	33129770	35129770	-222609
rs6060369	GRCh38.p7	20	35319358	GRCh37.p13	20	33907161	2015-07-15	25429064	2014-11-26	Hum Mol Genet	Meta-analysis of genome-wide association studies of adult height in East Asians identifies 17 novel loci.	Height	20q11.22	ENSG00000125998	128876	FAM83C	family with sequence similarity 83 member C	Q9BQN1	protein_coding	ENSG00000125998.7	20	33880204	32880204	34880204	26957
rs6060369	GRCh38.p7	20	35319358	GRCh37.p13	20	33907161	2015-07-15	25429064	2014-11-26	Hum Mol Genet	Meta-analysis of genome-wide association studies of adult height in East Asians identifies 17 novel loci.	Height	20q11.22	ENSG00000126005	101410538	MMP24OS	MMP24 opposite strand		protein_coding	ENSG00000126005.11	20	33865934	32865934	34865934	41227
rs6060369	GRCh38.p7	20	35319358	GRCh37.p13	20	33907161	2015-07-15	25429064	2014-11-26	Hum Mol Genet	Meta-analysis of genome-wide association studies of adult height in East Asians identifies 17 novel loci.	Height	20q11.22	ENSG00000131067	2686	GGT7	gamma-glutamyltransferase 7	A0PJJ9	protein_coding	ENSG00000131067.12	20	33460663	32460663	34460663	446498
rs6060369	GRCh38.p7	20	35319358	GRCh37.p13	20	33907161	2015-07-15	25429064	2014-11-26	Hum Mol Genet	Meta-analysis of genome-wide association studies of adult height in East Asians identifies 17 novel loci.	Height	20q11.22	ENSG00000198646	23054	NCOA6	nuclear receptor coactivator 6	F6M2K2	protein_coding	ENSG00000198646.9	20	33413452	32413452	34413452	493709
rs6060369	GRCh38.p7	20	35319358	GRCh37.p13	20	33907161	2015-07-15	25429064	2014-11-26	Hum Mol Genet	Meta-analysis of genome-wide association studies of adult height in East Asians identifies 17 novel loci.	Height	20q11.22	ENSG00000200301						ENSG00000200301.1	20	33783109	32783109	34783109	124052
rs6060369	GRCh38.p7	20	35319358	GRCh37.p13	20	33907161	2015-07-15	25429064	2014-11-26	Hum Mol Genet	Meta-analysis of genome-wide association studies of adult height in East Asians identifies 17 novel loci.	Height	20q11.22	ENSG00000201151						ENSG00000201151.1	20	33705010	32705010	34705010	202151
rs6060369	GRCh38.p7	20	35319358	GRCh37.p13	20	33907161	2015-07-15	25429064	2014-11-26	Hum Mol Genet	Meta-analysis of genome-wide association studies of adult height in East Asians identifies 17 novel loci.	Height	20q11.22	ENSG00000201498						ENSG00000201498.1	20	32972071	31972071	33972071	935090
rs6060369	GRCh38.p7	20	35319358	GRCh37.p13	20	33907161	2015-07-15	25429064	2014-11-26	Hum Mol Genet	Meta-analysis of genome-wide association studies of adult height in East Asians identifies 17 novel loci.	Height	20q11.22	ENSG00000202150						ENSG00000202150.1	20	33618223	32618223	34618223	288938
rs6060369	GRCh38.p7	20	35319358	GRCh37.p13	20	33907161	2015-07-15	25429064	2014-11-26	Hum Mol Genet	Meta-analysis of genome-wide association studies of adult height in East Asians identifies 17 novel loci.	Height	20q11.22	ENSG00000204183	554250	GDF5OS	growth differentiation factor 5 opposite strand		protein_coding	ENSG00000204183.1	20	34020827	33020827	35020827	-113666
rs6060369	GRCh38.p7	20	35319358	GRCh37.p13	20	33907161	2015-07-15	25429064	2014-11-26	Hum Mol Genet	Meta-analysis of genome-wide association studies of adult height in East Asians identifies 17 novel loci.	Height	20q11.22	ENSG00000206582						ENSG00000206582.1	20	33114411	32114411	34114411	792750
rs6060369	GRCh38.p7	20	35319358	GRCh37.p13	20	33907161	2015-07-15	25429064	2014-11-26	Hum Mol Genet	Meta-analysis of genome-wide association studies of adult height in East Asians identifies 17 novel loci.	Height	20q11.22	ENSG00000207635	574501	MIR499A	microRNA 499a		miRNA	ENSG00000207635.1	20	33578179	32578179	34578179	328982
rs6060369	GRCh38.p7	20	35319358	GRCh37.p13	20	33907161	2015-07-15	25429064	2014-11-26	Hum Mol Genet	Meta-analysis of genome-wide association studies of adult height in East Asians identifies 17 novel loci.	Height	20q11.22	ENSG00000221763	100302125	MIR1289-1	microRNA 1289-1		miRNA	ENSG00000221763.1	20	34041919	33041919	35041919	-134758
rs6060369	GRCh38.p7	20	35319358	GRCh37.p13	20	33907161	2015-07-15	25429064	2014-11-26	Hum Mol Genet	Meta-analysis of genome-wide association studies of adult height in East Asians identifies 17 novel loci.	Height	20q11.22	ENSG00000224497						ENSG00000224497.1	20	34132492	33132492	35132492	-225331
rs6060369	GRCh38.p7	20	35319358	GRCh37.p13	20	33907161	2015-07-15	25429064	2014-11-26	Hum Mol Genet	Meta-analysis of genome-wide association studies of adult height in East Asians identifies 17 novel loci.	Height	20q11.22	ENSG00000225336						ENSG00000225336.2	20	33422265	32422265	34422265	484896
rs6060369	GRCh38.p7	20	35319358	GRCh37.p13	20	33907161	2015-07-15	25429064	2014-11-26	Hum Mol Genet	Meta-analysis of genome-wide association studies of adult height in East Asians identifies 17 novel loci.	Height	20q11.22	ENSG00000227401						ENSG00000227401.1	20	34176246	33176246	35176246	-269085
rs6060369	GRCh38.p7	20	35319358	GRCh37.p13	20	33907161	2015-07-15	25429064	2014-11-26	Hum Mol Genet	Meta-analysis of genome-wide association studies of adult height in East Asians identifies 17 novel loci.	Height	20q11.22	ENSG00000230155						ENSG00000230155.2	20	34078808	33078808	35078808	-171647
rs6060369	GRCh38.p7	20	35319358	GRCh37.p13	20	33907161	2015-07-15	25429064	2014-11-26	Hum Mol Genet	Meta-analysis of genome-wide association studies of adult height in East Asians identifies 17 novel loci.	Height	20q11.22	ENSG00000231034						ENSG00000231034.1	20	33276492	32276492	34276492	630669
rs6060369	GRCh38.p7	20	35319358	GRCh37.p13	20	33907161	2015-07-15	25429064	2014-11-26	Hum Mol Genet	Meta-analysis of genome-wide association studies of adult height in East Asians identifies 17 novel loci.	Height	20q11.22	ENSG00000231795						ENSG00000231795.1	20	33038735	32038735	34038735	868426
rs6060369	GRCh38.p7	20	35319358	GRCh37.p13	20	33907161	2015-07-15	25429064	2014-11-26	Hum Mol Genet	Meta-analysis of genome-wide association studies of adult height in East Asians identifies 17 novel loci.	Height	20q11.22	ENSG00000234933						ENSG00000234933.1	20	32990502	31990502	33990502	916659
rs6060369	GRCh38.p7	20	35319358	GRCh37.p13	20	33907161	2015-07-15	25429064	2014-11-26	Hum Mol Genet	Meta-analysis of genome-wide association studies of adult height in East Asians identifies 17 novel loci.	Height	20q11.22	ENSG00000235214	140846	FAM83C-AS1	FAM83C antisense RNA 1		antisense	ENSG00000235214.1	20	33873054	32873054	34873054	34107
rs6060369	GRCh38.p7	20	35319358	GRCh37.p13	20	33907161	2015-07-15	25429064	2014-11-26	Hum Mol Genet	Meta-analysis of genome-wide association studies of adult height in East Asians identifies 17 novel loci.	Height	20q11.22	ENSG00000236388						ENSG00000236388.1	20	33029830	32029830	34029830	877331
rs6060369	GRCh38.p7	20	35319358	GRCh37.p13	20	33907161	2015-07-15	25429064	2014-11-26	Hum Mol Genet	Meta-analysis of genome-wide association studies of adult height in East Asians identifies 17 novel loci.	Height	20q11.22	ENSG00000238549						ENSG00000238549.1	20	34304393	33304393	35304393	-397232
rs6060369	GRCh38.p7	20	35319358	GRCh37.p13	20	33907161	2015-07-15	25429064	2014-11-26	Hum Mol Genet	Meta-analysis of genome-wide association studies of adult height in East Asians identifies 17 novel loci.	Height	20q11.22	ENSG00000242372	3692	EIF6	eukaryotic translation initiation factor 6	P56537	protein_coding	ENSG00000242372.2	20	33872788	32872788	34872788	34373
rs6060369	GRCh38.p7	20	35319358	GRCh37.p13	20	33907161	2015-07-15	25429064	2014-11-26	Hum Mol Genet	Meta-analysis of genome-wide association studies of adult height in East Asians identifies 17 novel loci.	Height	20q11.22	ENSG00000261582						ENSG00000261582.1	20	33867846	32867846	34867846	39315
rs6060369	GRCh38.p7	20	35319358	GRCh37.p13	20	33907161	2015-07-15	25429064	2014-11-26	Hum Mol Genet	Meta-analysis of genome-wide association studies of adult height in East Asians identifies 17 novel loci.	Height	20q11.22	ENSG00000264888						ENSG00000264888.1	20	33802392	32802392	34802392	104769
rs6060369	GRCh38.p7	20	35319358	GRCh37.p13	20	33907161	2015-07-15	25429064	2014-11-26	Hum Mol Genet	Meta-analysis of genome-wide association studies of adult height in East Asians identifies 17 novel loci.	Height	20q11.22	ENSG00000269202						ENSG00000269202.1	20	33791091	32791091	34791091	116070
rs6060373	GRCh38.p7	20	35326405	GRCh37.p13	20	33914208	2008-09-17	18391952	2008-04-06	Nat Genet	Genome-wide association analysis identifies 20 loci that influence adult height.	Height	20q11.22	ENSG00000025293	51230	PHF20	PHD finger protein 20	Q9BVI0	protein_coding	ENSG00000025293.11	20	34359896	33359896	35359896	-445688
rs6060373	GRCh38.p7	20	35326405	GRCh37.p13	20	33914208	2008-09-17	18391952	2008-04-06	Nat Genet	Genome-wide association analysis identifies 20 loci that influence adult height.	Height	20q11.22	ENSG00000061656	6676	SPAG4	sperm associated antigen 4	Q9NPE6	protein_coding	ENSG00000061656.5	20	34203814	33203814	35203814	-289606
rs6060373	GRCh38.p7	20	35326405	GRCh37.p13	20	33914208	2008-09-17	18391952	2008-04-06	Nat Genet	Genome-wide association analysis identifies 20 loci that influence adult height.	Height	20q11.22	ENSG00000078747	83737	ITCH	itchy E3 ubiquitin protein ligase	Q96J02	protein_coding	ENSG00000078747.8	20	32951041	31951041	33951041	963167
rs6060373	GRCh38.p7	20	35326405	GRCh37.p13	20	33914208	2008-09-17	18391952	2008-04-06	Nat Genet	Genome-wide association analysis identifies 20 loci that influence adult height.	Height	20q11.22	ENSG00000078814	57644	MYH7B	myosin heavy chain 7B	A7E2Y1	protein_coding	ENSG00000078814.11	20	33563206	32563206	34563206	351002
rs6060373	GRCh38.p7	20	35326405	GRCh37.p13	20	33914208	2008-09-17	18391952	2008-04-06	Nat Genet	Genome-wide association analysis identifies 20 loci that influence adult height.	Height	20q11.22	ENSG00000088298	55741	EDEM2	ER degradation enhancing alpha-mannosidase like protein 2	Q9BV94	protein_coding	ENSG00000088298.8	20	33865928	32865928	34865928	48280
rs6060373	GRCh38.p7	20	35326405	GRCh37.p13	20	33914208	2008-09-17	18391952	2008-04-06	Nat Genet	Genome-wide association analysis identifies 20 loci that influence adult height.	Height	20q11.22	ENSG00000100983	2937	GSS	glutathione synthetase	P48637	protein_coding	ENSG00000100983.5	20	33543620	32543620	34543620	370588
rs6060373	GRCh38.p7	20	35326405	GRCh37.p13	20	33914208	2008-09-17	18391952	2008-04-06	Nat Genet	Genome-wide association analysis identifies 20 loci that influence adult height.	Height	20q11.22	ENSG00000100991	26133	TRPC4AP	transient receptor potential cation channel subfamily C member 4 associated protein	Q8TEL6	protein_coding	ENSG00000100991.7	20	33680674	32680674	34680674	233534
rs6060373	GRCh38.p7	20	35326405	GRCh37.p13	20	33914208	2008-09-17	18391952	2008-04-06	Nat Genet	Genome-wide association analysis identifies 20 loci that influence adult height.	Height	20q11.22	ENSG00000101000	10544	PROCR	protein C receptor	Q9UNN8	protein_coding	ENSG00000101000.4	20	33759876	32759876	34759876	154332
rs6060373	GRCh38.p7	20	35326405	GRCh37.p13	20	33914208	2008-09-17	18391952	2008-04-06	Nat Genet	Genome-wide association analysis identifies 20 loci that influence adult height.	Height	20q11.22	ENSG00000101019	55245	UQCC1	ubiquinol-cytochrome c reductase complex assembly factor 1	Q9NVA1	protein_coding	ENSG00000101019.17	20	33999944	32999944	34999944	-85736
rs6060373	GRCh38.p7	20	35326405	GRCh37.p13	20	33914208	2008-09-17	18391952	2008-04-06	Nat Genet	Genome-wide association analysis identifies 20 loci that influence adult height.	Height	20q11.22	ENSG00000101460	84557	MAP1LC3A	microtubule associated protein 1 light chain 3 alpha	Q9H492	protein_coding	ENSG00000101460.8	20	33134658	32134658	34134658	779550
rs6060373	GRCh38.p7	20	35326405	GRCh37.p13	20	33914208	2008-09-17	18391952	2008-04-06	Nat Genet	Genome-wide association analysis identifies 20 loci that influence adult height.	Height	20q11.22	ENSG00000101464	128869	PIGU	phosphatidylinositol glycan anchor biosynthesis class U	Q9H490	protein_coding	ENSG00000101464.6	20	33264910	32264910	34264910	649298
rs6060373	GRCh38.p7	20	35326405	GRCh37.p13	20	33914208	2008-09-17	18391952	2008-04-06	Nat Genet	Genome-wide association analysis identifies 20 loci that influence adult height.	Height	20q11.22	ENSG00000125965	8200	GDF5	growth differentiation factor 5	F1T0J1	protein_coding	ENSG00000125965.4	20	34042568	33042568	35042568	-128360
rs6060373	GRCh38.p7	20	35326405	GRCh37.p13	20	33914208	2008-09-17	18391952	2008-04-06	Nat Genet	Genome-wide association analysis identifies 20 loci that influence adult height.	Height	20q11.22	ENSG00000125966	10893	MMP24	matrix metallopeptidase 24	Q86VV6	protein_coding	ENSG00000125966.8	20	33814457	32814457	34814457	99751
rs6060373	GRCh38.p7	20	35326405	GRCh37.p13	20	33914208	2008-09-17	18391952	2008-04-06	Nat Genet	Genome-wide association analysis identifies 20 loci that influence adult height.	Height	20q11.22	ENSG00000125971	83658	DYNLRB1	dynein light chain roadblock-type 1	Q9NP97	protein_coding	ENSG00000125971.12	20	33104214	32104214	34104214	809994
rs6060373	GRCh38.p7	20	35326405	GRCh37.p13	20	33914208	2008-09-17	18391952	2008-04-06	Nat Genet	Genome-wide association analysis identifies 20 loci that influence adult height.	Height	20q11.22	ENSG00000125991	51614	ERGIC3	ERGIC and golgi 3	A2TJK5	protein_coding	ENSG00000125991.14	20	34129770	33129770	35129770	-215562
rs6060373	GRCh38.p7	20	35326405	GRCh37.p13	20	33914208	2008-09-17	18391952	2008-04-06	Nat Genet	Genome-wide association analysis identifies 20 loci that influence adult height.	Height	20q11.22	ENSG00000125998	128876	FAM83C	family with sequence similarity 83 member C	Q9BQN1	protein_coding	ENSG00000125998.7	20	33880204	32880204	34880204	34004
rs6060373	GRCh38.p7	20	35326405	GRCh37.p13	20	33914208	2008-09-17	18391952	2008-04-06	Nat Genet	Genome-wide association analysis identifies 20 loci that influence adult height.	Height	20q11.22	ENSG00000126005	101410538	MMP24OS	MMP24 opposite strand		protein_coding	ENSG00000126005.11	20	33865934	32865934	34865934	48274
rs6060373	GRCh38.p7	20	35326405	GRCh37.p13	20	33914208	2008-09-17	18391952	2008-04-06	Nat Genet	Genome-wide association analysis identifies 20 loci that influence adult height.	Height	20q11.22	ENSG00000131067	2686	GGT7	gamma-glutamyltransferase 7	A0PJJ9	protein_coding	ENSG00000131067.12	20	33460663	32460663	34460663	453545
rs6060373	GRCh38.p7	20	35326405	GRCh37.p13	20	33914208	2008-09-17	18391952	2008-04-06	Nat Genet	Genome-wide association analysis identifies 20 loci that influence adult height.	Height	20q11.22	ENSG00000198646	23054	NCOA6	nuclear receptor coactivator 6	F6M2K2	protein_coding	ENSG00000198646.9	20	33413452	32413452	34413452	500756
rs6060373	GRCh38.p7	20	35326405	GRCh37.p13	20	33914208	2008-09-17	18391952	2008-04-06	Nat Genet	Genome-wide association analysis identifies 20 loci that influence adult height.	Height	20q11.22	ENSG00000200301						ENSG00000200301.1	20	33783109	32783109	34783109	131099
rs6060373	GRCh38.p7	20	35326405	GRCh37.p13	20	33914208	2008-09-17	18391952	2008-04-06	Nat Genet	Genome-wide association analysis identifies 20 loci that influence adult height.	Height	20q11.22	ENSG00000201151						ENSG00000201151.1	20	33705010	32705010	34705010	209198
rs6060373	GRCh38.p7	20	35326405	GRCh37.p13	20	33914208	2008-09-17	18391952	2008-04-06	Nat Genet	Genome-wide association analysis identifies 20 loci that influence adult height.	Height	20q11.22	ENSG00000201498						ENSG00000201498.1	20	32972071	31972071	33972071	942137
rs6060373	GRCh38.p7	20	35326405	GRCh37.p13	20	33914208	2008-09-17	18391952	2008-04-06	Nat Genet	Genome-wide association analysis identifies 20 loci that influence adult height.	Height	20q11.22	ENSG00000202150						ENSG00000202150.1	20	33618223	32618223	34618223	295985
rs6060373	GRCh38.p7	20	35326405	GRCh37.p13	20	33914208	2008-09-17	18391952	2008-04-06	Nat Genet	Genome-wide association analysis identifies 20 loci that influence adult height.	Height	20q11.22	ENSG00000204183	554250	GDF5OS	growth differentiation factor 5 opposite strand		protein_coding	ENSG00000204183.1	20	34020827	33020827	35020827	-106619
rs6060373	GRCh38.p7	20	35326405	GRCh37.p13	20	33914208	2008-09-17	18391952	2008-04-06	Nat Genet	Genome-wide association analysis identifies 20 loci that influence adult height.	Height	20q11.22	ENSG00000206582						ENSG00000206582.1	20	33114411	32114411	34114411	799797
rs6060373	GRCh38.p7	20	35326405	GRCh37.p13	20	33914208	2008-09-17	18391952	2008-04-06	Nat Genet	Genome-wide association analysis identifies 20 loci that influence adult height.	Height	20q11.22	ENSG00000207635	574501	MIR499A	microRNA 499a		miRNA	ENSG00000207635.1	20	33578179	32578179	34578179	336029
rs6060373	GRCh38.p7	20	35326405	GRCh37.p13	20	33914208	2008-09-17	18391952	2008-04-06	Nat Genet	Genome-wide association analysis identifies 20 loci that influence adult height.	Height	20q11.22	ENSG00000221763	100302125	MIR1289-1	microRNA 1289-1		miRNA	ENSG00000221763.1	20	34041919	33041919	35041919	-127711
rs6060373	GRCh38.p7	20	35326405	GRCh37.p13	20	33914208	2008-09-17	18391952	2008-04-06	Nat Genet	Genome-wide association analysis identifies 20 loci that influence adult height.	Height	20q11.22	ENSG00000224497						ENSG00000224497.1	20	34132492	33132492	35132492	-218284
rs6060373	GRCh38.p7	20	35326405	GRCh37.p13	20	33914208	2008-09-17	18391952	2008-04-06	Nat Genet	Genome-wide association analysis identifies 20 loci that influence adult height.	Height	20q11.22	ENSG00000225336						ENSG00000225336.2	20	33422265	32422265	34422265	491943
rs6060373	GRCh38.p7	20	35326405	GRCh37.p13	20	33914208	2008-09-17	18391952	2008-04-06	Nat Genet	Genome-wide association analysis identifies 20 loci that influence adult height.	Height	20q11.22	ENSG00000227401						ENSG00000227401.1	20	34176246	33176246	35176246	-262038
rs6060373	GRCh38.p7	20	35326405	GRCh37.p13	20	33914208	2008-09-17	18391952	2008-04-06	Nat Genet	Genome-wide association analysis identifies 20 loci that influence adult height.	Height	20q11.22	ENSG00000230155						ENSG00000230155.2	20	34078808	33078808	35078808	-164600
rs6060373	GRCh38.p7	20	35326405	GRCh37.p13	20	33914208	2008-09-17	18391952	2008-04-06	Nat Genet	Genome-wide association analysis identifies 20 loci that influence adult height.	Height	20q11.22	ENSG00000231034						ENSG00000231034.1	20	33276492	32276492	34276492	637716
rs6060373	GRCh38.p7	20	35326405	GRCh37.p13	20	33914208	2008-09-17	18391952	2008-04-06	Nat Genet	Genome-wide association analysis identifies 20 loci that influence adult height.	Height	20q11.22	ENSG00000231795						ENSG00000231795.1	20	33038735	32038735	34038735	875473
rs6060373	GRCh38.p7	20	35326405	GRCh37.p13	20	33914208	2008-09-17	18391952	2008-04-06	Nat Genet	Genome-wide association analysis identifies 20 loci that influence adult height.	Height	20q11.22	ENSG00000234933						ENSG00000234933.1	20	32990502	31990502	33990502	923706
rs6060373	GRCh38.p7	20	35326405	GRCh37.p13	20	33914208	2008-09-17	18391952	2008-04-06	Nat Genet	Genome-wide association analysis identifies 20 loci that influence adult height.	Height	20q11.22	ENSG00000235214	140846	FAM83C-AS1	FAM83C antisense RNA 1		antisense	ENSG00000235214.1	20	33873054	32873054	34873054	41154
rs6060373	GRCh38.p7	20	35326405	GRCh37.p13	20	33914208	2008-09-17	18391952	2008-04-06	Nat Genet	Genome-wide association analysis identifies 20 loci that influence adult height.	Height	20q11.22	ENSG00000236388						ENSG00000236388.1	20	33029830	32029830	34029830	884378
rs6060373	GRCh38.p7	20	35326405	GRCh37.p13	20	33914208	2008-09-17	18391952	2008-04-06	Nat Genet	Genome-wide association analysis identifies 20 loci that influence adult height.	Height	20q11.22	ENSG00000238549						ENSG00000238549.1	20	34304393	33304393	35304393	-390185
rs6060373	GRCh38.p7	20	35326405	GRCh37.p13	20	33914208	2008-09-17	18391952	2008-04-06	Nat Genet	Genome-wide association analysis identifies 20 loci that influence adult height.	Height	20q11.22	ENSG00000242372	3692	EIF6	eukaryotic translation initiation factor 6	P56537	protein_coding	ENSG00000242372.2	20	33872788	32872788	34872788	41420
rs6060373	GRCh38.p7	20	35326405	GRCh37.p13	20	33914208	2008-09-17	18391952	2008-04-06	Nat Genet	Genome-wide association analysis identifies 20 loci that influence adult height.	Height	20q11.22	ENSG00000261582						ENSG00000261582.1	20	33867846	32867846	34867846	46362
rs6060373	GRCh38.p7	20	35326405	GRCh37.p13	20	33914208	2008-09-17	18391952	2008-04-06	Nat Genet	Genome-wide association analysis identifies 20 loci that influence adult height.	Height	20q11.22	ENSG00000264888						ENSG00000264888.1	20	33802392	32802392	34802392	111816
rs6060373	GRCh38.p7	20	35326405	GRCh37.p13	20	33914208	2008-09-17	18391952	2008-04-06	Nat Genet	Genome-wide association analysis identifies 20 loci that influence adult height.	Height	20q11.22	ENSG00000269202						ENSG00000269202.1	20	33791091	32791091	34791091	123117
rs6060402	GRCh38.p7	20	35417437	GRCh37.p13	20	34005240	2017-06-21	28270201	2017-03-07	Genome Med	Exploration of haplotype research consortium imputation for genome-wide association studies in 20,032 Generation Scotland participants.	Height	20q11.22	ENSG00000025293	51230	PHF20	PHD finger protein 20	Q9BVI0	protein_coding	ENSG00000025293.11	20	34359896	33359896	35359896	-354656
rs6060402	GRCh38.p7	20	35417437	GRCh37.p13	20	34005240	2017-06-21	28270201	2017-03-07	Genome Med	Exploration of haplotype research consortium imputation for genome-wide association studies in 20,032 Generation Scotland participants.	Height	20q11.22	ENSG00000061656	6676	SPAG4	sperm associated antigen 4	Q9NPE6	protein_coding	ENSG00000061656.5	20	34203814	33203814	35203814	-198574
rs6060402	GRCh38.p7	20	35417437	GRCh37.p13	20	34005240	2017-06-21	28270201	2017-03-07	Genome Med	Exploration of haplotype research consortium imputation for genome-wide association studies in 20,032 Generation Scotland participants.	Height	20q11.22	ENSG00000078814	57644	MYH7B	myosin heavy chain 7B	A7E2Y1	protein_coding	ENSG00000078814.11	20	33563206	32563206	34563206	442034
rs6060402	GRCh38.p7	20	35417437	GRCh37.p13	20	34005240	2017-06-21	28270201	2017-03-07	Genome Med	Exploration of haplotype research consortium imputation for genome-wide association studies in 20,032 Generation Scotland participants.	Height	20q11.22	ENSG00000088298	55741	EDEM2	ER degradation enhancing alpha-mannosidase like protein 2	Q9BV94	protein_coding	ENSG00000088298.8	20	33865928	32865928	34865928	139312
rs6060402	GRCh38.p7	20	35417437	GRCh37.p13	20	34005240	2017-06-21	28270201	2017-03-07	Genome Med	Exploration of haplotype research consortium imputation for genome-wide association studies in 20,032 Generation Scotland participants.	Height	20q11.22	ENSG00000100983	2937	GSS	glutathione synthetase	P48637	protein_coding	ENSG00000100983.5	20	33543620	32543620	34543620	461620
rs6060402	GRCh38.p7	20	35417437	GRCh37.p13	20	34005240	2017-06-21	28270201	2017-03-07	Genome Med	Exploration of haplotype research consortium imputation for genome-wide association studies in 20,032 Generation Scotland participants.	Height	20q11.22	ENSG00000100991	26133	TRPC4AP	transient receptor potential cation channel subfamily C member 4 associated protein	Q8TEL6	protein_coding	ENSG00000100991.7	20	33680674	32680674	34680674	324566
rs6060402	GRCh38.p7	20	35417437	GRCh37.p13	20	34005240	2017-06-21	28270201	2017-03-07	Genome Med	Exploration of haplotype research consortium imputation for genome-wide association studies in 20,032 Generation Scotland participants.	Height	20q11.22	ENSG00000101000	10544	PROCR	protein C receptor	Q9UNN8	protein_coding	ENSG00000101000.4	20	33759876	32759876	34759876	245364
rs6060402	GRCh38.p7	20	35417437	GRCh37.p13	20	34005240	2017-06-21	28270201	2017-03-07	Genome Med	Exploration of haplotype research consortium imputation for genome-wide association studies in 20,032 Generation Scotland participants.	Height	20q11.22	ENSG00000101019	55245	UQCC1	ubiquinol-cytochrome c reductase complex assembly factor 1	Q9NVA1	protein_coding	ENSG00000101019.17	20	33999944	32999944	34999944	5296
rs6060402	GRCh38.p7	20	35417437	GRCh37.p13	20	34005240	2017-06-21	28270201	2017-03-07	Genome Med	Exploration of haplotype research consortium imputation for genome-wide association studies in 20,032 Generation Scotland participants.	Height	20q11.22	ENSG00000101460	84557	MAP1LC3A	microtubule associated protein 1 light chain 3 alpha	Q9H492	protein_coding	ENSG00000101460.8	20	33134658	32134658	34134658	870582
rs6060402	GRCh38.p7	20	35417437	GRCh37.p13	20	34005240	2017-06-21	28270201	2017-03-07	Genome Med	Exploration of haplotype research consortium imputation for genome-wide association studies in 20,032 Generation Scotland participants.	Height	20q11.22	ENSG00000101464	128869	PIGU	phosphatidylinositol glycan anchor biosynthesis class U	Q9H490	protein_coding	ENSG00000101464.6	20	33264910	32264910	34264910	740330
rs6060402	GRCh38.p7	20	35417437	GRCh37.p13	20	34005240	2017-06-21	28270201	2017-03-07	Genome Med	Exploration of haplotype research consortium imputation for genome-wide association studies in 20,032 Generation Scotland participants.	Height	20q11.22	ENSG00000125965	8200	GDF5	growth differentiation factor 5	F1T0J1	protein_coding	ENSG00000125965.4	20	34042568	33042568	35042568	-37328
rs6060402	GRCh38.p7	20	35417437	GRCh37.p13	20	34005240	2017-06-21	28270201	2017-03-07	Genome Med	Exploration of haplotype research consortium imputation for genome-wide association studies in 20,032 Generation Scotland participants.	Height	20q11.22	ENSG00000125966	10893	MMP24	matrix metallopeptidase 24	Q86VV6	protein_coding	ENSG00000125966.8	20	33814457	32814457	34814457	190783
rs6060402	GRCh38.p7	20	35417437	GRCh37.p13	20	34005240	2017-06-21	28270201	2017-03-07	Genome Med	Exploration of haplotype research consortium imputation for genome-wide association studies in 20,032 Generation Scotland participants.	Height	20q11.22	ENSG00000125971	83658	DYNLRB1	dynein light chain roadblock-type 1	Q9NP97	protein_coding	ENSG00000125971.12	20	33104214	32104214	34104214	901026
rs6060402	GRCh38.p7	20	35417437	GRCh37.p13	20	34005240	2017-06-21	28270201	2017-03-07	Genome Med	Exploration of haplotype research consortium imputation for genome-wide association studies in 20,032 Generation Scotland participants.	Height	20q11.22	ENSG00000125991	51614	ERGIC3	ERGIC and golgi 3	A2TJK5	protein_coding	ENSG00000125991.14	20	34129770	33129770	35129770	-124530
rs6060402	GRCh38.p7	20	35417437	GRCh37.p13	20	34005240	2017-06-21	28270201	2017-03-07	Genome Med	Exploration of haplotype research consortium imputation for genome-wide association studies in 20,032 Generation Scotland participants.	Height	20q11.22	ENSG00000125998	128876	FAM83C	family with sequence similarity 83 member C	Q9BQN1	protein_coding	ENSG00000125998.7	20	33880204	32880204	34880204	125036
rs6060402	GRCh38.p7	20	35417437	GRCh37.p13	20	34005240	2017-06-21	28270201	2017-03-07	Genome Med	Exploration of haplotype research consortium imputation for genome-wide association studies in 20,032 Generation Scotland participants.	Height	20q11.22	ENSG00000126005	101410538	MMP24OS	MMP24 opposite strand		protein_coding	ENSG00000126005.11	20	33865934	32865934	34865934	139306
rs6060402	GRCh38.p7	20	35417437	GRCh37.p13	20	34005240	2017-06-21	28270201	2017-03-07	Genome Med	Exploration of haplotype research consortium imputation for genome-wide association studies in 20,032 Generation Scotland participants.	Height	20q11.22	ENSG00000131067	2686	GGT7	gamma-glutamyltransferase 7	A0PJJ9	protein_coding	ENSG00000131067.12	20	33460663	32460663	34460663	544577
rs6060402	GRCh38.p7	20	35417437	GRCh37.p13	20	34005240	2017-06-21	28270201	2017-03-07	Genome Med	Exploration of haplotype research consortium imputation for genome-wide association studies in 20,032 Generation Scotland participants.	Height	20q11.22	ENSG00000198646	23054	NCOA6	nuclear receptor coactivator 6	F6M2K2	protein_coding	ENSG00000198646.9	20	33413452	32413452	34413452	591788
rs6060402	GRCh38.p7	20	35417437	GRCh37.p13	20	34005240	2017-06-21	28270201	2017-03-07	Genome Med	Exploration of haplotype research consortium imputation for genome-wide association studies in 20,032 Generation Scotland participants.	Height	20q11.22	ENSG00000200301						ENSG00000200301.1	20	33783109	32783109	34783109	222131
rs6060402	GRCh38.p7	20	35417437	GRCh37.p13	20	34005240	2017-06-21	28270201	2017-03-07	Genome Med	Exploration of haplotype research consortium imputation for genome-wide association studies in 20,032 Generation Scotland participants.	Height	20q11.22	ENSG00000201151						ENSG00000201151.1	20	33705010	32705010	34705010	300230
rs6060402	GRCh38.p7	20	35417437	GRCh37.p13	20	34005240	2017-06-21	28270201	2017-03-07	Genome Med	Exploration of haplotype research consortium imputation for genome-wide association studies in 20,032 Generation Scotland participants.	Height	20q11.22	ENSG00000202150						ENSG00000202150.1	20	33618223	32618223	34618223	387017
rs6060402	GRCh38.p7	20	35417437	GRCh37.p13	20	34005240	2017-06-21	28270201	2017-03-07	Genome Med	Exploration of haplotype research consortium imputation for genome-wide association studies in 20,032 Generation Scotland participants.	Height	20q11.22	ENSG00000204183	554250	GDF5OS	growth differentiation factor 5 opposite strand		protein_coding	ENSG00000204183.1	20	34020827	33020827	35020827	-15587
rs6060402	GRCh38.p7	20	35417437	GRCh37.p13	20	34005240	2017-06-21	28270201	2017-03-07	Genome Med	Exploration of haplotype research consortium imputation for genome-wide association studies in 20,032 Generation Scotland participants.	Height	20q11.22	ENSG00000206582						ENSG00000206582.1	20	33114411	32114411	34114411	890829
rs6060402	GRCh38.p7	20	35417437	GRCh37.p13	20	34005240	2017-06-21	28270201	2017-03-07	Genome Med	Exploration of haplotype research consortium imputation for genome-wide association studies in 20,032 Generation Scotland participants.	Height	20q11.22	ENSG00000207635	574501	MIR499A	microRNA 499a		miRNA	ENSG00000207635.1	20	33578179	32578179	34578179	427061
rs6060402	GRCh38.p7	20	35417437	GRCh37.p13	20	34005240	2017-06-21	28270201	2017-03-07	Genome Med	Exploration of haplotype research consortium imputation for genome-wide association studies in 20,032 Generation Scotland participants.	Height	20q11.22	ENSG00000221763	100302125	MIR1289-1	microRNA 1289-1		miRNA	ENSG00000221763.1	20	34041919	33041919	35041919	-36679
rs6060402	GRCh38.p7	20	35417437	GRCh37.p13	20	34005240	2017-06-21	28270201	2017-03-07	Genome Med	Exploration of haplotype research consortium imputation for genome-wide association studies in 20,032 Generation Scotland participants.	Height	20q11.22	ENSG00000224497						ENSG00000224497.1	20	34132492	33132492	35132492	-127252
rs6060402	GRCh38.p7	20	35417437	GRCh37.p13	20	34005240	2017-06-21	28270201	2017-03-07	Genome Med	Exploration of haplotype research consortium imputation for genome-wide association studies in 20,032 Generation Scotland participants.	Height	20q11.22	ENSG00000225336						ENSG00000225336.2	20	33422265	32422265	34422265	582975
rs6060402	GRCh38.p7	20	35417437	GRCh37.p13	20	34005240	2017-06-21	28270201	2017-03-07	Genome Med	Exploration of haplotype research consortium imputation for genome-wide association studies in 20,032 Generation Scotland participants.	Height	20q11.22	ENSG00000227401						ENSG00000227401.1	20	34176246	33176246	35176246	-171006
rs6060402	GRCh38.p7	20	35417437	GRCh37.p13	20	34005240	2017-06-21	28270201	2017-03-07	Genome Med	Exploration of haplotype research consortium imputation for genome-wide association studies in 20,032 Generation Scotland participants.	Height	20q11.22	ENSG00000230155						ENSG00000230155.2	20	34078808	33078808	35078808	-73568
rs6060402	GRCh38.p7	20	35417437	GRCh37.p13	20	34005240	2017-06-21	28270201	2017-03-07	Genome Med	Exploration of haplotype research consortium imputation for genome-wide association studies in 20,032 Generation Scotland participants.	Height	20q11.22	ENSG00000231034						ENSG00000231034.1	20	33276492	32276492	34276492	728748
rs6060402	GRCh38.p7	20	35417437	GRCh37.p13	20	34005240	2017-06-21	28270201	2017-03-07	Genome Med	Exploration of haplotype research consortium imputation for genome-wide association studies in 20,032 Generation Scotland participants.	Height	20q11.22	ENSG00000231795						ENSG00000231795.1	20	33038735	32038735	34038735	966505
rs6060402	GRCh38.p7	20	35417437	GRCh37.p13	20	34005240	2017-06-21	28270201	2017-03-07	Genome Med	Exploration of haplotype research consortium imputation for genome-wide association studies in 20,032 Generation Scotland participants.	Height	20q11.22	ENSG00000235214	140846	FAM83C-AS1	FAM83C antisense RNA 1		antisense	ENSG00000235214.1	20	33873054	32873054	34873054	132186
rs6060402	GRCh38.p7	20	35417437	GRCh37.p13	20	34005240	2017-06-21	28270201	2017-03-07	Genome Med	Exploration of haplotype research consortium imputation for genome-wide association studies in 20,032 Generation Scotland participants.	Height	20q11.22	ENSG00000236388						ENSG00000236388.1	20	33029830	32029830	34029830	975410
rs6060402	GRCh38.p7	20	35417437	GRCh37.p13	20	34005240	2017-06-21	28270201	2017-03-07	Genome Med	Exploration of haplotype research consortium imputation for genome-wide association studies in 20,032 Generation Scotland participants.	Height	20q11.22	ENSG00000238549						ENSG00000238549.1	20	34304393	33304393	35304393	-299153
rs6060402	GRCh38.p7	20	35417437	GRCh37.p13	20	34005240	2017-06-21	28270201	2017-03-07	Genome Med	Exploration of haplotype research consortium imputation for genome-wide association studies in 20,032 Generation Scotland participants.	Height	20q11.22	ENSG00000242372	3692	EIF6	eukaryotic translation initiation factor 6	P56537	protein_coding	ENSG00000242372.2	20	33872788	32872788	34872788	132452
rs6060402	GRCh38.p7	20	35417437	GRCh37.p13	20	34005240	2017-06-21	28270201	2017-03-07	Genome Med	Exploration of haplotype research consortium imputation for genome-wide association studies in 20,032 Generation Scotland participants.	Height	20q11.22	ENSG00000261582						ENSG00000261582.1	20	33867846	32867846	34867846	137394
rs6060402	GRCh38.p7	20	35417437	GRCh37.p13	20	34005240	2017-06-21	28270201	2017-03-07	Genome Med	Exploration of haplotype research consortium imputation for genome-wide association studies in 20,032 Generation Scotland participants.	Height	20q11.22	ENSG00000264888						ENSG00000264888.1	20	33802392	32802392	34802392	202848
rs6060402	GRCh38.p7	20	35417437	GRCh37.p13	20	34005240	2017-06-21	28270201	2017-03-07	Genome Med	Exploration of haplotype research consortium imputation for genome-wide association studies in 20,032 Generation Scotland participants.	Height	20q11.22	ENSG00000269202						ENSG00000269202.1	20	33791091	32791091	34791091	214149
rs6088792	GRCh38.p7	20	35321981	GRCh37.p13	20	33909784	2008-07-01	18391951	2008-04-06	Nat Genet	Many sequence variants affecting diversity of adult human height.	Height	20q11.22	ENSG00000025293	51230	PHF20	PHD finger protein 20	Q9BVI0	protein_coding	ENSG00000025293.11	20	34359896	33359896	35359896	-450112
rs6088792	GRCh38.p7	20	35321981	GRCh37.p13	20	33909784	2008-07-01	18391951	2008-04-06	Nat Genet	Many sequence variants affecting diversity of adult human height.	Height	20q11.22	ENSG00000061656	6676	SPAG4	sperm associated antigen 4	Q9NPE6	protein_coding	ENSG00000061656.5	20	34203814	33203814	35203814	-294030
rs6088792	GRCh38.p7	20	35321981	GRCh37.p13	20	33909784	2008-07-01	18391951	2008-04-06	Nat Genet	Many sequence variants affecting diversity of adult human height.	Height	20q11.22	ENSG00000078747	83737	ITCH	itchy E3 ubiquitin protein ligase	Q96J02	protein_coding	ENSG00000078747.8	20	32951041	31951041	33951041	958743
rs6088792	GRCh38.p7	20	35321981	GRCh37.p13	20	33909784	2008-07-01	18391951	2008-04-06	Nat Genet	Many sequence variants affecting diversity of adult human height.	Height	20q11.22	ENSG00000078814	57644	MYH7B	myosin heavy chain 7B	A7E2Y1	protein_coding	ENSG00000078814.11	20	33563206	32563206	34563206	346578
rs6088792	GRCh38.p7	20	35321981	GRCh37.p13	20	33909784	2008-07-01	18391951	2008-04-06	Nat Genet	Many sequence variants affecting diversity of adult human height.	Height	20q11.22	ENSG00000088298	55741	EDEM2	ER degradation enhancing alpha-mannosidase like protein 2	Q9BV94	protein_coding	ENSG00000088298.8	20	33865928	32865928	34865928	43856
rs6088792	GRCh38.p7	20	35321981	GRCh37.p13	20	33909784	2008-07-01	18391951	2008-04-06	Nat Genet	Many sequence variants affecting diversity of adult human height.	Height	20q11.22	ENSG00000100983	2937	GSS	glutathione synthetase	P48637	protein_coding	ENSG00000100983.5	20	33543620	32543620	34543620	366164
rs6088792	GRCh38.p7	20	35321981	GRCh37.p13	20	33909784	2008-07-01	18391951	2008-04-06	Nat Genet	Many sequence variants affecting diversity of adult human height.	Height	20q11.22	ENSG00000100991	26133	TRPC4AP	transient receptor potential cation channel subfamily C member 4 associated protein	Q8TEL6	protein_coding	ENSG00000100991.7	20	33680674	32680674	34680674	229110
rs6088792	GRCh38.p7	20	35321981	GRCh37.p13	20	33909784	2008-07-01	18391951	2008-04-06	Nat Genet	Many sequence variants affecting diversity of adult human height.	Height	20q11.22	ENSG00000101000	10544	PROCR	protein C receptor	Q9UNN8	protein_coding	ENSG00000101000.4	20	33759876	32759876	34759876	149908
rs6088792	GRCh38.p7	20	35321981	GRCh37.p13	20	33909784	2008-07-01	18391951	2008-04-06	Nat Genet	Many sequence variants affecting diversity of adult human height.	Height	20q11.22	ENSG00000101019	55245	UQCC1	ubiquinol-cytochrome c reductase complex assembly factor 1	Q9NVA1	protein_coding	ENSG00000101019.17	20	33999944	32999944	34999944	-90160
rs6088792	GRCh38.p7	20	35321981	GRCh37.p13	20	33909784	2008-07-01	18391951	2008-04-06	Nat Genet	Many sequence variants affecting diversity of adult human height.	Height	20q11.22	ENSG00000101460	84557	MAP1LC3A	microtubule associated protein 1 light chain 3 alpha	Q9H492	protein_coding	ENSG00000101460.8	20	33134658	32134658	34134658	775126
rs6088792	GRCh38.p7	20	35321981	GRCh37.p13	20	33909784	2008-07-01	18391951	2008-04-06	Nat Genet	Many sequence variants affecting diversity of adult human height.	Height	20q11.22	ENSG00000101464	128869	PIGU	phosphatidylinositol glycan anchor biosynthesis class U	Q9H490	protein_coding	ENSG00000101464.6	20	33264910	32264910	34264910	644874
rs6088792	GRCh38.p7	20	35321981	GRCh37.p13	20	33909784	2008-07-01	18391951	2008-04-06	Nat Genet	Many sequence variants affecting diversity of adult human height.	Height	20q11.22	ENSG00000125965	8200	GDF5	growth differentiation factor 5	F1T0J1	protein_coding	ENSG00000125965.4	20	34042568	33042568	35042568	-132784
rs6088792	GRCh38.p7	20	35321981	GRCh37.p13	20	33909784	2008-07-01	18391951	2008-04-06	Nat Genet	Many sequence variants affecting diversity of adult human height.	Height	20q11.22	ENSG00000125966	10893	MMP24	matrix metallopeptidase 24	Q86VV6	protein_coding	ENSG00000125966.8	20	33814457	32814457	34814457	95327
rs6088792	GRCh38.p7	20	35321981	GRCh37.p13	20	33909784	2008-07-01	18391951	2008-04-06	Nat Genet	Many sequence variants affecting diversity of adult human height.	Height	20q11.22	ENSG00000125971	83658	DYNLRB1	dynein light chain roadblock-type 1	Q9NP97	protein_coding	ENSG00000125971.12	20	33104214	32104214	34104214	805570
rs6088792	GRCh38.p7	20	35321981	GRCh37.p13	20	33909784	2008-07-01	18391951	2008-04-06	Nat Genet	Many sequence variants affecting diversity of adult human height.	Height	20q11.22	ENSG00000125991	51614	ERGIC3	ERGIC and golgi 3	A2TJK5	protein_coding	ENSG00000125991.14	20	34129770	33129770	35129770	-219986
rs6088792	GRCh38.p7	20	35321981	GRCh37.p13	20	33909784	2008-07-01	18391951	2008-04-06	Nat Genet	Many sequence variants affecting diversity of adult human height.	Height	20q11.22	ENSG00000125998	128876	FAM83C	family with sequence similarity 83 member C	Q9BQN1	protein_coding	ENSG00000125998.7	20	33880204	32880204	34880204	29580
rs6088792	GRCh38.p7	20	35321981	GRCh37.p13	20	33909784	2008-07-01	18391951	2008-04-06	Nat Genet	Many sequence variants affecting diversity of adult human height.	Height	20q11.22	ENSG00000126005	101410538	MMP24OS	MMP24 opposite strand		protein_coding	ENSG00000126005.11	20	33865934	32865934	34865934	43850
rs6088792	GRCh38.p7	20	35321981	GRCh37.p13	20	33909784	2008-07-01	18391951	2008-04-06	Nat Genet	Many sequence variants affecting diversity of adult human height.	Height	20q11.22	ENSG00000131067	2686	GGT7	gamma-glutamyltransferase 7	A0PJJ9	protein_coding	ENSG00000131067.12	20	33460663	32460663	34460663	449121
rs6088792	GRCh38.p7	20	35321981	GRCh37.p13	20	33909784	2008-07-01	18391951	2008-04-06	Nat Genet	Many sequence variants affecting diversity of adult human height.	Height	20q11.22	ENSG00000198646	23054	NCOA6	nuclear receptor coactivator 6	F6M2K2	protein_coding	ENSG00000198646.9	20	33413452	32413452	34413452	496332
rs6088792	GRCh38.p7	20	35321981	GRCh37.p13	20	33909784	2008-07-01	18391951	2008-04-06	Nat Genet	Many sequence variants affecting diversity of adult human height.	Height	20q11.22	ENSG00000200301						ENSG00000200301.1	20	33783109	32783109	34783109	126675
rs6088792	GRCh38.p7	20	35321981	GRCh37.p13	20	33909784	2008-07-01	18391951	2008-04-06	Nat Genet	Many sequence variants affecting diversity of adult human height.	Height	20q11.22	ENSG00000201151						ENSG00000201151.1	20	33705010	32705010	34705010	204774
rs6088792	GRCh38.p7	20	35321981	GRCh37.p13	20	33909784	2008-07-01	18391951	2008-04-06	Nat Genet	Many sequence variants affecting diversity of adult human height.	Height	20q11.22	ENSG00000201498						ENSG00000201498.1	20	32972071	31972071	33972071	937713
rs6088792	GRCh38.p7	20	35321981	GRCh37.p13	20	33909784	2008-07-01	18391951	2008-04-06	Nat Genet	Many sequence variants affecting diversity of adult human height.	Height	20q11.22	ENSG00000202150						ENSG00000202150.1	20	33618223	32618223	34618223	291561
rs6088792	GRCh38.p7	20	35321981	GRCh37.p13	20	33909784	2008-07-01	18391951	2008-04-06	Nat Genet	Many sequence variants affecting diversity of adult human height.	Height	20q11.22	ENSG00000204183	554250	GDF5OS	growth differentiation factor 5 opposite strand		protein_coding	ENSG00000204183.1	20	34020827	33020827	35020827	-111043
rs6088792	GRCh38.p7	20	35321981	GRCh37.p13	20	33909784	2008-07-01	18391951	2008-04-06	Nat Genet	Many sequence variants affecting diversity of adult human height.	Height	20q11.22	ENSG00000206582						ENSG00000206582.1	20	33114411	32114411	34114411	795373
rs6088792	GRCh38.p7	20	35321981	GRCh37.p13	20	33909784	2008-07-01	18391951	2008-04-06	Nat Genet	Many sequence variants affecting diversity of adult human height.	Height	20q11.22	ENSG00000207635	574501	MIR499A	microRNA 499a		miRNA	ENSG00000207635.1	20	33578179	32578179	34578179	331605
rs6088792	GRCh38.p7	20	35321981	GRCh37.p13	20	33909784	2008-07-01	18391951	2008-04-06	Nat Genet	Many sequence variants affecting diversity of adult human height.	Height	20q11.22	ENSG00000221763	100302125	MIR1289-1	microRNA 1289-1		miRNA	ENSG00000221763.1	20	34041919	33041919	35041919	-132135
rs6088792	GRCh38.p7	20	35321981	GRCh37.p13	20	33909784	2008-07-01	18391951	2008-04-06	Nat Genet	Many sequence variants affecting diversity of adult human height.	Height	20q11.22	ENSG00000224497						ENSG00000224497.1	20	34132492	33132492	35132492	-222708
rs6088792	GRCh38.p7	20	35321981	GRCh37.p13	20	33909784	2008-07-01	18391951	2008-04-06	Nat Genet	Many sequence variants affecting diversity of adult human height.	Height	20q11.22	ENSG00000225336						ENSG00000225336.2	20	33422265	32422265	34422265	487519
rs6088792	GRCh38.p7	20	35321981	GRCh37.p13	20	33909784	2008-07-01	18391951	2008-04-06	Nat Genet	Many sequence variants affecting diversity of adult human height.	Height	20q11.22	ENSG00000227401						ENSG00000227401.1	20	34176246	33176246	35176246	-266462
rs6088792	GRCh38.p7	20	35321981	GRCh37.p13	20	33909784	2008-07-01	18391951	2008-04-06	Nat Genet	Many sequence variants affecting diversity of adult human height.	Height	20q11.22	ENSG00000230155						ENSG00000230155.2	20	34078808	33078808	35078808	-169024
rs6088792	GRCh38.p7	20	35321981	GRCh37.p13	20	33909784	2008-07-01	18391951	2008-04-06	Nat Genet	Many sequence variants affecting diversity of adult human height.	Height	20q11.22	ENSG00000231034						ENSG00000231034.1	20	33276492	32276492	34276492	633292
rs6088792	GRCh38.p7	20	35321981	GRCh37.p13	20	33909784	2008-07-01	18391951	2008-04-06	Nat Genet	Many sequence variants affecting diversity of adult human height.	Height	20q11.22	ENSG00000231795						ENSG00000231795.1	20	33038735	32038735	34038735	871049
rs6088792	GRCh38.p7	20	35321981	GRCh37.p13	20	33909784	2008-07-01	18391951	2008-04-06	Nat Genet	Many sequence variants affecting diversity of adult human height.	Height	20q11.22	ENSG00000234933						ENSG00000234933.1	20	32990502	31990502	33990502	919282
rs6088792	GRCh38.p7	20	35321981	GRCh37.p13	20	33909784	2008-07-01	18391951	2008-04-06	Nat Genet	Many sequence variants affecting diversity of adult human height.	Height	20q11.22	ENSG00000235214	140846	FAM83C-AS1	FAM83C antisense RNA 1		antisense	ENSG00000235214.1	20	33873054	32873054	34873054	36730
rs6088792	GRCh38.p7	20	35321981	GRCh37.p13	20	33909784	2008-07-01	18391951	2008-04-06	Nat Genet	Many sequence variants affecting diversity of adult human height.	Height	20q11.22	ENSG00000236388						ENSG00000236388.1	20	33029830	32029830	34029830	879954
rs6088792	GRCh38.p7	20	35321981	GRCh37.p13	20	33909784	2008-07-01	18391951	2008-04-06	Nat Genet	Many sequence variants affecting diversity of adult human height.	Height	20q11.22	ENSG00000238549						ENSG00000238549.1	20	34304393	33304393	35304393	-394609
rs6088792	GRCh38.p7	20	35321981	GRCh37.p13	20	33909784	2008-07-01	18391951	2008-04-06	Nat Genet	Many sequence variants affecting diversity of adult human height.	Height	20q11.22	ENSG00000242372	3692	EIF6	eukaryotic translation initiation factor 6	P56537	protein_coding	ENSG00000242372.2	20	33872788	32872788	34872788	36996
rs6088792	GRCh38.p7	20	35321981	GRCh37.p13	20	33909784	2008-07-01	18391951	2008-04-06	Nat Genet	Many sequence variants affecting diversity of adult human height.	Height	20q11.22	ENSG00000261582						ENSG00000261582.1	20	33867846	32867846	34867846	41938
rs6088792	GRCh38.p7	20	35321981	GRCh37.p13	20	33909784	2008-07-01	18391951	2008-04-06	Nat Genet	Many sequence variants affecting diversity of adult human height.	Height	20q11.22	ENSG00000264888						ENSG00000264888.1	20	33802392	32802392	34802392	107392
rs6088792	GRCh38.p7	20	35321981	GRCh37.p13	20	33909784	2008-07-01	18391951	2008-04-06	Nat Genet	Many sequence variants affecting diversity of adult human height.	Height	20q11.22	ENSG00000269202						ENSG00000269202.1	20	33791091	32791091	34791091	118693
rs6088813	GRCh38.p7	20	35387378	GRCh37.p13	20	33975181	2009-04-22	19343178	2009-04-03	PLoS Genet	Meta-analysis of genome-wide scans for human adult stature identifies novel Loci and associations with measures of skeletal frame size.	Height	20q11.22	ENSG00000025293	51230	PHF20	PHD finger protein 20	Q9BVI0	protein_coding	ENSG00000025293.11	20	34359896	33359896	35359896	-384715
rs6088813	GRCh38.p7	20	35387378	GRCh37.p13	20	33975181	2009-04-22	19343178	2009-04-03	PLoS Genet	Meta-analysis of genome-wide scans for human adult stature identifies novel Loci and associations with measures of skeletal frame size.	Height	20q11.22	ENSG00000061656	6676	SPAG4	sperm associated antigen 4	Q9NPE6	protein_coding	ENSG00000061656.5	20	34203814	33203814	35203814	-228633
rs6088813	GRCh38.p7	20	35387378	GRCh37.p13	20	33975181	2009-04-22	19343178	2009-04-03	PLoS Genet	Meta-analysis of genome-wide scans for human adult stature identifies novel Loci and associations with measures of skeletal frame size.	Height	20q11.22	ENSG00000078814	57644	MYH7B	myosin heavy chain 7B	A7E2Y1	protein_coding	ENSG00000078814.11	20	33563206	32563206	34563206	411975
rs6088813	GRCh38.p7	20	35387378	GRCh37.p13	20	33975181	2009-04-22	19343178	2009-04-03	PLoS Genet	Meta-analysis of genome-wide scans for human adult stature identifies novel Loci and associations with measures of skeletal frame size.	Height	20q11.22	ENSG00000088298	55741	EDEM2	ER degradation enhancing alpha-mannosidase like protein 2	Q9BV94	protein_coding	ENSG00000088298.8	20	33865928	32865928	34865928	109253
rs6088813	GRCh38.p7	20	35387378	GRCh37.p13	20	33975181	2009-04-22	19343178	2009-04-03	PLoS Genet	Meta-analysis of genome-wide scans for human adult stature identifies novel Loci and associations with measures of skeletal frame size.	Height	20q11.22	ENSG00000100983	2937	GSS	glutathione synthetase	P48637	protein_coding	ENSG00000100983.5	20	33543620	32543620	34543620	431561
rs6088813	GRCh38.p7	20	35387378	GRCh37.p13	20	33975181	2009-04-22	19343178	2009-04-03	PLoS Genet	Meta-analysis of genome-wide scans for human adult stature identifies novel Loci and associations with measures of skeletal frame size.	Height	20q11.22	ENSG00000100991	26133	TRPC4AP	transient receptor potential cation channel subfamily C member 4 associated protein	Q8TEL6	protein_coding	ENSG00000100991.7	20	33680674	32680674	34680674	294507
rs6088813	GRCh38.p7	20	35387378	GRCh37.p13	20	33975181	2009-04-22	19343178	2009-04-03	PLoS Genet	Meta-analysis of genome-wide scans for human adult stature identifies novel Loci and associations with measures of skeletal frame size.	Height	20q11.22	ENSG00000101000	10544	PROCR	protein C receptor	Q9UNN8	protein_coding	ENSG00000101000.4	20	33759876	32759876	34759876	215305
rs6088813	GRCh38.p7	20	35387378	GRCh37.p13	20	33975181	2009-04-22	19343178	2009-04-03	PLoS Genet	Meta-analysis of genome-wide scans for human adult stature identifies novel Loci and associations with measures of skeletal frame size.	Height	20q11.22	ENSG00000101019	55245	UQCC1	ubiquinol-cytochrome c reductase complex assembly factor 1	Q9NVA1	protein_coding	ENSG00000101019.17	20	33999944	32999944	34999944	-24763
rs6088813	GRCh38.p7	20	35387378	GRCh37.p13	20	33975181	2009-04-22	19343178	2009-04-03	PLoS Genet	Meta-analysis of genome-wide scans for human adult stature identifies novel Loci and associations with measures of skeletal frame size.	Height	20q11.22	ENSG00000101460	84557	MAP1LC3A	microtubule associated protein 1 light chain 3 alpha	Q9H492	protein_coding	ENSG00000101460.8	20	33134658	32134658	34134658	840523
rs6088813	GRCh38.p7	20	35387378	GRCh37.p13	20	33975181	2009-04-22	19343178	2009-04-03	PLoS Genet	Meta-analysis of genome-wide scans for human adult stature identifies novel Loci and associations with measures of skeletal frame size.	Height	20q11.22	ENSG00000101464	128869	PIGU	phosphatidylinositol glycan anchor biosynthesis class U	Q9H490	protein_coding	ENSG00000101464.6	20	33264910	32264910	34264910	710271
rs6088813	GRCh38.p7	20	35387378	GRCh37.p13	20	33975181	2009-04-22	19343178	2009-04-03	PLoS Genet	Meta-analysis of genome-wide scans for human adult stature identifies novel Loci and associations with measures of skeletal frame size.	Height	20q11.22	ENSG00000125965	8200	GDF5	growth differentiation factor 5	F1T0J1	protein_coding	ENSG00000125965.4	20	34042568	33042568	35042568	-67387
rs6088813	GRCh38.p7	20	35387378	GRCh37.p13	20	33975181	2009-04-22	19343178	2009-04-03	PLoS Genet	Meta-analysis of genome-wide scans for human adult stature identifies novel Loci and associations with measures of skeletal frame size.	Height	20q11.22	ENSG00000125966	10893	MMP24	matrix metallopeptidase 24	Q86VV6	protein_coding	ENSG00000125966.8	20	33814457	32814457	34814457	160724
rs6088813	GRCh38.p7	20	35387378	GRCh37.p13	20	33975181	2009-04-22	19343178	2009-04-03	PLoS Genet	Meta-analysis of genome-wide scans for human adult stature identifies novel Loci and associations with measures of skeletal frame size.	Height	20q11.22	ENSG00000125971	83658	DYNLRB1	dynein light chain roadblock-type 1	Q9NP97	protein_coding	ENSG00000125971.12	20	33104214	32104214	34104214	870967
rs6088813	GRCh38.p7	20	35387378	GRCh37.p13	20	33975181	2009-04-22	19343178	2009-04-03	PLoS Genet	Meta-analysis of genome-wide scans for human adult stature identifies novel Loci and associations with measures of skeletal frame size.	Height	20q11.22	ENSG00000125991	51614	ERGIC3	ERGIC and golgi 3	A2TJK5	protein_coding	ENSG00000125991.14	20	34129770	33129770	35129770	-154589
rs6088813	GRCh38.p7	20	35387378	GRCh37.p13	20	33975181	2009-04-22	19343178	2009-04-03	PLoS Genet	Meta-analysis of genome-wide scans for human adult stature identifies novel Loci and associations with measures of skeletal frame size.	Height	20q11.22	ENSG00000125998	128876	FAM83C	family with sequence similarity 83 member C	Q9BQN1	protein_coding	ENSG00000125998.7	20	33880204	32880204	34880204	94977
rs6088813	GRCh38.p7	20	35387378	GRCh37.p13	20	33975181	2009-04-22	19343178	2009-04-03	PLoS Genet	Meta-analysis of genome-wide scans for human adult stature identifies novel Loci and associations with measures of skeletal frame size.	Height	20q11.22	ENSG00000126005	101410538	MMP24OS	MMP24 opposite strand		protein_coding	ENSG00000126005.11	20	33865934	32865934	34865934	109247
rs6088813	GRCh38.p7	20	35387378	GRCh37.p13	20	33975181	2009-04-22	19343178	2009-04-03	PLoS Genet	Meta-analysis of genome-wide scans for human adult stature identifies novel Loci and associations with measures of skeletal frame size.	Height	20q11.22	ENSG00000131067	2686	GGT7	gamma-glutamyltransferase 7	A0PJJ9	protein_coding	ENSG00000131067.12	20	33460663	32460663	34460663	514518
rs6088813	GRCh38.p7	20	35387378	GRCh37.p13	20	33975181	2009-04-22	19343178	2009-04-03	PLoS Genet	Meta-analysis of genome-wide scans for human adult stature identifies novel Loci and associations with measures of skeletal frame size.	Height	20q11.22	ENSG00000198646	23054	NCOA6	nuclear receptor coactivator 6	F6M2K2	protein_coding	ENSG00000198646.9	20	33413452	32413452	34413452	561729
rs6088813	GRCh38.p7	20	35387378	GRCh37.p13	20	33975181	2009-04-22	19343178	2009-04-03	PLoS Genet	Meta-analysis of genome-wide scans for human adult stature identifies novel Loci and associations with measures of skeletal frame size.	Height	20q11.22	ENSG00000200301						ENSG00000200301.1	20	33783109	32783109	34783109	192072
rs6088813	GRCh38.p7	20	35387378	GRCh37.p13	20	33975181	2009-04-22	19343178	2009-04-03	PLoS Genet	Meta-analysis of genome-wide scans for human adult stature identifies novel Loci and associations with measures of skeletal frame size.	Height	20q11.22	ENSG00000201151						ENSG00000201151.1	20	33705010	32705010	34705010	270171
rs6088813	GRCh38.p7	20	35387378	GRCh37.p13	20	33975181	2009-04-22	19343178	2009-04-03	PLoS Genet	Meta-analysis of genome-wide scans for human adult stature identifies novel Loci and associations with measures of skeletal frame size.	Height	20q11.22	ENSG00000202150						ENSG00000202150.1	20	33618223	32618223	34618223	356958
rs6088813	GRCh38.p7	20	35387378	GRCh37.p13	20	33975181	2009-04-22	19343178	2009-04-03	PLoS Genet	Meta-analysis of genome-wide scans for human adult stature identifies novel Loci and associations with measures of skeletal frame size.	Height	20q11.22	ENSG00000204183	554250	GDF5OS	growth differentiation factor 5 opposite strand		protein_coding	ENSG00000204183.1	20	34020827	33020827	35020827	-45646
rs6088813	GRCh38.p7	20	35387378	GRCh37.p13	20	33975181	2009-04-22	19343178	2009-04-03	PLoS Genet	Meta-analysis of genome-wide scans for human adult stature identifies novel Loci and associations with measures of skeletal frame size.	Height	20q11.22	ENSG00000206582						ENSG00000206582.1	20	33114411	32114411	34114411	860770
rs6088813	GRCh38.p7	20	35387378	GRCh37.p13	20	33975181	2009-04-22	19343178	2009-04-03	PLoS Genet	Meta-analysis of genome-wide scans for human adult stature identifies novel Loci and associations with measures of skeletal frame size.	Height	20q11.22	ENSG00000207635	574501	MIR499A	microRNA 499a		miRNA	ENSG00000207635.1	20	33578179	32578179	34578179	397002
rs6088813	GRCh38.p7	20	35387378	GRCh37.p13	20	33975181	2009-04-22	19343178	2009-04-03	PLoS Genet	Meta-analysis of genome-wide scans for human adult stature identifies novel Loci and associations with measures of skeletal frame size.	Height	20q11.22	ENSG00000221763	100302125	MIR1289-1	microRNA 1289-1		miRNA	ENSG00000221763.1	20	34041919	33041919	35041919	-66738
rs6088813	GRCh38.p7	20	35387378	GRCh37.p13	20	33975181	2009-04-22	19343178	2009-04-03	PLoS Genet	Meta-analysis of genome-wide scans for human adult stature identifies novel Loci and associations with measures of skeletal frame size.	Height	20q11.22	ENSG00000224497						ENSG00000224497.1	20	34132492	33132492	35132492	-157311
rs6088813	GRCh38.p7	20	35387378	GRCh37.p13	20	33975181	2009-04-22	19343178	2009-04-03	PLoS Genet	Meta-analysis of genome-wide scans for human adult stature identifies novel Loci and associations with measures of skeletal frame size.	Height	20q11.22	ENSG00000225336						ENSG00000225336.2	20	33422265	32422265	34422265	552916
rs6088813	GRCh38.p7	20	35387378	GRCh37.p13	20	33975181	2009-04-22	19343178	2009-04-03	PLoS Genet	Meta-analysis of genome-wide scans for human adult stature identifies novel Loci and associations with measures of skeletal frame size.	Height	20q11.22	ENSG00000227401						ENSG00000227401.1	20	34176246	33176246	35176246	-201065
rs6088813	GRCh38.p7	20	35387378	GRCh37.p13	20	33975181	2009-04-22	19343178	2009-04-03	PLoS Genet	Meta-analysis of genome-wide scans for human adult stature identifies novel Loci and associations with measures of skeletal frame size.	Height	20q11.22	ENSG00000230155						ENSG00000230155.2	20	34078808	33078808	35078808	-103627
rs6088813	GRCh38.p7	20	35387378	GRCh37.p13	20	33975181	2009-04-22	19343178	2009-04-03	PLoS Genet	Meta-analysis of genome-wide scans for human adult stature identifies novel Loci and associations with measures of skeletal frame size.	Height	20q11.22	ENSG00000231034						ENSG00000231034.1	20	33276492	32276492	34276492	698689
rs6088813	GRCh38.p7	20	35387378	GRCh37.p13	20	33975181	2009-04-22	19343178	2009-04-03	PLoS Genet	Meta-analysis of genome-wide scans for human adult stature identifies novel Loci and associations with measures of skeletal frame size.	Height	20q11.22	ENSG00000231795						ENSG00000231795.1	20	33038735	32038735	34038735	936446
rs6088813	GRCh38.p7	20	35387378	GRCh37.p13	20	33975181	2009-04-22	19343178	2009-04-03	PLoS Genet	Meta-analysis of genome-wide scans for human adult stature identifies novel Loci and associations with measures of skeletal frame size.	Height	20q11.22	ENSG00000234933						ENSG00000234933.1	20	32990502	31990502	33990502	984679
rs6088813	GRCh38.p7	20	35387378	GRCh37.p13	20	33975181	2009-04-22	19343178	2009-04-03	PLoS Genet	Meta-analysis of genome-wide scans for human adult stature identifies novel Loci and associations with measures of skeletal frame size.	Height	20q11.22	ENSG00000235214	140846	FAM83C-AS1	FAM83C antisense RNA 1		antisense	ENSG00000235214.1	20	33873054	32873054	34873054	102127
rs6088813	GRCh38.p7	20	35387378	GRCh37.p13	20	33975181	2009-04-22	19343178	2009-04-03	PLoS Genet	Meta-analysis of genome-wide scans for human adult stature identifies novel Loci and associations with measures of skeletal frame size.	Height	20q11.22	ENSG00000236388						ENSG00000236388.1	20	33029830	32029830	34029830	945351
rs6088813	GRCh38.p7	20	35387378	GRCh37.p13	20	33975181	2009-04-22	19343178	2009-04-03	PLoS Genet	Meta-analysis of genome-wide scans for human adult stature identifies novel Loci and associations with measures of skeletal frame size.	Height	20q11.22	ENSG00000238549						ENSG00000238549.1	20	34304393	33304393	35304393	-329212
rs6088813	GRCh38.p7	20	35387378	GRCh37.p13	20	33975181	2009-04-22	19343178	2009-04-03	PLoS Genet	Meta-analysis of genome-wide scans for human adult stature identifies novel Loci and associations with measures of skeletal frame size.	Height	20q11.22	ENSG00000242372	3692	EIF6	eukaryotic translation initiation factor 6	P56537	protein_coding	ENSG00000242372.2	20	33872788	32872788	34872788	102393
rs6088813	GRCh38.p7	20	35387378	GRCh37.p13	20	33975181	2009-04-22	19343178	2009-04-03	PLoS Genet	Meta-analysis of genome-wide scans for human adult stature identifies novel Loci and associations with measures of skeletal frame size.	Height	20q11.22	ENSG00000261582						ENSG00000261582.1	20	33867846	32867846	34867846	107335
rs6088813	GRCh38.p7	20	35387378	GRCh37.p13	20	33975181	2009-04-22	19343178	2009-04-03	PLoS Genet	Meta-analysis of genome-wide scans for human adult stature identifies novel Loci and associations with measures of skeletal frame size.	Height	20q11.22	ENSG00000264888						ENSG00000264888.1	20	33802392	32802392	34802392	172789
rs6088813	GRCh38.p7	20	35387378	GRCh37.p13	20	33975181	2009-04-22	19343178	2009-04-03	PLoS Genet	Meta-analysis of genome-wide scans for human adult stature identifies novel Loci and associations with measures of skeletal frame size.	Height	20q11.22	ENSG00000269202						ENSG00000269202.1	20	33791091	32791091	34791091	184090
rs6141600	GRCh38.p7	20	36124388	GRCh37.p13	20	34712310	2013-09-12	23563607	2013-04-07	Nat Genet	Genome-wide meta-analysis identifies 11 new loci for anthropometric traits and provides insights into genetic architecture.	Height	20q11.23	ENSG00000025293	51230	PHF20	PHD finger protein 20	Q9BVI0	protein_coding	ENSG00000025293.11	20	34359896	33359896	35359896	352414
rs6141600	GRCh38.p7	20	36124388	GRCh37.p13	20	34712310	2013-09-12	23563607	2013-04-07	Nat Genet	Genome-wide meta-analysis identifies 11 new loci for anthropometric traits and provides insights into genetic architecture.	Height	20q11.23	ENSG00000061656	6676	SPAG4	sperm associated antigen 4	Q9NPE6	protein_coding	ENSG00000061656.5	20	34203814	33203814	35203814	508496
rs6141600	GRCh38.p7	20	36124388	GRCh37.p13	20	34712310	2013-09-12	23563607	2013-04-07	Nat Genet	Genome-wide meta-analysis identifies 11 new loci for anthropometric traits and provides insights into genetic architecture.	Height	20q11.23	ENSG00000088298	55741	EDEM2	ER degradation enhancing alpha-mannosidase like protein 2	Q9BV94	protein_coding	ENSG00000088298.8	20	33865928	32865928	34865928	846382
rs6141600	GRCh38.p7	20	36124388	GRCh37.p13	20	34712310	2013-09-12	23563607	2013-04-07	Nat Genet	Genome-wide meta-analysis identifies 11 new loci for anthropometric traits and provides insights into genetic architecture.	Height	20q11.23	ENSG00000101000	10544	PROCR	protein C receptor	Q9UNN8	protein_coding	ENSG00000101000.4	20	33759876	32759876	34759876	952434
rs6141600	GRCh38.p7	20	36124388	GRCh37.p13	20	34712310	2013-09-12	23563607	2013-04-07	Nat Genet	Genome-wide meta-analysis identifies 11 new loci for anthropometric traits and provides insights into genetic architecture.	Height	20q11.23	ENSG00000101019	55245	UQCC1	ubiquinol-cytochrome c reductase complex assembly factor 1	Q9NVA1	protein_coding	ENSG00000101019.17	20	33999944	32999944	34999944	712366
rs6141600	GRCh38.p7	20	36124388	GRCh37.p13	20	34712310	2013-09-12	23563607	2013-04-07	Nat Genet	Genome-wide meta-analysis identifies 11 new loci for anthropometric traits and provides insights into genetic architecture.	Height	20q11.23	ENSG00000125965	8200	GDF5	growth differentiation factor 5	F1T0J1	protein_coding	ENSG00000125965.4	20	34042568	33042568	35042568	669742
rs6141600	GRCh38.p7	20	36124388	GRCh37.p13	20	34712310	2013-09-12	23563607	2013-04-07	Nat Genet	Genome-wide meta-analysis identifies 11 new loci for anthropometric traits and provides insights into genetic architecture.	Height	20q11.23	ENSG00000125966	10893	MMP24	matrix metallopeptidase 24	Q86VV6	protein_coding	ENSG00000125966.8	20	33814457	32814457	34814457	897853
rs6141600	GRCh38.p7	20	36124388	GRCh37.p13	20	34712310	2013-09-12	23563607	2013-04-07	Nat Genet	Genome-wide meta-analysis identifies 11 new loci for anthropometric traits and provides insights into genetic architecture.	Height	20q11.23	ENSG00000125991	51614	ERGIC3	ERGIC and golgi 3	A2TJK5	protein_coding	ENSG00000125991.14	20	34129770	33129770	35129770	582540
rs6141600	GRCh38.p7	20	36124388	GRCh37.p13	20	34712310	2013-09-12	23563607	2013-04-07	Nat Genet	Genome-wide meta-analysis identifies 11 new loci for anthropometric traits and provides insights into genetic architecture.	Height	20q11.23	ENSG00000125998	128876	FAM83C	family with sequence similarity 83 member C	Q9BQN1	protein_coding	ENSG00000125998.7	20	33880204	32880204	34880204	832106
rs6141600	GRCh38.p7	20	36124388	GRCh37.p13	20	34712310	2013-09-12	23563607	2013-04-07	Nat Genet	Genome-wide meta-analysis identifies 11 new loci for anthropometric traits and provides insights into genetic architecture.	Height	20q11.23	ENSG00000126005	101410538	MMP24OS	MMP24 opposite strand		protein_coding	ENSG00000126005.11	20	33865934	32865934	34865934	846376
rs6141600	GRCh38.p7	20	36124388	GRCh37.p13	20	34712310	2013-09-12	23563607	2013-04-07	Nat Genet	Genome-wide meta-analysis identifies 11 new loci for anthropometric traits and provides insights into genetic architecture.	Height	20q11.23	ENSG00000200301						ENSG00000200301.1	20	33783109	32783109	34783109	929201
rs6141600	GRCh38.p7	20	36124388	GRCh37.p13	20	34712310	2013-09-12	23563607	2013-04-07	Nat Genet	Genome-wide meta-analysis identifies 11 new loci for anthropometric traits and provides insights into genetic architecture.	Height	20q11.23	ENSG00000204183	554250	GDF5OS	growth differentiation factor 5 opposite strand		protein_coding	ENSG00000204183.1	20	34020827	33020827	35020827	691483
rs6141600	GRCh38.p7	20	36124388	GRCh37.p13	20	34712310	2013-09-12	23563607	2013-04-07	Nat Genet	Genome-wide meta-analysis identifies 11 new loci for anthropometric traits and provides insights into genetic architecture.	Height	20q11.23	ENSG00000221763	100302125	MIR1289-1	microRNA 1289-1		miRNA	ENSG00000221763.1	20	34041919	33041919	35041919	670391
rs6141600	GRCh38.p7	20	36124388	GRCh37.p13	20	34712310	2013-09-12	23563607	2013-04-07	Nat Genet	Genome-wide meta-analysis identifies 11 new loci for anthropometric traits and provides insights into genetic architecture.	Height	20q11.23	ENSG00000224497						ENSG00000224497.1	20	34132492	33132492	35132492	579818
rs6141600	GRCh38.p7	20	36124388	GRCh37.p13	20	34712310	2013-09-12	23563607	2013-04-07	Nat Genet	Genome-wide meta-analysis identifies 11 new loci for anthropometric traits and provides insights into genetic architecture.	Height	20q11.23	ENSG00000227401						ENSG00000227401.1	20	34176246	33176246	35176246	536064
rs6141600	GRCh38.p7	20	36124388	GRCh37.p13	20	34712310	2013-09-12	23563607	2013-04-07	Nat Genet	Genome-wide meta-analysis identifies 11 new loci for anthropometric traits and provides insights into genetic architecture.	Height	20q11.23	ENSG00000230155						ENSG00000230155.2	20	34078808	33078808	35078808	633502
rs6141600	GRCh38.p7	20	36124388	GRCh37.p13	20	34712310	2013-09-12	23563607	2013-04-07	Nat Genet	Genome-wide meta-analysis identifies 11 new loci for anthropometric traits and provides insights into genetic architecture.	Height	20q11.23	ENSG00000235214	140846	FAM83C-AS1	FAM83C antisense RNA 1		antisense	ENSG00000235214.1	20	33873054	32873054	34873054	839256
rs6141600	GRCh38.p7	20	36124388	GRCh37.p13	20	34712310	2013-09-12	23563607	2013-04-07	Nat Genet	Genome-wide meta-analysis identifies 11 new loci for anthropometric traits and provides insights into genetic architecture.	Height	20q11.23	ENSG00000238549						ENSG00000238549.1	20	34304393	33304393	35304393	407917
rs6141600	GRCh38.p7	20	36124388	GRCh37.p13	20	34712310	2013-09-12	23563607	2013-04-07	Nat Genet	Genome-wide meta-analysis identifies 11 new loci for anthropometric traits and provides insights into genetic architecture.	Height	20q11.23	ENSG00000242372	3692	EIF6	eukaryotic translation initiation factor 6	P56537	protein_coding	ENSG00000242372.2	20	33872788	32872788	34872788	839522
rs6141600	GRCh38.p7	20	36124388	GRCh37.p13	20	34712310	2013-09-12	23563607	2013-04-07	Nat Genet	Genome-wide meta-analysis identifies 11 new loci for anthropometric traits and provides insights into genetic architecture.	Height	20q11.23	ENSG00000261582						ENSG00000261582.1	20	33867846	32867846	34867846	844464
rs6141600	GRCh38.p7	20	36124388	GRCh37.p13	20	34712310	2013-09-12	23563607	2013-04-07	Nat Genet	Genome-wide meta-analysis identifies 11 new loci for anthropometric traits and provides insights into genetic architecture.	Height	20q11.23	ENSG00000264888						ENSG00000264888.1	20	33802392	32802392	34802392	909918
rs6141600	GRCh38.p7	20	36124388	GRCh37.p13	20	34712310	2013-09-12	23563607	2013-04-07	Nat Genet	Genome-wide meta-analysis identifies 11 new loci for anthropometric traits and provides insights into genetic architecture.	Height	20q11.23	ENSG00000269202						ENSG00000269202.1	20	33791091	32791091	34791091	921219
rs7274811	GRCh38.p7	20	33745375	GRCh37.p13	20	32333181	2012-10-24	20881960	2010-09-29	Nature	Hundreds of variants clustered in genomic loci and biological pathways affect human height.	Height	20q11.22	ENSG00000078747	83737	ITCH	itchy E3 ubiquitin protein ligase	Q96J02	protein_coding	ENSG00000078747.8	20	32951041	31951041	33951041	-617860
rs7274811	GRCh38.p7	20	33745375	GRCh37.p13	20	32333181	2012-10-24	20881960	2010-09-29	Nature	Hundreds of variants clustered in genomic loci and biological pathways affect human height.	Height	20q11.22	ENSG00000101444	191	AHCY	adenosylhomocysteinase	P23526	protein_coding	ENSG00000101444.8	20	32899608	31899608	33899608	-566427
rs7274811	GRCh38.p7	20	33745375	GRCh37.p13	20	32333181	2012-10-24	20881960	2010-09-29	Nature	Hundreds of variants clustered in genomic loci and biological pathways affect human height.	Height	20q11.22	ENSG00000101460	84557	MAP1LC3A	microtubule associated protein 1 light chain 3 alpha	Q9H492	protein_coding	ENSG00000101460.8	20	33134658	32134658	34134658	-801477
rs7274811	GRCh38.p7	20	33745375	GRCh37.p13	20	32333181	2012-10-24	20881960	2010-09-29	Nature	Hundreds of variants clustered in genomic loci and biological pathways affect human height.	Height	20q11.22	ENSG00000101464	128869	PIGU	phosphatidylinositol glycan anchor biosynthesis class U	Q9H490	protein_coding	ENSG00000101464.6	20	33264910	32264910	34264910	-931729
rs7274811	GRCh38.p7	20	33745375	GRCh37.p13	20	32333181	2012-10-24	20881960	2010-09-29	Nature	Hundreds of variants clustered in genomic loci and biological pathways affect human height.	Height	20q11.22	ENSG00000125970	22913	RALY	RALY heterogeneous nuclear ribonucleoprotein	Q9UKM9	protein_coding	ENSG00000125970.7	20	32581452	31581452	33581452	-248271
rs7274811	GRCh38.p7	20	33745375	GRCh37.p13	20	32333181	2012-10-24	20881960	2010-09-29	Nature	Hundreds of variants clustered in genomic loci and biological pathways affect human height.	Height	20q11.22	ENSG00000125971	83658	DYNLRB1	dynein light chain roadblock-type 1	Q9NP97	protein_coding	ENSG00000125971.12	20	33104214	32104214	34104214	-771033
rs7274811	GRCh38.p7	20	33745375	GRCh37.p13	20	32333181	2012-10-24	20881960	2010-09-29	Nature	Hundreds of variants clustered in genomic loci and biological pathways affect human height.	Height	20q11.22	ENSG00000201498						ENSG00000201498.1	20	32972071	31972071	33972071	-638890
rs7274811	GRCh38.p7	20	33745375	GRCh37.p13	20	32333181	2012-10-24	20881960	2010-09-29	Nature	Hundreds of variants clustered in genomic loci and biological pathways affect human height.	Height	20q11.22	ENSG00000206582						ENSG00000206582.1	20	33114411	32114411	34114411	-781230
rs7274811	GRCh38.p7	20	33745375	GRCh37.p13	20	32333181	2012-10-24	20881960	2010-09-29	Nature	Hundreds of variants clustered in genomic loci and biological pathways affect human height.	Height	20q11.22	ENSG00000214185						ENSG00000214185.3	20	32803698	31803698	33803698	-470517
rs7274811	GRCh38.p7	20	33745375	GRCh37.p13	20	32333181	2012-10-24	20881960	2010-09-29	Nature	Hundreds of variants clustered in genomic loci and biological pathways affect human height.	Height	20q11.22	ENSG00000214200						ENSG00000214200.2	20	32501142	31501142	33501142	-167961
rs7274811	GRCh38.p7	20	33745375	GRCh37.p13	20	32333181	2012-10-24	20881960	2010-09-29	Nature	Hundreds of variants clustered in genomic loci and biological pathways affect human height.	Height	20q11.22	ENSG00000225246						ENSG00000225246.1	20	32710276	31710276	33710276	-377095
rs7274811	GRCh38.p7	20	33745375	GRCh37.p13	20	32333181	2012-10-24	20881960	2010-09-29	Nature	Hundreds of variants clustered in genomic loci and biological pathways affect human height.	Height	20q11.22	ENSG00000228265	101926888	RALY-AS1	RALY antisense RNA 1			ENSG00000228265.1	20	32582163	31582163	33582163	-248982
rs7274811	GRCh38.p7	20	33745375	GRCh37.p13	20	32333181	2012-10-24	20881960	2010-09-29	Nature	Hundreds of variants clustered in genomic loci and biological pathways affect human height.	Height	20q11.22	ENSG00000228386						ENSG00000228386.2	20	32605555	31605555	33605555	-272374
rs7274811	GRCh38.p7	20	33745375	GRCh37.p13	20	32333181	2012-10-24	20881960	2010-09-29	Nature	Hundreds of variants clustered in genomic loci and biological pathways affect human height.	Height	20q11.22	ENSG00000228958						ENSG00000228958.1	20	32552968	31552968	33552968	-219787
rs7274811	GRCh38.p7	20	33745375	GRCh37.p13	20	32333181	2012-10-24	20881960	2010-09-29	Nature	Hundreds of variants clustered in genomic loci and biological pathways affect human height.	Height	20q11.22	ENSG00000229472						ENSG00000229472.1	20	32668955	31668955	33668955	-335774
rs7274811	GRCh38.p7	20	33745375	GRCh37.p13	20	32333181	2012-10-24	20881960	2010-09-29	Nature	Hundreds of variants clustered in genomic loci and biological pathways affect human height.	Height	20q11.22	ENSG00000231034						ENSG00000231034.1	20	33276492	32276492	34276492	-943311
rs7274811	GRCh38.p7	20	33745375	GRCh37.p13	20	32333181	2012-10-24	20881960	2010-09-29	Nature	Hundreds of variants clustered in genomic loci and biological pathways affect human height.	Height	20q11.22	ENSG00000231795						ENSG00000231795.1	20	33038735	32038735	34038735	-705554
rs7274811	GRCh38.p7	20	33745375	GRCh37.p13	20	32333181	2012-10-24	20881960	2010-09-29	Nature	Hundreds of variants clustered in genomic loci and biological pathways affect human height.	Height	20q11.22	ENSG00000234933						ENSG00000234933.1	20	32990502	31990502	33990502	-657321
rs7274811	GRCh38.p7	20	33745375	GRCh37.p13	20	32333181	2012-10-24	20881960	2010-09-29	Nature	Hundreds of variants clustered in genomic loci and biological pathways affect human height.	Height	20q11.22	ENSG00000236388						ENSG00000236388.1	20	33029830	32029830	34029830	-696649
rs7274811	GRCh38.p7	20	33745375	GRCh37.p13	20	32333181	2012-10-24	20881960	2010-09-29	Nature	Hundreds of variants clustered in genomic loci and biological pathways affect human height.	Height	20q11.22	ENSG00000236456						ENSG00000236456.1	20	32834343	31834343	33834343	-501162
rs7274811	GRCh38.p7	20	33745375	GRCh37.p13	20	32333181	2012-10-24	20881960	2010-09-29	Nature	Hundreds of variants clustered in genomic loci and biological pathways affect human height.	Height	20q11.22	ENSG00000264616	100616434	MIR4755	microRNA 4755		miRNA	ENSG00000264616.1	20	32636925	31636925	33636925	-303744
rs7274811	GRCh38.p7	20	33745375	GRCh37.p13	20	32333181	2012-10-24	20881960	2010-09-29	Nature	Hundreds of variants clustered in genomic loci and biological pathways affect human height.	Height	20q11.22	ENSG00000272945						ENSG00000272945.1	20	32874272	31874272	33874272	-541091
rs8114671	GRCh38.p7	20	35201339	GRCh37.p13	20	33789142	2013-09-12	23563607	2013-04-07	Nat Genet	Genome-wide meta-analysis identifies 11 new loci for anthropometric traits and provides insights into genetic architecture.	Height	20q11.22	ENSG00000025293	51230	PHF20	PHD finger protein 20	Q9BVI0	protein_coding	ENSG00000025293.11	20	34359896	33359896	35359896	-570754
rs8114671	GRCh38.p7	20	35201339	GRCh37.p13	20	33789142	2013-09-12	23563607	2013-04-07	Nat Genet	Genome-wide meta-analysis identifies 11 new loci for anthropometric traits and provides insights into genetic architecture.	Height	20q11.22	ENSG00000061656	6676	SPAG4	sperm associated antigen 4	Q9NPE6	protein_coding	ENSG00000061656.5	20	34203814	33203814	35203814	-414672
rs8114671	GRCh38.p7	20	35201339	GRCh37.p13	20	33789142	2013-09-12	23563607	2013-04-07	Nat Genet	Genome-wide meta-analysis identifies 11 new loci for anthropometric traits and provides insights into genetic architecture.	Height	20q11.22	ENSG00000078747	83737	ITCH	itchy E3 ubiquitin protein ligase	Q96J02	protein_coding	ENSG00000078747.8	20	32951041	31951041	33951041	838101
rs8114671	GRCh38.p7	20	35201339	GRCh37.p13	20	33789142	2013-09-12	23563607	2013-04-07	Nat Genet	Genome-wide meta-analysis identifies 11 new loci for anthropometric traits and provides insights into genetic architecture.	Height	20q11.22	ENSG00000078814	57644	MYH7B	myosin heavy chain 7B	A7E2Y1	protein_coding	ENSG00000078814.11	20	33563206	32563206	34563206	225936
rs8114671	GRCh38.p7	20	35201339	GRCh37.p13	20	33789142	2013-09-12	23563607	2013-04-07	Nat Genet	Genome-wide meta-analysis identifies 11 new loci for anthropometric traits and provides insights into genetic architecture.	Height	20q11.22	ENSG00000088298	55741	EDEM2	ER degradation enhancing alpha-mannosidase like protein 2	Q9BV94	protein_coding	ENSG00000088298.8	20	33865928	32865928	34865928	-76786
rs8114671	GRCh38.p7	20	35201339	GRCh37.p13	20	33789142	2013-09-12	23563607	2013-04-07	Nat Genet	Genome-wide meta-analysis identifies 11 new loci for anthropometric traits and provides insights into genetic architecture.	Height	20q11.22	ENSG00000100983	2937	GSS	glutathione synthetase	P48637	protein_coding	ENSG00000100983.5	20	33543620	32543620	34543620	245522
rs8114671	GRCh38.p7	20	35201339	GRCh37.p13	20	33789142	2013-09-12	23563607	2013-04-07	Nat Genet	Genome-wide meta-analysis identifies 11 new loci for anthropometric traits and provides insights into genetic architecture.	Height	20q11.22	ENSG00000100991	26133	TRPC4AP	transient receptor potential cation channel subfamily C member 4 associated protein	Q8TEL6	protein_coding	ENSG00000100991.7	20	33680674	32680674	34680674	108468
rs8114671	GRCh38.p7	20	35201339	GRCh37.p13	20	33789142	2013-09-12	23563607	2013-04-07	Nat Genet	Genome-wide meta-analysis identifies 11 new loci for anthropometric traits and provides insights into genetic architecture.	Height	20q11.22	ENSG00000101000	10544	PROCR	protein C receptor	Q9UNN8	protein_coding	ENSG00000101000.4	20	33759876	32759876	34759876	29266
rs8114671	GRCh38.p7	20	35201339	GRCh37.p13	20	33789142	2013-09-12	23563607	2013-04-07	Nat Genet	Genome-wide meta-analysis identifies 11 new loci for anthropometric traits and provides insights into genetic architecture.	Height	20q11.22	ENSG00000101019	55245	UQCC1	ubiquinol-cytochrome c reductase complex assembly factor 1	Q9NVA1	protein_coding	ENSG00000101019.17	20	33999944	32999944	34999944	-210802
rs8114671	GRCh38.p7	20	35201339	GRCh37.p13	20	33789142	2013-09-12	23563607	2013-04-07	Nat Genet	Genome-wide meta-analysis identifies 11 new loci for anthropometric traits and provides insights into genetic architecture.	Height	20q11.22	ENSG00000101444	191	AHCY	adenosylhomocysteinase	P23526	protein_coding	ENSG00000101444.8	20	32899608	31899608	33899608	889534
rs8114671	GRCh38.p7	20	35201339	GRCh37.p13	20	33789142	2013-09-12	23563607	2013-04-07	Nat Genet	Genome-wide meta-analysis identifies 11 new loci for anthropometric traits and provides insights into genetic architecture.	Height	20q11.22	ENSG00000101460	84557	MAP1LC3A	microtubule associated protein 1 light chain 3 alpha	Q9H492	protein_coding	ENSG00000101460.8	20	33134658	32134658	34134658	654484
rs8114671	GRCh38.p7	20	35201339	GRCh37.p13	20	33789142	2013-09-12	23563607	2013-04-07	Nat Genet	Genome-wide meta-analysis identifies 11 new loci for anthropometric traits and provides insights into genetic architecture.	Height	20q11.22	ENSG00000101464	128869	PIGU	phosphatidylinositol glycan anchor biosynthesis class U	Q9H490	protein_coding	ENSG00000101464.6	20	33264910	32264910	34264910	524232
rs8114671	GRCh38.p7	20	35201339	GRCh37.p13	20	33789142	2013-09-12	23563607	2013-04-07	Nat Genet	Genome-wide meta-analysis identifies 11 new loci for anthropometric traits and provides insights into genetic architecture.	Height	20q11.22	ENSG00000125965	8200	GDF5	growth differentiation factor 5	F1T0J1	protein_coding	ENSG00000125965.4	20	34042568	33042568	35042568	-253426
rs8114671	GRCh38.p7	20	35201339	GRCh37.p13	20	33789142	2013-09-12	23563607	2013-04-07	Nat Genet	Genome-wide meta-analysis identifies 11 new loci for anthropometric traits and provides insights into genetic architecture.	Height	20q11.22	ENSG00000125966	10893	MMP24	matrix metallopeptidase 24	Q86VV6	protein_coding	ENSG00000125966.8	20	33814457	32814457	34814457	-25315
rs8114671	GRCh38.p7	20	35201339	GRCh37.p13	20	33789142	2013-09-12	23563607	2013-04-07	Nat Genet	Genome-wide meta-analysis identifies 11 new loci for anthropometric traits and provides insights into genetic architecture.	Height	20q11.22	ENSG00000125971	83658	DYNLRB1	dynein light chain roadblock-type 1	Q9NP97	protein_coding	ENSG00000125971.12	20	33104214	32104214	34104214	684928
rs8114671	GRCh38.p7	20	35201339	GRCh37.p13	20	33789142	2013-09-12	23563607	2013-04-07	Nat Genet	Genome-wide meta-analysis identifies 11 new loci for anthropometric traits and provides insights into genetic architecture.	Height	20q11.22	ENSG00000125991	51614	ERGIC3	ERGIC and golgi 3	A2TJK5	protein_coding	ENSG00000125991.14	20	34129770	33129770	35129770	-340628
rs8114671	GRCh38.p7	20	35201339	GRCh37.p13	20	33789142	2013-09-12	23563607	2013-04-07	Nat Genet	Genome-wide meta-analysis identifies 11 new loci for anthropometric traits and provides insights into genetic architecture.	Height	20q11.22	ENSG00000125998	128876	FAM83C	family with sequence similarity 83 member C	Q9BQN1	protein_coding	ENSG00000125998.7	20	33880204	32880204	34880204	-91062
rs8114671	GRCh38.p7	20	35201339	GRCh37.p13	20	33789142	2013-09-12	23563607	2013-04-07	Nat Genet	Genome-wide meta-analysis identifies 11 new loci for anthropometric traits and provides insights into genetic architecture.	Height	20q11.22	ENSG00000126005	101410538	MMP24OS	MMP24 opposite strand		protein_coding	ENSG00000126005.11	20	33865934	32865934	34865934	-76792
rs8114671	GRCh38.p7	20	35201339	GRCh37.p13	20	33789142	2013-09-12	23563607	2013-04-07	Nat Genet	Genome-wide meta-analysis identifies 11 new loci for anthropometric traits and provides insights into genetic architecture.	Height	20q11.22	ENSG00000131067	2686	GGT7	gamma-glutamyltransferase 7	A0PJJ9	protein_coding	ENSG00000131067.12	20	33460663	32460663	34460663	328479
rs8114671	GRCh38.p7	20	35201339	GRCh37.p13	20	33789142	2013-09-12	23563607	2013-04-07	Nat Genet	Genome-wide meta-analysis identifies 11 new loci for anthropometric traits and provides insights into genetic architecture.	Height	20q11.22	ENSG00000198646	23054	NCOA6	nuclear receptor coactivator 6	F6M2K2	protein_coding	ENSG00000198646.9	20	33413452	32413452	34413452	375690
rs8114671	GRCh38.p7	20	35201339	GRCh37.p13	20	33789142	2013-09-12	23563607	2013-04-07	Nat Genet	Genome-wide meta-analysis identifies 11 new loci for anthropometric traits and provides insights into genetic architecture.	Height	20q11.22	ENSG00000200301						ENSG00000200301.1	20	33783109	32783109	34783109	6033
rs8114671	GRCh38.p7	20	35201339	GRCh37.p13	20	33789142	2013-09-12	23563607	2013-04-07	Nat Genet	Genome-wide meta-analysis identifies 11 new loci for anthropometric traits and provides insights into genetic architecture.	Height	20q11.22	ENSG00000201151						ENSG00000201151.1	20	33705010	32705010	34705010	84132
rs8114671	GRCh38.p7	20	35201339	GRCh37.p13	20	33789142	2013-09-12	23563607	2013-04-07	Nat Genet	Genome-wide meta-analysis identifies 11 new loci for anthropometric traits and provides insights into genetic architecture.	Height	20q11.22	ENSG00000201498						ENSG00000201498.1	20	32972071	31972071	33972071	817071
rs8114671	GRCh38.p7	20	35201339	GRCh37.p13	20	33789142	2013-09-12	23563607	2013-04-07	Nat Genet	Genome-wide meta-analysis identifies 11 new loci for anthropometric traits and provides insights into genetic architecture.	Height	20q11.22	ENSG00000202150						ENSG00000202150.1	20	33618223	32618223	34618223	170919
rs8114671	GRCh38.p7	20	35201339	GRCh37.p13	20	33789142	2013-09-12	23563607	2013-04-07	Nat Genet	Genome-wide meta-analysis identifies 11 new loci for anthropometric traits and provides insights into genetic architecture.	Height	20q11.22	ENSG00000204183	554250	GDF5OS	growth differentiation factor 5 opposite strand		protein_coding	ENSG00000204183.1	20	34020827	33020827	35020827	-231685
rs8114671	GRCh38.p7	20	35201339	GRCh37.p13	20	33789142	2013-09-12	23563607	2013-04-07	Nat Genet	Genome-wide meta-analysis identifies 11 new loci for anthropometric traits and provides insights into genetic architecture.	Height	20q11.22	ENSG00000206582						ENSG00000206582.1	20	33114411	32114411	34114411	674731
rs8114671	GRCh38.p7	20	35201339	GRCh37.p13	20	33789142	2013-09-12	23563607	2013-04-07	Nat Genet	Genome-wide meta-analysis identifies 11 new loci for anthropometric traits and provides insights into genetic architecture.	Height	20q11.22	ENSG00000207635	574501	MIR499A	microRNA 499a		miRNA	ENSG00000207635.1	20	33578179	32578179	34578179	210963
rs8114671	GRCh38.p7	20	35201339	GRCh37.p13	20	33789142	2013-09-12	23563607	2013-04-07	Nat Genet	Genome-wide meta-analysis identifies 11 new loci for anthropometric traits and provides insights into genetic architecture.	Height	20q11.22	ENSG00000214185						ENSG00000214185.3	20	32803698	31803698	33803698	985444
rs8114671	GRCh38.p7	20	35201339	GRCh37.p13	20	33789142	2013-09-12	23563607	2013-04-07	Nat Genet	Genome-wide meta-analysis identifies 11 new loci for anthropometric traits and provides insights into genetic architecture.	Height	20q11.22	ENSG00000221763	100302125	MIR1289-1	microRNA 1289-1		miRNA	ENSG00000221763.1	20	34041919	33041919	35041919	-252777
rs8114671	GRCh38.p7	20	35201339	GRCh37.p13	20	33789142	2013-09-12	23563607	2013-04-07	Nat Genet	Genome-wide meta-analysis identifies 11 new loci for anthropometric traits and provides insights into genetic architecture.	Height	20q11.22	ENSG00000224497						ENSG00000224497.1	20	34132492	33132492	35132492	-343350
rs8114671	GRCh38.p7	20	35201339	GRCh37.p13	20	33789142	2013-09-12	23563607	2013-04-07	Nat Genet	Genome-wide meta-analysis identifies 11 new loci for anthropometric traits and provides insights into genetic architecture.	Height	20q11.22	ENSG00000225336						ENSG00000225336.2	20	33422265	32422265	34422265	366877
rs8114671	GRCh38.p7	20	35201339	GRCh37.p13	20	33789142	2013-09-12	23563607	2013-04-07	Nat Genet	Genome-wide meta-analysis identifies 11 new loci for anthropometric traits and provides insights into genetic architecture.	Height	20q11.22	ENSG00000227401						ENSG00000227401.1	20	34176246	33176246	35176246	-387104
rs8114671	GRCh38.p7	20	35201339	GRCh37.p13	20	33789142	2013-09-12	23563607	2013-04-07	Nat Genet	Genome-wide meta-analysis identifies 11 new loci for anthropometric traits and provides insights into genetic architecture.	Height	20q11.22	ENSG00000230155						ENSG00000230155.2	20	34078808	33078808	35078808	-289666
rs8114671	GRCh38.p7	20	35201339	GRCh37.p13	20	33789142	2013-09-12	23563607	2013-04-07	Nat Genet	Genome-wide meta-analysis identifies 11 new loci for anthropometric traits and provides insights into genetic architecture.	Height	20q11.22	ENSG00000231034						ENSG00000231034.1	20	33276492	32276492	34276492	512650
rs8114671	GRCh38.p7	20	35201339	GRCh37.p13	20	33789142	2013-09-12	23563607	2013-04-07	Nat Genet	Genome-wide meta-analysis identifies 11 new loci for anthropometric traits and provides insights into genetic architecture.	Height	20q11.22	ENSG00000231795						ENSG00000231795.1	20	33038735	32038735	34038735	750407
rs8114671	GRCh38.p7	20	35201339	GRCh37.p13	20	33789142	2013-09-12	23563607	2013-04-07	Nat Genet	Genome-wide meta-analysis identifies 11 new loci for anthropometric traits and provides insights into genetic architecture.	Height	20q11.22	ENSG00000234933						ENSG00000234933.1	20	32990502	31990502	33990502	798640
rs8114671	GRCh38.p7	20	35201339	GRCh37.p13	20	33789142	2013-09-12	23563607	2013-04-07	Nat Genet	Genome-wide meta-analysis identifies 11 new loci for anthropometric traits and provides insights into genetic architecture.	Height	20q11.22	ENSG00000235214	140846	FAM83C-AS1	FAM83C antisense RNA 1		antisense	ENSG00000235214.1	20	33873054	32873054	34873054	-83912
rs8114671	GRCh38.p7	20	35201339	GRCh37.p13	20	33789142	2013-09-12	23563607	2013-04-07	Nat Genet	Genome-wide meta-analysis identifies 11 new loci for anthropometric traits and provides insights into genetic architecture.	Height	20q11.22	ENSG00000236388						ENSG00000236388.1	20	33029830	32029830	34029830	759312
rs8114671	GRCh38.p7	20	35201339	GRCh37.p13	20	33789142	2013-09-12	23563607	2013-04-07	Nat Genet	Genome-wide meta-analysis identifies 11 new loci for anthropometric traits and provides insights into genetic architecture.	Height	20q11.22	ENSG00000236456						ENSG00000236456.1	20	32834343	31834343	33834343	954799
rs8114671	GRCh38.p7	20	35201339	GRCh37.p13	20	33789142	2013-09-12	23563607	2013-04-07	Nat Genet	Genome-wide meta-analysis identifies 11 new loci for anthropometric traits and provides insights into genetic architecture.	Height	20q11.22	ENSG00000238549						ENSG00000238549.1	20	34304393	33304393	35304393	-515251
rs8114671	GRCh38.p7	20	35201339	GRCh37.p13	20	33789142	2013-09-12	23563607	2013-04-07	Nat Genet	Genome-wide meta-analysis identifies 11 new loci for anthropometric traits and provides insights into genetic architecture.	Height	20q11.22	ENSG00000242372	3692	EIF6	eukaryotic translation initiation factor 6	P56537	protein_coding	ENSG00000242372.2	20	33872788	32872788	34872788	-83646
rs8114671	GRCh38.p7	20	35201339	GRCh37.p13	20	33789142	2013-09-12	23563607	2013-04-07	Nat Genet	Genome-wide meta-analysis identifies 11 new loci for anthropometric traits and provides insights into genetic architecture.	Height	20q11.22	ENSG00000261582						ENSG00000261582.1	20	33867846	32867846	34867846	-78704
rs8114671	GRCh38.p7	20	35201339	GRCh37.p13	20	33789142	2013-09-12	23563607	2013-04-07	Nat Genet	Genome-wide meta-analysis identifies 11 new loci for anthropometric traits and provides insights into genetic architecture.	Height	20q11.22	ENSG00000264888						ENSG00000264888.1	20	33802392	32802392	34802392	-13250
rs8114671	GRCh38.p7	20	35201339	GRCh37.p13	20	33789142	2013-09-12	23563607	2013-04-07	Nat Genet	Genome-wide meta-analysis identifies 11 new loci for anthropometric traits and provides insights into genetic architecture.	Height	20q11.22	ENSG00000269202						ENSG00000269202.1	20	33791091	32791091	34791091	-1949
rs8114671	GRCh38.p7	20	35201339	GRCh37.p13	20	33789142	2013-09-12	23563607	2013-04-07	Nat Genet	Genome-wide meta-analysis identifies 11 new loci for anthropometric traits and provides insights into genetic architecture.	Height	20q11.22	ENSG00000272945						ENSG00000272945.1	20	32874272	31874272	33874272	914870

## Sheet: ldlres
rsid	GRCh38_ref_version	GRCh38_chr	GRCh38_position	GRCh37_ref_version	GRCh37_chr	GRCh37_position	DATE ADDED TO CATALOG	PUBMEDID	DATE	JOURNAL	STUDY	DISEASE/TRAIT	REGION	ensembl_id	entrez_id	hgnc_symbol	hgnc_name	uniprot_id	gene_biotype	gene	chr	TSS	start	end	tss_position
rs11206510	GRCh38.p7	1	55030366	GRCh37.p13	1	55496039	2008-09-16	18193043	2008-01-13	Nat Genet	Newly identified loci that influence lipid concentrations and risk of coronary artery disease.	LDL cholesterol	1p32.3	ENSG00000006555	55001	TTC22	tetratricopeptide repeat domain 22	Q5TAA0	protein_coding	ENSG00000006555.6	1	55266940	54266940	56266940	229099
rs11206510	GRCh38.p7	1	55030366	GRCh37.p13	1	55496039	2008-09-16	18193043	2008-01-13	Nat Genet	Newly identified loci that influence lipid concentrations and risk of coronary artery disease.	LDL cholesterol	1p32.3	ENSG00000116133	1718	DHCR24	24-dehydrocholesterol reductase	Q15392	protein_coding	ENSG00000116133.7	1	55352891	54352891	56352891	143148
rs11206510	GRCh38.p7	1	55030366	GRCh37.p13	1	55496039	2008-09-16	18193043	2008-01-13	Nat Genet	Newly identified loci that influence lipid concentrations and risk of coronary artery disease.	LDL cholesterol	1p32.3	ENSG00000116221	51253	MRPL37	mitochondrial ribosomal protein L37	S4R369	protein_coding	ENSG00000116221.11	1	54665840	53665840	55665840	830199
rs11206510	GRCh38.p7	1	55030366	GRCh37.p13	1	55496039	2008-09-16	18193043	2008-01-13	Nat Genet	Newly identified loci that influence lipid concentrations and risk of coronary artery disease.	LDL cholesterol	1p32.3	ENSG00000157211	200008	CDCP2	CUB domain containing protein 2	Q5VXM1	protein_coding	ENSG00000157211.10	1	54605779	53605779	55605779	890260
rs11206510	GRCh38.p7	1	55030366	GRCh37.p13	1	55496039	2008-09-16	18193043	2008-01-13	Nat Genet	Newly identified loci that influence lipid concentrations and risk of coronary artery disease.	LDL cholesterol	1p32.3	ENSG00000157216	23648	SSBP3	single stranded DNA binding protein 3	Q9BWW4	protein_coding	ENSG00000157216.11	1	54879152	53879152	55879152	616887
rs11206510	GRCh38.p7	1	55030366	GRCh37.p13	1	55496039	2008-09-16	18193043	2008-01-13	Nat Genet	Newly identified loci that influence lipid concentrations and risk of coronary artery disease.	LDL cholesterol	1p32.3	ENSG00000162390	26027	ACOT11	acyl-CoA thioesterase 11	Q8WXI4	protein_coding	ENSG00000162390.13	1	55007930	54007930	56007930	488109
rs11206510	GRCh38.p7	1	55030366	GRCh37.p13	1	55496039	2008-09-16	18193043	2008-01-13	Nat Genet	Newly identified loci that influence lipid concentrations and risk of coronary artery disease.	LDL cholesterol	1p32.3	ENSG00000162391	338094	FAM151A	family with sequence similarity 151 member A	Q8WW52	protein_coding	ENSG00000162391.7	1	55089229	54089229	56089229	406810
rs11206510	GRCh38.p7	1	55030366	GRCh37.p13	1	55496039	2008-09-16	18193043	2008-01-13	Nat Genet	Newly identified loci that influence lipid concentrations and risk of coronary artery disease.	LDL cholesterol	1p32.3	ENSG00000162396	25973	PARS2	prolyl-tRNA synthetase 2, mitochondrial	Q7L3T8	protein_coding	ENSG00000162396.5	1	55230187	54230187	56230187	265852
rs11206510	GRCh38.p7	1	55030366	GRCh37.p13	1	55496039	2008-09-16	18193043	2008-01-13	Nat Genet	Newly identified loci that influence lipid concentrations and risk of coronary artery disease.	LDL cholesterol	1p32.3	ENSG00000162398	163747	LEXM	lymphocyte expansion molecule	Q3ZCV2	protein_coding	ENSG00000162398.7	1	55271736	54271736	56271736	224303
rs11206510	GRCh38.p7	1	55030366	GRCh37.p13	1	55496039	2008-09-16	18193043	2008-01-13	Nat Genet	Newly identified loci that influence lipid concentrations and risk of coronary artery disease.	LDL cholesterol	1p32.3	ENSG00000162402	23358	USP24	ubiquitin specific peptidase 24	Q9UPU5	protein_coding	ENSG00000162402.8	1	55680786	54680786	56680786	-184747
rs11206510	GRCh38.p7	1	55030366	GRCh37.p13	1	55496039	2008-09-16	18193043	2008-01-13	Nat Genet	Newly identified loci that influence lipid concentrations and risk of coronary artery disease.	LDL cholesterol	1p32.3	ENSG00000169174	255738	PCSK9	proprotein convertase subtilisin/kexin type 9	Q8NBP7	protein_coding	ENSG00000169174.9	1	55505221	54505221	56505221	-9182
rs11206510	GRCh38.p7	1	55030366	GRCh37.p13	1	55496039	2008-09-16	18193043	2008-01-13	Nat Genet	Newly identified loci that influence lipid concentrations and risk of coronary artery disease.	LDL cholesterol	1p32.3	ENSG00000184313	374977	MROH7	maestro heat like repeat family member 7	B7Z7S6	protein_coding	ENSG00000184313.15	1	55129432	54129432	56129432	366607
rs11206510	GRCh38.p7	1	55030366	GRCh37.p13	1	55496039	2008-09-16	18193043	2008-01-13	Nat Genet	Newly identified loci that influence lipid concentrations and risk of coronary artery disease.	LDL cholesterol	1p32.3	ENSG00000199831						ENSG00000199831.1	1	55842525	54842525	56842525	-346486
rs11206510	GRCh38.p7	1	55030366	GRCh37.p13	1	55496039	2008-09-16	18193043	2008-01-13	Nat Genet	Newly identified loci that influence lipid concentrations and risk of coronary artery disease.	LDL cholesterol	1p32.3	ENSG00000225632						ENSG00000225632.1	1	54751078	53751078	55751078	744961
rs11206510	GRCh38.p7	1	55030366	GRCh37.p13	1	55496039	2008-09-16	18193043	2008-01-13	Nat Genet	Newly identified loci that influence lipid concentrations and risk of coronary artery disease.	LDL cholesterol	1p32.3	ENSG00000227453						ENSG00000227453.1	1	55002469	54002469	56002469	493570
rs11206510	GRCh38.p7	1	55030366	GRCh37.p13	1	55496039	2008-09-16	18193043	2008-01-13	Nat Genet	Newly identified loci that influence lipid concentrations and risk of coronary artery disease.	LDL cholesterol	1p32.3	ENSG00000231090	109729135	MIR4422HG	MIR4422 host gene		lincRNA	ENSG00000231090.1	1	55683534	54683534	56683534	-187495
rs11206510	GRCh38.p7	1	55030366	GRCh37.p13	1	55496039	2008-09-16	18193043	2008-01-13	Nat Genet	Newly identified loci that influence lipid concentrations and risk of coronary artery disease.	LDL cholesterol	1p32.3	ENSG00000231900						ENSG00000231900.3	1	55833139	54833139	56833139	-337100
rs11206510	GRCh38.p7	1	55030366	GRCh37.p13	1	55496039	2008-09-16	18193043	2008-01-13	Nat Genet	Newly identified loci that influence lipid concentrations and risk of coronary artery disease.	LDL cholesterol	1p32.3	ENSG00000234810						ENSG00000234810.1	1	56046710	55046710	57046710	-550671
rs11206510	GRCh38.p7	1	55030366	GRCh37.p13	1	55496039	2008-09-16	18193043	2008-01-13	Nat Genet	Newly identified loci that influence lipid concentrations and risk of coronary artery disease.	LDL cholesterol	1p32.3	ENSG00000248835						ENSG00000248835.2	1	54637997	53637997	55637997	858042
rs11206510	GRCh38.p7	1	55030366	GRCh37.p13	1	55496039	2008-09-16	18193043	2008-01-13	Nat Genet	Newly identified loci that influence lipid concentrations and risk of coronary artery disease.	LDL cholesterol	1p32.3	ENSG00000252162						ENSG00000252162.1	1	55864187	54864187	56864187	-368148
rs11206510	GRCh38.p7	1	55030366	GRCh37.p13	1	55496039	2008-09-16	18193043	2008-01-13	Nat Genet	Newly identified loci that influence lipid concentrations and risk of coronary artery disease.	LDL cholesterol	1p32.3	ENSG00000252646						ENSG00000252646.1	1	54991059	53991059	55991059	504980
rs11206510	GRCh38.p7	1	55030366	GRCh37.p13	1	55496039	2008-09-16	18193043	2008-01-13	Nat Genet	Newly identified loci that influence lipid concentrations and risk of coronary artery disease.	LDL cholesterol	1p32.3	ENSG00000265404						ENSG00000265404.1	1	54970341	53970341	55970341	525698
rs11206510	GRCh38.p7	1	55030366	GRCh37.p13	1	55496039	2008-09-16	18193043	2008-01-13	Nat Genet	Newly identified loci that influence lipid concentrations and risk of coronary artery disease.	LDL cholesterol	1p32.3	ENSG00000271723	100527960	MROH7-TTC4	MROH7-TTC4 readthrough (NMD candidate)		protein_coding	ENSG00000271723.1	1	55124788	54124788	56124788	371251
rs11206510	GRCh38.p7	1	55030366	GRCh37.p13	1	55496039	2009-01-14	19060906	2008-12-07	Nat Genet	Common variants at 30 loci contribute to polygenic dyslipidemia.	LDL cholesterol	1p32.3	ENSG00000006555	55001	TTC22	tetratricopeptide repeat domain 22	Q5TAA0	protein_coding	ENSG00000006555.6	1	55266940	54266940	56266940	229099
rs11206510	GRCh38.p7	1	55030366	GRCh37.p13	1	55496039	2009-01-14	19060906	2008-12-07	Nat Genet	Common variants at 30 loci contribute to polygenic dyslipidemia.	LDL cholesterol	1p32.3	ENSG00000116133	1718	DHCR24	24-dehydrocholesterol reductase	Q15392	protein_coding	ENSG00000116133.7	1	55352891	54352891	56352891	143148
rs11206510	GRCh38.p7	1	55030366	GRCh37.p13	1	55496039	2009-01-14	19060906	2008-12-07	Nat Genet	Common variants at 30 loci contribute to polygenic dyslipidemia.	LDL cholesterol	1p32.3	ENSG00000116221	51253	MRPL37	mitochondrial ribosomal protein L37	S4R369	protein_coding	ENSG00000116221.11	1	54665840	53665840	55665840	830199
rs11206510	GRCh38.p7	1	55030366	GRCh37.p13	1	55496039	2009-01-14	19060906	2008-12-07	Nat Genet	Common variants at 30 loci contribute to polygenic dyslipidemia.	LDL cholesterol	1p32.3	ENSG00000157211	200008	CDCP2	CUB domain containing protein 2	Q5VXM1	protein_coding	ENSG00000157211.10	1	54605779	53605779	55605779	890260
rs11206510	GRCh38.p7	1	55030366	GRCh37.p13	1	55496039	2009-01-14	19060906	2008-12-07	Nat Genet	Common variants at 30 loci contribute to polygenic dyslipidemia.	LDL cholesterol	1p32.3	ENSG00000157216	23648	SSBP3	single stranded DNA binding protein 3	Q9BWW4	protein_coding	ENSG00000157216.11	1	54879152	53879152	55879152	616887
rs11206510	GRCh38.p7	1	55030366	GRCh37.p13	1	55496039	2009-01-14	19060906	2008-12-07	Nat Genet	Common variants at 30 loci contribute to polygenic dyslipidemia.	LDL cholesterol	1p32.3	ENSG00000162390	26027	ACOT11	acyl-CoA thioesterase 11	Q8WXI4	protein_coding	ENSG00000162390.13	1	55007930	54007930	56007930	488109
rs11206510	GRCh38.p7	1	55030366	GRCh37.p13	1	55496039	2009-01-14	19060906	2008-12-07	Nat Genet	Common variants at 30 loci contribute to polygenic dyslipidemia.	LDL cholesterol	1p32.3	ENSG00000162391	338094	FAM151A	family with sequence similarity 151 member A	Q8WW52	protein_coding	ENSG00000162391.7	1	55089229	54089229	56089229	406810
rs11206510	GRCh38.p7	1	55030366	GRCh37.p13	1	55496039	2009-01-14	19060906	2008-12-07	Nat Genet	Common variants at 30 loci contribute to polygenic dyslipidemia.	LDL cholesterol	1p32.3	ENSG00000162396	25973	PARS2	prolyl-tRNA synthetase 2, mitochondrial	Q7L3T8	protein_coding	ENSG00000162396.5	1	55230187	54230187	56230187	265852
rs11206510	GRCh38.p7	1	55030366	GRCh37.p13	1	55496039	2009-01-14	19060906	2008-12-07	Nat Genet	Common variants at 30 loci contribute to polygenic dyslipidemia.	LDL cholesterol	1p32.3	ENSG00000162398	163747	LEXM	lymphocyte expansion molecule	Q3ZCV2	protein_coding	ENSG00000162398.7	1	55271736	54271736	56271736	224303
rs11206510	GRCh38.p7	1	55030366	GRCh37.p13	1	55496039	2009-01-14	19060906	2008-12-07	Nat Genet	Common variants at 30 loci contribute to polygenic dyslipidemia.	LDL cholesterol	1p32.3	ENSG00000162402	23358	USP24	ubiquitin specific peptidase 24	Q9UPU5	protein_coding	ENSG00000162402.8	1	55680786	54680786	56680786	-184747
rs11206510	GRCh38.p7	1	55030366	GRCh37.p13	1	55496039	2009-01-14	19060906	2008-12-07	Nat Genet	Common variants at 30 loci contribute to polygenic dyslipidemia.	LDL cholesterol	1p32.3	ENSG00000169174	255738	PCSK9	proprotein convertase subtilisin/kexin type 9	Q8NBP7	protein_coding	ENSG00000169174.9	1	55505221	54505221	56505221	-9182
rs11206510	GRCh38.p7	1	55030366	GRCh37.p13	1	55496039	2009-01-14	19060906	2008-12-07	Nat Genet	Common variants at 30 loci contribute to polygenic dyslipidemia.	LDL cholesterol	1p32.3	ENSG00000184313	374977	MROH7	maestro heat like repeat family member 7	B7Z7S6	protein_coding	ENSG00000184313.15	1	55129432	54129432	56129432	366607
rs11206510	GRCh38.p7	1	55030366	GRCh37.p13	1	55496039	2009-01-14	19060906	2008-12-07	Nat Genet	Common variants at 30 loci contribute to polygenic dyslipidemia.	LDL cholesterol	1p32.3	ENSG00000199831						ENSG00000199831.1	1	55842525	54842525	56842525	-346486
rs11206510	GRCh38.p7	1	55030366	GRCh37.p13	1	55496039	2009-01-14	19060906	2008-12-07	Nat Genet	Common variants at 30 loci contribute to polygenic dyslipidemia.	LDL cholesterol	1p32.3	ENSG00000225632						ENSG00000225632.1	1	54751078	53751078	55751078	744961
rs11206510	GRCh38.p7	1	55030366	GRCh37.p13	1	55496039	2009-01-14	19060906	2008-12-07	Nat Genet	Common variants at 30 loci contribute to polygenic dyslipidemia.	LDL cholesterol	1p32.3	ENSG00000227453						ENSG00000227453.1	1	55002469	54002469	56002469	493570
rs11206510	GRCh38.p7	1	55030366	GRCh37.p13	1	55496039	2009-01-14	19060906	2008-12-07	Nat Genet	Common variants at 30 loci contribute to polygenic dyslipidemia.	LDL cholesterol	1p32.3	ENSG00000231090	109729135	MIR4422HG	MIR4422 host gene		lincRNA	ENSG00000231090.1	1	55683534	54683534	56683534	-187495
rs11206510	GRCh38.p7	1	55030366	GRCh37.p13	1	55496039	2009-01-14	19060906	2008-12-07	Nat Genet	Common variants at 30 loci contribute to polygenic dyslipidemia.	LDL cholesterol	1p32.3	ENSG00000231900						ENSG00000231900.3	1	55833139	54833139	56833139	-337100
[truncated: 366 more rows]

## Sheet: tgres
rsid	GRCh38_ref_version	GRCh38_chr	GRCh38_position	GRCh37_ref_version	GRCh37_chr	GRCh37_position	DATE ADDED TO CATALOG	PUBMEDID	DATE	JOURNAL	STUDY	DISEASE/TRAIT	REGION	ensembl_id	entrez_id	hgnc_symbol	hgnc_name	uniprot_id	gene_biotype	gene	chr	TSS	start	end	tss_position
[truncated: 6 more rows]
